# Supplementary material for: Differential gene expression in leaves and roots of Hydrangea serrata treated with aluminium chloride
Source: Front Plant Sci. 2024 Sep 3;15:1412189. doi: 10.3389/fpls.2024.1412189 (PMC11405211; doi:10.3389/fpls.2024.1412189)
Supplement: Supplementary file 1 [file Table1.xlsx]

## Sheet: MapManExportLeaves_LeavesAlCl3
BinCode	BinName	id	type	description	l2fc
1.1.1.3.15	Photosynthesis.photophosphorylation.photosystem II.assembly.assembly factor *(TerC)	trinity_dn3793_c0_g2_i1.p1	Transcript	mercator4v5.0: protein involved in PS-II assembly *(TerC) & prot-scriber: thylakoid membrane protein terc chloroplastic & swissprot: Thylakoid membrane protein TERC, chloroplastic & original description: type:5prime_partial len:157 gc:universal TRINITY_DN3793_c0_g2_i1:3-473(+)	-0.0664859
1.1.1.3.15	Photosynthesis.photophosphorylation.photosystem II.assembly.assembly factor *(TerC)	trinity_dn3793_c0_g2_i2.p1	Transcript	mercator4v5.0: protein involved in PS-II assembly *(TerC) & prot-scriber: thylakoid membrane protein terc chloroplastic & swissprot: Thylakoid membrane protein TERC, chloroplastic & original description: type:5prime_partial len:157 gc:universal TRINITY_DN3793_c0_g2_i2:3-473(+)	-0.0664859
1.1.1.5.5.4	Photosynthesis.photophosphorylation.photosystem II.photosynthetic acclimation.acclimation factor activities.light-responsive regulatory protein *(SEP2)	trinity_dn2438_c5_g1_i1.p1	Transcript	mercator4v5.0: light-responsive regulatory protein *(SEP2) & prot-scriber: stress enhanced protein 2 chloroplastic & swissprot: Stress enhanced protein 2, chloroplastic & original description: type:5prime_partial len:219 gc:universal TRINITY_DN2438_c5_g1_i1:835-179(-)	-0.466106
1.1.2.9.3	Photosynthesis.photophosphorylation.cytochrome b6/f complex.assembly.assembly factor *(HCF153)	trinity_dn39327_c0_g1_i3.p1	Transcript	mercator4v5.0: protein involved in cytochrome b6/f complex assembly *(HCF153) & prot-scriber: high chlorophyll fluorescence protein & swissprot: no annotation & original description: type:complete len:117 gc:universal TRINITY_DN39327_c0_g1_i3:2639-2289(-)	-1.11008
1.4.2.1	Photosynthesis.CAM/C4 photosynthesis.phosphoenolpyruvate (PEP) carboxylase activity.PEP carboxylase *(PPC)	trinity_dn13531_c1_g1_i18.p1	Transcript	mercator4v5.0: PEP carboxylase *(PPC) & prot-scriber: c4 phosphoenolpyruvate carboxylase & swissprot: Phosphoenolpyruvate carboxylase 1 & original description: type:5prime_partial len:555 gc:universal TRINITY_DN13531_c1_g1_i18:2-1666(+)	0.218634
2.3.2	Cellular respiration.tricarboxylic acid cycle.aconitase *(ACO)	trinity_dn13863_c0_g1_i6.p1	Transcript	mercator4v5.0: aconitase *(ACO) & prot-scriber: aconitate hydratase a & swissprot: Aconitate hydratase 3, mitochondrial & original description: type:5prime_partial len:654 gc:universal TRINITY_DN13863_c0_g1_i6:1-1962(+)	-0.48666
2.3.2	Cellular respiration.tricarboxylic acid cycle.aconitase *(ACO)	trinity_dn263311_c0_g1_i1.p1	Transcript	mercator4v5.0: aconitase *(ACO) & prot-scriber: aconitate hydratase a & swissprot: Aconitate hydratase 3, mitochondrial & original description: type:5prime_partial len:891 gc:universal TRINITY_DN263311_c0_g1_i1:2939-267(-)	-0.9921
2.3.3.2	Cellular respiration.tricarboxylic acid cycle.isocitrate dehydrogenase heterodimer.regulatory component	trinity_dn15443_c0_g2_i3.p1	Transcript	mercator4v5.0: regulatory component of isocitrate dehydrogenase heterodimer & prot-scriber: isocitrate dehydrogenase [nad] subunit 1 mitochondrial & swissprot: Isocitrate dehydrogenase [NAD] regulatory subunit 1, mitochondrial & original description: type:complete len:380 gc:universal TRINITY_DN15443_c0_g2_i3:1888-749(-)	0.0502772
2.3.8	Cellular respiration.tricarboxylic acid cycle.mitochondrial NAD-dependent malate dehydrogenase	trinity_dn3423_c3_g1_i2.p1	Transcript	mercator4v5.0: mitochondrial NAD-dependent malate dehydrogenase & prot-scriber: malate dehydrogenase 1 & swissprot: Malate dehydrogenase, mitochondrial & original description: type:complete len:356 gc:universal TRINITY_DN3423_c3_g1_i2:1164-97(-)	-2.5299
2.4.1.4.2.10	Cellular respiration.oxidative phosphorylation.NADH dehydrogenase complex.non-core modules.beta subcomplex.component *(NDUFB11/ESSS)	trinity_dn32479_c0_g1_i1.p1	Transcript	mercator4v5.0: component *(NDUFB11/ESSS) of NADH dehydrogenase beta subcomplex & prot-scriber: type 1 domain containing protein & swissprot: no annotation & original description: type:5prime_partial len:160 gc:universal TRINITY_DN32479_c0_g1_i1:1-480(+)	0.967522
2.4.2.3	Cellular respiration.oxidative phosphorylation.alternative NAD(P)H dehydrogenase activities.mitochondrial uncoupling protein *(PUMP)	trinity_dn17352_c0_g1_i3.p1	Transcript	mercator4v5.0: mitochondrial uncoupling protein *(PUMP) & prot-scriber: mitochondrial brown fat uncoupling protein & swissprot: Mitochondrial uncoupling protein 1 & original description: type:complete len:280 gc:universal TRINITY_DN17352_c0_g1_i3:516-1355(+)	-0.485738
2.4.6.1.10	Cellular respiration.oxidative phosphorylation.ATP synthase complex.membrane MF0 subcomplex.component *(24kDa/FAd)	trinity_dn5086_c0_g1_i17.p1	Transcript	mercator4v5.0: component *(24kDa/FAd) of ATP synthase membrane MF0 subcomplex & prot-scriber: biosyn domain containing protein & swissprot: Probable ATP synthase 24 kDa subunit, mitochondrial & original description: type:complete len:242 gc:universal TRINITY_DN5086_c0_g1_i17:145-870(+)	-0.522542
3.2.1.1	Carbohydrate metabolism.starch metabolism.granule initiation.initiation factor *(PTST2)	trinity_dn4408_c0_g1_i20.p1	Transcript	mercator4v5.0: starch granule initiation factor *(PTST2) & prot-scriber: ampk1 cbm domain containing protein & swissprot: Protein PTST homolog 2, chloroplastic & original description: type:5prime_partial len:477 gc:universal TRINITY_DN4408_c0_g1_i20:1831-401(-)	0.714774
3.2.2.4.5	Carbohydrate metabolism.starch metabolism.biosynthesis.starch synthase activities.starch synthase *(SS5)	trinity_dn15692_c0_g1_i6.p1	Transcript	mercator4v5.0: starch synthase *(SS5) & prot-scriber: baccq glycogen synthase & swissprot: Probable starch synthase 4, chloroplastic/amyloplastic & original description: type:3prime_partial len:331 gc:universal TRINITY_DN15692_c0_g1_i6:192-1181(+)	-0.494618
3.2.3.1.4	Carbohydrate metabolism.starch metabolism.degradation.phosphorylation.regulatory protein *(LESV)	trinity_dn30217_c0_g2_i1.p1	Transcript	mercator4v5.0: regulatory protein *(LESV) involved in organization of starch granule matrix & prot-scriber: sam mt domain containing protein & swissprot: no annotation & original description: type:complete len:629 gc:universal TRINITY_DN30217_c0_g2_i1:75-1961(+)	-2.40958
3.2.3.3.1.1	Carbohydrate metabolism.starch metabolism.degradation.hydrolysis and phosphorolysis.amylase activities.alpha amylase	trinity_dn31403_c0_g2_i1.p1	Transcript	mercator4v5.0: alpha amylase & prot-scriber: alpha amylase isozyme & swissprot: Alpha-amylase 3, chloroplastic & original description: type:complete len:347 gc:universal TRINITY_DN31403_c0_g2_i1:1461-421(-)	0.750214
3.2.3.4.1	Carbohydrate metabolism.starch metabolism.degradation.sugar translocation.maltose transporter *(MEX)	trinity_dn614_c0_g1_i2.p1	Transcript	mercator4v5.0: maltose transporter *(MEX) & prot-scriber: quality protein maltose excess 1 chloroplastic & swissprot: Maltose excess protein 1, chloroplastic & original description: type:complete len:421 gc:universal TRINITY_DN614_c0_g1_i2:177-1439(+)	-0.640842
3.3.2	Carbohydrate metabolism.trehalose metabolism.trehalose-6-phosphate phosphatase	trinity_dn507_c0_g1_i7.p1	Transcript	mercator4v5.0: trehalose-6-phosphate phosphatase & prot-scriber: trehalose 6 phosphate phosphatase & swissprot: Probable trehalose-phosphate phosphatase D & original description: type:5prime_partial len:140 gc:universal TRINITY_DN507_c0_g1_i7:605-186(-)	0.160333
3.3.2	Carbohydrate metabolism.trehalose metabolism.trehalose-6-phosphate phosphatase	trinity_dn17771_c0_g1_i7.p1	Transcript	mercator4v5.0: trehalose-6-phosphate phosphatase & prot-scriber: trehalose 6 phosphate phosphatase & swissprot: Probable trehalose-phosphate phosphatase 6 & original description: type:complete len:332 gc:universal TRINITY_DN17771_c0_g1_i7:1482-487(-)	0.0400915
3.4.1	Carbohydrate metabolism.oligosaccharide metabolism.galactinol synthase	trinity_dn2081_c1_g1_i61.p1	Transcript	mercator4v5.0: galactinol synthase & prot-scriber: galactinol synthase & swissprot: Galactinol synthase 2 & original description: type:complete len:332 gc:universal TRINITY_DN2081_c1_g1_i61:125-1120(+)	0.174785
3.4.1	Carbohydrate metabolism.oligosaccharide metabolism.galactinol synthase	trinity_dn2081_c1_g1_i67.p1	Transcript	mercator4v5.0: galactinol synthase & prot-scriber: galactinol synthase & swissprot: Galactinol synthase 2 & original description: type:complete len:332 gc:universal TRINITY_DN2081_c1_g1_i67:69-1064(+)	0.174785
3.4.6	Carbohydrate metabolism.oligosaccharide metabolism.alpha-galactosidase *(AGAL)	trinity_dn1313_c0_g1_i16.p1	Transcript	mercator4v5.0: alpha-galactosidase *(AGAL) & prot-scriber: alpha galactosidase & swissprot: Alpha-galactosidase 1 & original description: type:complete len:256 gc:universal TRINITY_DN1313_c0_g1_i16:387-1154(+)	-3.4096
3.9.2.4	Carbohydrate metabolism.oxidative pentose phosphate pathway.non-oxidative phase.transaldolase	trinity_dn3327_c0_g1_i3.p2	Transcript	mercator4v5.0: transaldolase & prot-scriber: straw transaldolase & swissprot: no annotation & original description: type:complete len:210 gc:universal TRINITY_DN3327_c0_g1_i3:1461-2090(+)	-0.273866
3.9.2.4	Carbohydrate metabolism.oxidative pentose phosphate pathway.non-oxidative phase.transaldolase	trinity_dn3327_c0_g2_i5.p1	Transcript	mercator4v5.0: transaldolase & prot-scriber: straw transaldolase & swissprot: no annotation & original description: type:complete len:210 gc:universal TRINITY_DN3327_c0_g2_i5:1487-858(-)	-0.273866
3.10.1	Carbohydrate metabolism.gluconeogenesis.phosphoenolpyruvate carboxykinase	trinity_dn237672_c0_g1_i1.p1	Transcript	mercator4v5.0: phosphoenolpyruvate carboxykinase & prot-scriber: phosphoenolpyruvate carboxykinase atp & swissprot: Phosphoenolpyruvate carboxykinase (ATP) 1 & original description: type:5prime_partial len:537 gc:universal TRINITY_DN237672_c0_g1_i1:1770-160(-)	-1.54538
3.11.1.1	Carbohydrate metabolism.fermentation.acetic acid biosynthesis.pyruvate decarboxylase *(PDC)	trinity_dn9425_c0_g3_i2.p1	Transcript	mercator4v5.0: pyruvate decarboxylase *(PDC) & prot-scriber: pyruvate decarboxylase & swissprot: Pyruvate decarboxylase 1 & original description: type:complete len:578 gc:universal TRINITY_DN9425_c0_g3_i2:243-1976(+)	0.114917
3.11.1.2	Carbohydrate metabolism.fermentation.acetic acid biosynthesis.alcohol dehydrogenase *(ADH)	trinity_dn3764_c2_g1_i1.p1	Transcript	mercator4v5.0: alcohol dehydrogenase *(ADH) & prot-scriber: alcohol dehydrogenase & swissprot: Alcohol dehydrogenase 2 & original description: type:3prime_partial len:305 gc:universal TRINITY_DN3764_c2_g1_i1:913-2(-)	-0.0667273
3.13.3.2.1	Carbohydrate metabolism.nucleotide sugar biosynthesis.UDP-D-glucuronic acid biosynthesis.myo-inositol oxidation pathway (MIOP).myo-inositol oxygenase	trinity_dn20312_c0_g1_i1.p1	Transcript	mercator4v5.0: myo-inositol oxygenase & prot-scriber: inositol oxygenase & swissprot: Inositol oxygenase 2 & original description: type:complete len:317 gc:universal TRINITY_DN20312_c0_g1_i1:1341-391(-)	0.625384
3.13.3.2.1	Carbohydrate metabolism.nucleotide sugar biosynthesis.UDP-D-glucuronic acid biosynthesis.myo-inositol oxidation pathway (MIOP).myo-inositol oxygenase	trinity_dn20312_c0_g1_i2.p1	Transcript	mercator4v5.0: myo-inositol oxygenase & prot-scriber: inositol oxygenase & swissprot: Inositol oxygenase 2 & original description: type:complete len:317 gc:universal TRINITY_DN20312_c0_g1_i2:1293-343(-)	0.625384
3.13.3.2.1	Carbohydrate metabolism.nucleotide sugar biosynthesis.UDP-D-glucuronic acid biosynthesis.myo-inositol oxidation pathway (MIOP).myo-inositol oxygenase	trinity_dn20312_c0_g2_i1.p1	Transcript	mercator4v5.0: myo-inositol oxygenase & prot-scriber: inositol oxygenase & swissprot: Inositol oxygenase 2 & original description: type:complete len:317 gc:universal TRINITY_DN20312_c0_g2_i1:179-1129(+)	0.625384
3.13.3.2.1	Carbohydrate metabolism.nucleotide sugar biosynthesis.UDP-D-glucuronic acid biosynthesis.myo-inositol oxidation pathway (MIOP).myo-inositol oxygenase	trinity_dn20312_c0_g2_i2.p1	Transcript	mercator4v5.0: myo-inositol oxygenase & prot-scriber: inositol oxygenase & swissprot: Inositol oxygenase 2 & original description: type:complete len:317 gc:universal TRINITY_DN20312_c0_g2_i2:179-1129(+)	0.625384
3.13.5.2	Carbohydrate metabolism.nucleotide sugar biosynthesis.UDP-D-xylose biosynthesis.UDP-D-apiose / UPD-D-xylose synthetase	trinity_dn523_c0_g1_i4.p1	Transcript	mercator4v5.0: UDP-D-apiose / UPD-D-xylose synthetase & prot-scriber: sp arna bifunctional polymyxin resistance protein arna & swissprot: UDP-D-apiose/UDP-D-xylose synthase 2 & original description: type:complete len:390 gc:universal TRINITY_DN523_c0_g1_i4:1597-428(-)	-0.172133
4.1.1.1.1	Amino acid metabolism.glutamate group amino acid biosynthesis.glutamate-derived amino acids.ornithine.N-acetylglutamate synthase	trinity_dn55757_c0_g4_i2.p1	Transcript	mercator4v5.0: N-acetylglutamate synthase & prot-scriber: amino acid n acetyltrasferase & swissprot: Probable amino-acid acetyltransferase NAGS1, chloroplastic & original description: type:complete len:164 gc:universal TRINITY_DN55757_c0_g4_i2:789-298(-)	-0.907671
4.1.1.1.3	Amino acid metabolism.glutamate group amino acid biosynthesis.glutamate-derived amino acids.ornithine.N-acetylglutamate-5-phosphate reductase	trinity_dn8508_c0_g1_i11.p1	Transcript	mercator4v5.0: N-acetylglutamate-5-phosphate reductase & prot-scriber: n acetyl gamma glutamyl phosphate reductase & swissprot: Probable N-acetyl-gamma-glutamyl-phosphate reductase, chloroplastic & original description: type:complete len:228 gc:universal TRINITY_DN8508_c0_g1_i11:1418-735(-)	0.510703
4.1.1.2.1.1	Amino acid metabolism.glutamate group amino acid biosynthesis.glutamate-derived amino acids.arginine.carbamoyl phosphate synthetase heterodimer.large subunit	trinity_dn8055_c0_g2_i3.p1	Transcript	mercator4v5.0: large subunit of carbamoyl phosphate synthetase heterodimer & prot-scriber: carbamoyl phosphate synthase large chain & swissprot: Carbamoyl-phosphate synthase large chain, chloroplastic & original description: type:5prime_partial len:1147 gc:universal TRINITY_DN8055_c0_g2_i3:3836-396(-)	0.215204
4.1.1.2.1.2	Amino acid metabolism.glutamate group amino acid biosynthesis.glutamate-derived amino acids.arginine.carbamoyl phosphate synthetase heterodimer.small subunit	trinity_dn1429_c0_g1_i9.p1	Transcript	mercator4v5.0: small subunit of carbamoyl phosphate synthetase heterodimer & prot-scriber: carbamoyl phosphate synthase small chain protein & swissprot: Carbamoyl-phosphate synthase small chain, chloroplastic & original description: type:5prime_partial len:181 gc:universal TRINITY_DN1429_c0_g1_i9:1055-513(-)	-0.473432
4.1.1.2.5	Amino acid metabolism.glutamate group amino acid biosynthesis.glutamate-derived amino acids.arginine.arginine and ornithine transporter *(BAC)	trinity_dn20683_c0_g1_i15.p1	Transcript	mercator4v5.0: arginine/ornithine transporter *(BAC) & prot-scriber: solute carrier family mitochondrial carnitine acyl transporter member 20 29 & swissprot: Mitochondrial arginine transporter BAC1 & original description: type:complete len:309 gc:universal TRINITY_DN20683_c0_g1_i15:1403-477(-)	-0.832429
4.1.1.3.1	Amino acid metabolism.glutamate group amino acid biosynthesis.glutamate-derived amino acids.gamma-aminobutyrate (GABA).glutamate decarboxylase *(GAD)	trinity_dn17917_c0_g1_i4.p2	Transcript	mercator4v5.0: glutamate decarboxylase *(GAD) & prot-scriber: glutamate decarboxylase & swissprot: Glutamate decarboxylase & original description: type:complete len:211 gc:universal TRINITY_DN17917_c0_g1_i4:1713-1081(-)	-0.0390409
4.1.1.3.2	Amino acid metabolism.glutamate group amino acid biosynthesis.glutamate-derived amino acids.gamma-aminobutyrate (GABA).GABA transporter *(GAT)	trinity_dn20997_c0_g2_i2.p1	Transcript	mercator4v5.0: GABA transporter *(GAT) & prot-scriber: aa trans domain containing protein & swissprot: GABA transporter 1 & original description: type:complete len:459 gc:universal TRINITY_DN20997_c0_g2_i2:207-1583(+)	0.637334
4.2.2.3.2	Amino acid metabolism.aspartate group amino acid biosynthesis.aspartate-derived amino acids.lysine.hydroxy-tetrahydrodihydrodipicolinate reductase	trinity_dn96680_c0_g1_i6.p1	Transcript	mercator4v5.0: hydroxy-tetrahydrodihydrodipicolinate reductase & prot-scriber: 4 hydroxy tetrahydrodipicolinate reductase 1 chloroplastic protein & swissprot: 4-hydroxy-tetrahydrodipicolinate reductase 2, chloroplastic & original description: type:complete len:265 gc:universal TRINITY_DN96680_c0_g1_i6:1186-392(-)	0.0696135
4.2.2.6.1.1	Amino acid metabolism.aspartate group amino acid biosynthesis.aspartate-derived amino acids.methionine.transsulfuration pathway.cystathionine gamma-synthase	trinity_dn9972_c1_g1_i4.p1	Transcript	mercator4v5.0: cystathionine gamma-synthase & prot-scriber: cystathionine gamma synthase lyase & swissprot: Cystathionine gamma-synthase 1, chloroplastic & original description: type:complete len:412 gc:universal TRINITY_DN9972_c1_g1_i4:2684-1449(-)	0.972884
4.2.2.6.2.1	Amino acid metabolism.aspartate group amino acid biosynthesis.aspartate-derived amino acids.methionine.L-homocysteine S-methyltransferase activities.methyl-tetrahydrofolate-dependent methionine synthase	trinity_dn5074_c0_g1_i26.p1	Transcript	mercator4v5.0: methyl-tetrahydrofolate-dependent methionine synthase & prot-scriber: 5 methyltetrahydropteroyltriglutamate homocysteine methyltransferase 3 & swissprot: 5-methyltetrahydropteroyltriglutamate--homocysteine methyltransferase & original description: type:5prime_partial len:697 gc:universal TRINITY_DN5074_c0_g1_i26:2306-216(-)	0.151879
4.3.2.5.1.1	Amino acid metabolism.pyruvate group amino acid biosynthesis.pyruvate-derived amino acids.leucine.2-isopropylmalate synthase activity.2-isopropylmalate synthase *(IPMS)	trinity_dn574_c0_g1_i9.p1	Transcript	mercator4v5.0: 2-isopropylmalate synthase *(IPMS) & prot-scriber: 2 isopropylmalate synthase 1 & swissprot: 2-isopropylmalate synthase B & original description: type:complete len:617 gc:universal TRINITY_DN574_c0_g1_i9:811-2661(+)	-0.0251111
4.4.2.1	Amino acid metabolism.serine group amino acid biosynthesis.cysteine.serine O-acetyltransferase *(SAT)	trinity_dn1454_c0_g1_i2.p1	Transcript	mercator4v5.0: serine O-acetyltransferase *(SAT) & prot-scriber: serine acetyltransferase 1 & swissprot: Serine acetyltransferase 5 & original description: type:complete len:294 gc:universal TRINITY_DN1454_c0_g1_i2:1136-255(-)	0.605337
4.4.2.1	Amino acid metabolism.serine group amino acid biosynthesis.cysteine.serine O-acetyltransferase *(SAT)	trinity_dn44188_c0_g1_i2.p2	Transcript	mercator4v5.0: serine O-acetyltransferase *(SAT) & prot-scriber: serine acetyltransferase 1 & swissprot: Probable serine acetyltransferase 2 & original description: type:complete len:170 gc:universal TRINITY_DN44188_c0_g1_i2:774-265(-)	-0.313158
4.4.2.1	Amino acid metabolism.serine group amino acid biosynthesis.cysteine.serine O-acetyltransferase *(SAT)	trinity_dn44188_c0_g2_i1.p2	Transcript	mercator4v5.0: serine O-acetyltransferase *(SAT) & prot-scriber: serine acetyltransferase 1 & swissprot: Probable serine acetyltransferase 2 & original description: type:complete len:170 gc:universal TRINITY_DN44188_c0_g2_i1:1279-1788(+)	-0.313158
4.4.2.1	Amino acid metabolism.serine group amino acid biosynthesis.cysteine.serine O-acetyltransferase *(SAT)	trinity_dn44188_c0_g2_i3.p2	Transcript	mercator4v5.0: serine O-acetyltransferase *(SAT) & prot-scriber: serine acetyltransferase 1 & swissprot: Probable serine acetyltransferase 2 & original description: type:complete len:170 gc:universal TRINITY_DN44188_c0_g2_i3:1271-1780(+)	-0.313158
4.5.1.1	Amino acid metabolism.shikimate group amino acid biosynthesis.shikimate pathway.3-deoxy-D-arabino-heptulosonate 7-phosphate (DAHP) synthase	trinity_dn47298_c1_g1_i1.p1	Transcript	mercator4v5.0: 3-deoxy-D-arabino-heptulosonate 7-phosphate (DAHP) synthase & prot-scriber: phospho dehydro deoxyheptonate aldolase 1 & swissprot: Phospho-2-dehydro-3-deoxyheptonate aldolase 1, chloroplastic & original description: type:5prime_partial len:403 gc:universal TRINITY_DN47298_c1_g1_i1:1-1209(+)	0.072217
4.5.1.3	Amino acid metabolism.shikimate group amino acid biosynthesis.shikimate pathway.3-dehydroquinate dehydratase and shikimate dehydrogenase	trinity_dn17184_c0_g1_i10.p1	Transcript	mercator4v5.0: 3-dehydroquinate dehydratase and shikimate dehydrogenase & prot-scriber: shikimate dehydrogenase nadp + & swissprot: Bifunctional 3-dehydroquinate dehydratase/shikimate dehydrogenase, chloroplastic & original description: type:complete len:517 gc:universal TRINITY_DN17184_c0_g1_i10:1917-367(-)	0.0115627
4.5.1.3	Amino acid metabolism.shikimate group amino acid biosynthesis.shikimate pathway.3-dehydroquinate dehydratase and shikimate dehydrogenase	trinity_dn17184_c0_g1_i7.p1	Transcript	mercator4v5.0: 3-dehydroquinate dehydratase and shikimate dehydrogenase & prot-scriber: shikimate dehydrogenase nadp + & swissprot: Bifunctional 3-dehydroquinate dehydratase/shikimate dehydrogenase, chloroplastic & original description: type:5prime_partial len:571 gc:universal TRINITY_DN17184_c0_g1_i7:2229-517(-)	-1.38236
4.5.1.4	Amino acid metabolism.shikimate group amino acid biosynthesis.shikimate pathway.shikimate kinase	trinity_dn12848_c2_g1_i5.p1	Transcript	mercator4v5.0: shikimate kinase & prot-scriber: shikimate kinase 1 & swissprot: Shikimate kinase, chloroplastic & original description: type:complete len:298 gc:universal TRINITY_DN12848_c2_g1_i5:1245-352(-)	0.513698
4.5.1.4	Amino acid metabolism.shikimate group amino acid biosynthesis.shikimate pathway.shikimate kinase	trinity_dn52774_c0_g1_i7.p1	Transcript	mercator4v5.0: shikimate kinase & prot-scriber: bifunctional shikimate kinase 3 & swissprot: Shikimate kinase 3, chloroplastic & original description: type:complete len:187 gc:universal TRINITY_DN52774_c0_g1_i7:96-656(+)	-0.182545
4.5.2.2	Amino acid metabolism.shikimate group amino acid biosynthesis.phenylalanine and tyrosine.prephenate aminotransferase *(PPA-AT)	trinity_dn52297_c0_g1_i1.p2	Transcript	mercator4v5.0: prephenate aminotransferase *(PPA-AT) & prot-scriber: bifunctional aspartate aminotransferase and prephenate & swissprot: Bifunctional aspartate aminotransferase and glutamate/aspartate-prephenate aminotransferase & original description: type:5prime_partial len:487 gc:universal TRINITY_DN52297_c0_g1_i1:4480-3020(-)	-0.566224
4.6.7.2.1.1	Amino acid metabolism.amino acid degradation.branched-chain amino acids.branched-chain alpha-keto acid dehydrogenase complex.E1 2-oxoisovalerate dehydrogenase subcomplex.subunit alpha	trinity_dn33513_c0_g2_i3.p1	Transcript	mercator4v5.0: subunit alpha of E1 subcomplex of 2-oxoisovalerate dehydrogenase complex & prot-scriber: 2 oxoisovalerate dehydrogenase e1 component alpha subunit & swissprot: 2-oxoisovalerate dehydrogenase subunit alpha 1, mitochondrial & original description: type:complete len:484 gc:universal TRINITY_DN33513_c0_g2_i3:1665-214(-)	0.629894
4.6.7.3	Amino acid metabolism.amino acid degradation.branched-chain amino acids.isovaleryl-CoA-dehydrogenase *(IVDH)	trinity_dn5659_c0_g1_i8.p1	Transcript	mercator4v5.0: isovaleryl-CoA-dehydrogenase & prot-scriber: short chain specific acyl coa dehydrogenase mitochondrial & swissprot: Isovaleryl-CoA dehydrogenase, mitochondrial & original description: type:5prime_partial len:446 gc:universal TRINITY_DN5659_c0_g1_i8:2-1339(+)	-1.9242
4.6.7.5.3	Amino acid metabolism.amino acid degradation.branched-chain amino acids.leucine.methylglutaconyl-CoA hydratase	trinity_dn4315_c0_g1_i13.p1	Transcript	mercator4v5.0: methylglutaconyl-CoA hydratase & prot-scriber: enoyl coa hydratase domain containing protein 2 mitochondrial & swissprot: Probable enoyl-CoA hydratase 2, mitochondrial & original description: type:complete len:243 gc:universal TRINITY_DN4315_c0_g1_i13:286-1014(+)	0.853182
4.6.7.6.2	Amino acid metabolism.amino acid degradation.branched-chain amino acids.valine.methylmalonate-semialdehyde dehydrogenase *(MMSD)	trinity_dn7529_c0_g1_i1.p1	Transcript	mercator4v5.0: methylmalonate-semialdehyde dehydrogenase *(MMSD) & prot-scriber: methylmalonate semialdehyde dehydrogenase & swissprot: Methylmalonate-semialdehyde dehydrogenase [acylating], mitochondrial & original description: type:complete len:761 gc:universal TRINITY_DN7529_c0_g1_i1:150-2432(+)	-2.30436
4.6.7.8.2	Amino acid metabolism.amino acid degradation.branched-chain amino acids.acyl-CoA dehydrogenase oxidation.electron transfer flavoprotein-ubiquinone oxidoreductase *(ETF-QO)	trinity_dn230758_c0_g1_i1.p2	Transcript	mercator4v5.0: electron transfer flavoprotein-ubiquinone oxidoreductase *(ETF-QO) & prot-scriber: electron transfer flavoprotein ubiquinone oxidoreductase mitochondrial & swissprot: Electron transfer flavoprotein-ubiquinone oxidoreductase, mitochondrial & original description: type:complete len:555 gc:universal TRINITY_DN230758_c0_g1_i1:3914-2250(-)	-0.613274
4.6.7.8.2	Amino acid metabolism.amino acid degradation.branched-chain amino acids.acyl-CoA dehydrogenase oxidation.electron transfer flavoprotein-ubiquinone oxidoreductase *(ETF-QO)	trinity_dn295855_c0_g1_i2.p2	Transcript	mercator4v5.0: electron transfer flavoprotein-ubiquinone oxidoreductase *(ETF-QO) & prot-scriber: electron transfer flavoprotein ubiquinone oxidoreductase mitochondrial & swissprot: Electron transfer flavoprotein-ubiquinone oxidoreductase, mitochondrial & original description: type:complete len:555 gc:universal TRINITY_DN295855_c0_g1_i2:470-2134(+)	-0.613274
4.6.8.4.4	Amino acid metabolism.amino acid degradation.aromatic amino acids.tyrosine.fumarylacetoacetate hydrolase *(FAH)	trinity_dn9920_c0_g1_i3.p1	Transcript	mercator4v5.0: fumarylacetoacetate hydrolase *(FAH) & prot-scriber: fumarylacetoacetase & swissprot: Fumarylacetoacetase & original description: type:5prime_partial len:452 gc:universal TRINITY_DN9920_c0_g1_i3:1632-277(-)	-0.118972
5.1.5.2	Lipid metabolism.fatty acid metabolism.mitochondrial fatty acid synthase (mtFAS) system.phosphopantetheinyl transferase *(mtPPT))	trinity_dn17325_c0_g1_i5.p1	Transcript	mercator4v5.0: phosphopantetheinyl transferase *(mtPPT)) & prot-scriber: acps domain containing protein & swissprot: no annotation & original description: type:complete len:296 gc:universal TRINITY_DN17325_c0_g1_i5:1068-181(-)	0.222924
5.1.6.1.1.1	Lipid metabolism.fatty acid metabolism.endoplasmic reticulum-localized fatty acid elongase (FAE) system.fatty acid elongation complex.condensing enzyme activities.3-ketoacyl-CoA synthase *(KCS)	trinity_dn6251_c0_g1_i2.p1	Transcript	mercator4v5.0: 3-ketoacyl-CoA synthase *(KCS) & prot-scriber: 3 ketoacyl coa synthase & swissprot: 3-ketoacyl-CoA synthase 4 & original description: type:complete len:484 gc:universal TRINITY_DN6251_c0_g1_i2:162-1613(+)	0.821528
5.1.9.6.2	Lipid metabolism.fatty acid metabolism.fatty acid degradation.glyoxylate cycle.aconitase	trinity_dn13863_c0_g1_i6.p1	Transcript	mercator4v5.0: aconitase & prot-scriber: aconitate hydratase a & swissprot: Aconitate hydratase 3, mitochondrial & original description: type:5prime_partial len:654 gc:universal TRINITY_DN13863_c0_g1_i6:1-1962(+)	-0.48666
5.1.9.6.2	Lipid metabolism.fatty acid metabolism.fatty acid degradation.glyoxylate cycle.aconitase	trinity_dn263311_c0_g1_i1.p1	Transcript	mercator4v5.0: aconitase & prot-scriber: aconitate hydratase a & swissprot: Aconitate hydratase 3, mitochondrial & original description: type:5prime_partial len:891 gc:universal TRINITY_DN263311_c0_g1_i1:2939-267(-)	-0.9921
5.1.10.1	Lipid metabolism.fatty acid metabolism.fatty acid cyclopropanation.cyclopropane fatty acid synthase	trinity_dn1360_c0_g1_i25.p1	Transcript	mercator4v5.0: cyclopropane fatty acid synthase & prot-scriber: amino oxidase domain containing protein & swissprot: Probable (S)-tetrahydroprotoberberine N-methyltransferase 2 & original description: type:complete len:878 gc:universal TRINITY_DN1360_c0_g1_i25:2912-279(-)	-0.575533
5.1.10.1	Lipid metabolism.fatty acid metabolism.fatty acid cyclopropanation.cyclopropane fatty acid synthase	trinity_dn1360_c0_g1_i44.p1	Transcript	mercator4v5.0: cyclopropane fatty acid synthase & prot-scriber: amino oxidase domain containing protein & swissprot: Probable (S)-tetrahydroprotoberberine N-methyltransferase 2 & original description: type:5prime_partial len:724 gc:universal TRINITY_DN1360_c0_g1_i44:2450-279(-)	-0.554579
5.2.2.2	Lipid metabolism.glycerolipid metabolism.diacylglycerol biosynthesis.phosphatidate phosphatase *(LPP-beta)	trinity_dn18097_c1_g1_i2.p1	Transcript	mercator4v5.0: phosphatidate phosphatase *(LPP-beta) & prot-scriber: acidppc domain containing protein & swissprot: Probable lipid phosphate phosphatase beta & original description: type:5prime_partial len:229 gc:universal TRINITY_DN18097_c1_g1_i2:1-687(+)	0.318564
5.2.3.2.1	Lipid metabolism.glycerolipid metabolism.triacylglycerol biosynthesis.phospholipid:diacylglycerol acyltransferase activities.phospholipid:diacylglycerol acyltransferase *(PDAT)	trinity_dn4900_c3_g1_i6.p1	Transcript	mercator4v5.0: phospholipid:diacylglycerol acyltransferase *(PDAT) & prot-scriber: phospholipid diacylglycerol acyltransferase & swissprot: Phospholipid:diacylglycerol acyltransferase 1 & original description: type:complete len:674 gc:universal TRINITY_DN4900_c3_g1_i6:2432-411(-)	-0.760407
5.2.4.3.2.1.3	Lipid metabolism.glycerolipid metabolism.phosphatidylethanolamine biosynthesis.mitochondrial phosphatidylserine decarboxylation pathway.membrane juxtaposition-dependent route.MICOS complex.component *(DGS1)	trinity_dn19767_c0_g1_i10.p1	Transcript	mercator4v5.0: component *(DGS1) of MICOS complex & prot-scriber: protein dgs mitochondrial & swissprot: Protein DGS1, mitochondrial & original description: type:complete len:112 gc:universal TRINITY_DN19767_c0_g1_i10:707-372(-)	-1.92507
5.2.5.5.2	Lipid metabolism.glycerolipid metabolism.phosphatidylcholine biosynthesis.choline homeostasis.choline kinase *(CEK)	trinity_dn13478_c0_g1_i22.p1	Transcript	mercator4v5.0: choline kinase *(CEK) & prot-scriber: choline domain containing protein & swissprot: Probable choline kinase 2 & original description: type:5prime_partial len:350 gc:universal TRINITY_DN13478_c0_g1_i22:3-1052(+)	0.52368
5.2.7.2	Lipid metabolism.glycerolipid metabolism.phosphatidylglycerol biosynthesis.phosphatidylglycerophosphate synthase *(PGPS)	trinity_dn14211_c1_g1_i1.p1	Transcript	mercator4v5.0: phosphatidylglycerophosphate synthase *(PGPS) & prot-scriber: cdp diacylglycerol glycerol phosphate 3 phosphatidyltransferase 1 & swissprot: CDP-diacylglycerol--glycerol-3-phosphate 3-phosphatidyltransferase 1, chloroplastic & original description: type:5prime_partial len:191 gc:universal TRINITY_DN14211_c1_g1_i1:1311-739(-)	-2.73376
5.2.8.1	Lipid metabolism.glycerolipid metabolism.cardiolipin biosynthesis.cardiolipin synthase	trinity_dn16335_c0_g2_i12.p1	Transcript	mercator4v5.0: cardiolipin synthase & prot-scriber: cdp diacylglycerol glycerol phosphate 3 phosphatidyltransferase 1 & swissprot: Cardiolipin synthase (CMP-forming), mitochondrial & original description: type:3prime_partial len:131 gc:universal TRINITY_DN16335_c0_g2_i12:391-2(-)	-0.853861
5.2.10.2.1.1	Lipid metabolism.glycerolipid metabolism.glycerolipid degradation.phospholipase activities.phospholipase A1 activities.phospholipase-A1 *(PC-PLA1)	trinity_dn25641_c0_g1_i3.p1	Transcript	mercator4v5.0: phospholipase-A1 *(PC-PLA1) & prot-scriber: phospholipase a1 igamma chloroplastic & swissprot: Phospholipase A1-Igamma1, chloroplastic & original description: type:5prime_partial len:470 gc:universal TRINITY_DN25641_c0_g1_i3:1493-84(-)	0.256114
5.4.4.2	Lipid metabolism.sphingolipid metabolism.sphingolipid transport.glycolipid transfer protein *(GLTP)	trinity_dn12701_c0_g2_i3.p1	Transcript	mercator4v5.0: glycolipid transfer protein *(GLTP) & prot-scriber: gltp domain containing protein & swissprot: Glycolipid transfer protein 2 & original description: type:complete len:225 gc:universal TRINITY_DN12701_c0_g2_i3:884-210(-)	0.497672
5.4.5.1	Lipid metabolism.sphingolipid metabolism.sphingolipid phosphorylation.ceramide kinase	trinity_dn1290_c5_g1_i3.p2	Transcript	mercator4v5.0: ceramide kinase & prot-scriber: dagkc domain containing protein & swissprot: Ceramide kinase & original description: type:3prime_partial len:211 gc:universal TRINITY_DN1290_c5_g1_i3:816-1445(+)	0.467748
5.4.5.1	Lipid metabolism.sphingolipid metabolism.sphingolipid phosphorylation.ceramide kinase	trinity_dn3471_c2_g1_i22.p2	Transcript	mercator4v5.0: ceramide kinase & prot-scriber: dagkc domain containing protein & swissprot: Ceramide kinase & original description: type:5prime_partial len:252 gc:universal TRINITY_DN3471_c2_g1_i22:2006-1251(-)	-0.455112
5.5.3.1	Lipid metabolism.phytosterol metabolism.phytosterol glycosylation.UDP-glucose:sterol glucosyltransferase	trinity_dn65192_c0_g1_i8.p1	Transcript	mercator4v5.0: UDP-glucose:sterol glucosyltransferase & prot-scriber: quality protein sterol 3 beta glucosyltransferase & swissprot: Sterol 3-beta-glucosyltransferase UGT80A2 & original description: type:complete len:363 gc:universal TRINITY_DN65192_c0_g1_i8:1342-254(-)	-1.55233
5.5.4.2	Lipid metabolism.phytosterol metabolism.phytosterol esterification.acyl-CoA:cholesterol acyltransferase	trinity_dn458_c1_g2_i1.p1	Transcript	mercator4v5.0: acyl-CoA:cholesterol acyltransferase & prot-scriber: mboat 2 domain containing protein & swissprot: Acyl-CoA--sterol O-acyltransferase 1 & original description: type:5prime_partial len:401 gc:universal TRINITY_DN458_c1_g2_i1:3-1205(+)	0.0900029
5.7.1.1	Lipid metabolism.lipid trafficking.acyl-CoA-binding protein activities.acyl-CoA-binding protein *(ACBP1/2/3)	trinity_dn3920_c1_g1_i3.p1	Transcript	mercator4v5.0: acyl-CoA-binding protein *(ACBP1/2/3) & prot-scriber: acyl coa binding domain containing protein 5 & swissprot: Acyl-CoA-binding domain-containing protein 3 & original description: type:internal len:262 gc:universal TRINITY_DN3920_c1_g1_i3:785-3(-)	0.681732
5.7.3.1.1.1.1	Lipid metabolism.lipid trafficking.endoplasmic reticulum-plastid lipid transfer.phospholipid transverse translocation.ATP-dependent machinery.ALA-ALIS flippase complex.P4-type ATPase component *(ALA)	trinity_dn7173_c0_g1_i5.p1	Transcript	mercator4v5.0: active component *(ALA) of ALA-ALIS flippase complex & prot-scriber: phospholipid transporting atpase & swissprot: Putative phospholipid-transporting ATPase 9 & original description: type:5prime_partial len:348 gc:universal TRINITY_DN7173_c0_g1_i5:1-1044(+)	0.861632
5.7.3.1.1.1.1	Lipid metabolism.lipid trafficking.endoplasmic reticulum-plastid lipid transfer.phospholipid transverse translocation.ATP-dependent machinery.ALA-ALIS flippase complex.P4-type ATPase component *(ALA)	trinity_dn8333_c0_g1_i4.p2	Transcript	mercator4v5.0: active component *(ALA) of ALA-ALIS flippase complex & prot-scriber: phospholipid transporting atpase & swissprot: Phospholipid-transporting ATPase 1 & original description: type:complete len:288 gc:universal TRINITY_DN8333_c0_g1_i4:2783-3646(+)	-0.972725
5.7.3.3	Lipid metabolism.lipid trafficking.endoplasmic reticulum-plastid lipid transfer.lipid trafficking cofactor *(TGD4)	trinity_dn18955_c0_g2_i2.p1	Transcript	mercator4v5.0: lipid trafficking cofactor *(TGD4) & prot-scriber: protein trigalactosyldiacylglycerol 4 chloroplastic & swissprot: Protein TRIGALACTOSYLDIACYLGLYCEROL 4, chloroplastic & original description: type:complete len:473 gc:universal TRINITY_DN18955_c0_g2_i2:219-1637(+)	-0.78108
5.8.3	Lipid metabolism.cytoplasmic lipid droplet-associated activities.Oleosin-type lipid droplet structural protein	trinity_dn10047_c0_g1_i2.p1	Transcript	mercator4v5.0: Oleosin-type lipid droplet structural protein & prot-scriber: arahy oleosin ara h & swissprot: Oleosin & original description: type:complete len:162 gc:universal TRINITY_DN10047_c0_g1_i2:187-672(+)	0.475939
5.8.7	Lipid metabolism.cytoplasmic lipid droplet-associated activities.associated factor *(LDIP)	trinity_dn42067_c0_g2_i2.p1	Transcript	mercator4v5.0: lipid droplet-associated factor *(LDIP) & prot-scriber: voltage dependent l type cacium channe subunit & swissprot: no annotation & original description: type:complete len:232 gc:universal TRINITY_DN42067_c0_g2_i2:82-777(+)	-0.750934
5.8.7	Lipid metabolism.cytoplasmic lipid droplet-associated activities.associated factor *(LDIP)	trinity_dn42067_c0_g2_i6.p1	Transcript	mercator4v5.0: lipid droplet-associated factor *(LDIP) & prot-scriber: voltage dependent l type cacium channe subunit & swissprot: no annotation & original description: type:complete len:232 gc:universal TRINITY_DN42067_c0_g2_i6:82-777(+)	-0.750934
5.8.7	Lipid metabolism.cytoplasmic lipid droplet-associated activities.associated factor *(LDIP)	trinity_dn42067_c0_g2_i7.p1	Transcript	mercator4v5.0: lipid droplet-associated factor *(LDIP) & prot-scriber: voltage dependent l type cacium channe subunit & swissprot: no annotation & original description: type:complete len:232 gc:universal TRINITY_DN42067_c0_g2_i7:82-777(+)	-0.750934
6.1.1.1	Nucleotide metabolism.purines.ribonucleotide (RN) anabolism.phosphoribosyldiphosphate 5-amidotransferase *(ASE)	trinity_dn1717_c0_g1_i2.p1	Transcript	mercator4v5.0: phosphoribosyldiphosphate 5-amidotransferase *(ASE) & prot-scriber: amidophosphoribosyltransferase 1 & swissprot: Amidophosphoribosyltransferase 2, chloroplastic & original description: type:5prime_partial len:607 gc:universal TRINITY_DN1717_c0_g1_i2:3-1823(+)	-0.196537
6.1.1.1	Nucleotide metabolism.purines.ribonucleotide (RN) anabolism.phosphoribosyldiphosphate 5-amidotransferase *(ASE)	trinity_dn1717_c0_g1_i5.p1	Transcript	mercator4v5.0: phosphoribosyldiphosphate 5-amidotransferase *(ASE) & prot-scriber: amidophosphoribosyltransferase 1 & swissprot: Amidophosphoribosyltransferase 2, chloroplastic & original description: type:5prime_partial len:607 gc:universal TRINITY_DN1717_c0_g1_i5:3-1823(+)	-0.196537
6.1.1.1	Nucleotide metabolism.purines.ribonucleotide (RN) anabolism.phosphoribosyldiphosphate 5-amidotransferase *(ASE)	trinity_dn1717_c0_g2_i1.p1	Transcript	mercator4v5.0: phosphoribosyldiphosphate 5-amidotransferase *(ASE) & prot-scriber: amidophosphoribosyltransferase 1 & swissprot: Amidophosphoribosyltransferase 1, chloroplastic & original description: type:3prime_partial len:555 gc:universal TRINITY_DN1717_c0_g2_i1:1663-2(-)	-0.095541
6.1.1.5	Nucleotide metabolism.purines.ribonucleotide (RN) anabolism.aminoimidazole RN synthetase *(PUR5)	trinity_dn15996_c0_g2_i7.p1	Transcript	mercator4v5.0: aminoimidazole RN synthetase *(PUR5) & prot-scriber: phosphoribosylformylglycinamidine cyclo ligase & swissprot: Phosphoribosylformylglycinamidine cyclo-ligase, chloroplastic & original description: type:complete len:199 gc:universal TRINITY_DN15996_c0_g2_i7:576-1172(+)	-1.46877
6.1.1.9	Nucleotide metabolism.purines.ribonucleotide (RN) anabolism.bifunctional aminoimidazole-carboximide RN transformylase and IMP cyclohydrolase *(PUR9/10)	trinity_dn24234_c0_g1_i16.p1	Transcript	mercator4v5.0: bifunctional aminoimidazole-carboximide RN transformylase and IMP cyclohydrolase *(PUR9/10) & prot-scriber: bifunctional purine biosynthesis protein purh & swissprot: no annotation & original description: type:complete len:610 gc:universal TRINITY_DN24234_c0_g1_i16:2087-258(-)	0.00686766
6.1.2.1.2	Nucleotide metabolism.purines.GMP biosynthesis.AMP deaminase activities.N6-methylated-AMP deaminase *(MAPDA/ADAL)	trinity_dn29938_c0_g1_i10.p1	Transcript	mercator4v5.0: N6-methylated-AMP deaminase *(MAPDA/ADAL) & prot-scriber: a deaminase domain containing protein & swissprot: N6-mAMP deaminase & original description: type:complete len:227 gc:universal TRINITY_DN29938_c0_g1_i10:2529-1849(-)	0.243025
6.1.2.3	Nucleotide metabolism.purines.GMP biosynthesis.GMP synthetase *(GMPS)	trinity_dn2203_c0_g1_i13.p1	Transcript	mercator4v5.0: GMP synthetase *(GMPS) & prot-scriber: gmp synthase [glutamine hydrolyzing] & swissprot: no annotation & original description: type:5prime_partial len:143 gc:universal TRINITY_DN2203_c0_g1_i13:751-323(-)	-0.265042
6.1.3.1	Nucleotide metabolism.purines.salvage pathway.adenine phosphoribosyltransferase *(APT)	trinity_dn29019_c0_g1_i5.p1	Transcript	mercator4v5.0: adenine phosphoribosyltransferase *(APT) & prot-scriber: adenine phosphoribosyltransferase 1 & swissprot: Adenine phosphoribosyltransferase 3 & original description: type:complete len:248 gc:universal TRINITY_DN29019_c0_g1_i5:1177-434(-)	0.14676
6.2.1.1.1	Nucleotide metabolism.pyrimidines.de novo biosynthesis.carbamoyl phosphate synthetase heterodimer.large subunit *(CarB)	trinity_dn8055_c0_g2_i3.p1	Transcript	mercator4v5.0: large subunit of carbamoyl phosphate synthetase heterodimer & prot-scriber: carbamoyl phosphate synthase large chain & swissprot: Carbamoyl-phosphate synthase large chain, chloroplastic & original description: type:5prime_partial len:1147 gc:universal TRINITY_DN8055_c0_g2_i3:3836-396(-)	0.215204
6.2.1.1.2	Nucleotide metabolism.pyrimidines.de novo biosynthesis.carbamoyl phosphate synthetase heterodimer.small subunit *(CarA)	trinity_dn1429_c0_g1_i9.p1	Transcript	mercator4v5.0: small subunit *(CarA) of carbamoyl phosphate synthetase heterodimer & prot-scriber: carbamoyl phosphate synthase small chain protein & swissprot: Carbamoyl-phosphate synthase small chain, chloroplastic & original description: type:5prime_partial len:181 gc:universal TRINITY_DN1429_c0_g1_i9:1055-513(-)	-0.473432
6.2.2.1	Nucleotide metabolism.pyrimidines.salvage pathway.uridine/cytidine kinase *(UCK)	trinity_dn37524_c2_g1_i28.p1	Transcript	mercator4v5.0: uridine/cytidine kinase & prot-scriber: uridine cytidine kinase 1 & swissprot: Uridine kinase-like protein 4 & original description: type:5prime_partial len:275 gc:universal TRINITY_DN37524_c2_g1_i28:3-827(+)	-2.43299
6.2.4.5	Nucleotide metabolism.pyrimidines.catabolism.beta-ureidopropionase *(PYD3)	trinity_dn7653_c1_g3_i2.p1	Transcript	mercator4v5.0: beta-ureidopropionase & prot-scriber: cn hydrolase domain containing protein & swissprot: Beta-ureidopropionase & original description: type:complete len:426 gc:universal TRINITY_DN7653_c1_g3_i2:77-1354(+)	0.233007
6.3.1.1.1	Nucleotide metabolism.deoxynucleotides.biosynthesis.ribonucleoside-diphosphate reductase heterodimer.large subunit	trinity_dn1612_c0_g2_i1.p1	Transcript	mercator4v5.0: large subunit of ribonucleoside-diphosphate reductase heterodimer & prot-scriber: ribonucleoside diphosphate reductase large & swissprot: Ribonucleoside-diphosphate reductase large subunit & original description: type:complete len:767 gc:universal TRINITY_DN1612_c0_g2_i1:3800-1500(-)	0.0099621
6.3.1.1.2	Nucleotide metabolism.deoxynucleotides.biosynthesis.ribonucleoside-diphosphate reductase heterodimer.small subunit	trinity_dn8617_c0_g1_i1.p1	Transcript	mercator4v5.0: small subunit of ribonucleoside-diphosphate reductase heterodimer & prot-scriber: ribonucleoside diphosphate reductase small chain protein & swissprot: Ribonucleoside-diphosphate reductase small chain & original description: type:5prime_partial len:208 gc:universal TRINITY_DN8617_c0_g1_i1:1-624(+)	0.0379898
6.3.1.1.2	Nucleotide metabolism.deoxynucleotides.biosynthesis.ribonucleoside-diphosphate reductase heterodimer.small subunit	trinity_dn8617_c0_g1_i6.p1	Transcript	mercator4v5.0: small subunit of ribonucleoside-diphosphate reductase heterodimer & prot-scriber: ribonucleoside diphosphate reductase small chain protein & swissprot: Ribonucleoside-diphosphate reductase small chain & original description: type:complete len:332 gc:universal TRINITY_DN8617_c0_g1_i6:160-1155(+)	-1.14769
7.1.1.1	Coenzyme metabolism.molybdenum cofactor biosynthesis.precursor Z biosynthesis.cyclic pyranopterin monophosphate synthase *(CNX2)	trinity_dn5475_c1_g2_i3.p1	Transcript	mercator4v5.0: cyclic pyranopterin monophosphate synthase *(CNX2) & prot-scriber: gtp 3 8 cyclase & swissprot: GTP 3,8-cyclase, mitochondrial & original description: type:5prime_partial len:394 gc:universal TRINITY_DN5475_c1_g2_i3:3-1184(+)	-0.200201
7.2.1.1	Coenzyme metabolism.thiamine pyrophosphate biosynthesis.pyrimidine moiety.hydroxymethylpyrimidine phosphate synthase *(ThiC)	trinity_dn66662_c0_g1_i2.p1	Transcript	mercator4v5.0: hydroxymethylpyrimidine phosphate synthase *(ThiC) & prot-scriber: phosphomethylpyrimidine synthase & swissprot: Phosphomethylpyrimidine synthase, chloroplastic & original description: type:complete len:652 gc:universal TRINITY_DN66662_c0_g1_i2:8148-6193(-)	-2.02261
7.2.3	Coenzyme metabolism.thiamine pyrophosphate biosynthesis.bifunctional hydroxymethylpyrimidine kinase and thiamine-phosphate diphosphorylase *(Th1)	trinity_dn3410_c0_g1_i9.p1	Transcript	mercator4v5.0: bifunctional hydroxymethylpyrimidine kinase and thiamine-phosphate diphosphorylase *(Th1) & prot-scriber: thiamine phosphate synthase & swissprot: Thiamine biosynthetic bifunctional enzyme TH1, chloroplastic & original description: type:complete len:391 gc:universal TRINITY_DN3410_c0_g1_i9:300-1472(+)	-1.97597
7.3.1	Coenzyme metabolism.S-adenosyl methionine (SAM) cycle.S-adenosyl methionine synthetase *(MAT)	trinity_dn1302_c0_g2_i2.p1	Transcript	mercator4v5.0: S-adenosyl methionine synthetase & prot-scriber: betvu s adenoylmethionine ynthae & swissprot: S-adenosylmethionine synthase 2 & original description: type:5prime_partial len:383 gc:universal TRINITY_DN1302_c0_g2_i2:1490-342(-)	0.272994
7.4.5	Coenzyme metabolism.coenzyme A biosynthesis.phosphopantetheine adenylyl transferase	trinity_dn17892_c0_g1_i11.p1	Transcript	mercator4v5.0: phosphopantetheine adenylyl transferase & prot-scriber: ctp transf like domain containing protein & swissprot: Phosphopantetheine adenylyltransferase & original description: type:5prime_partial len:200 gc:universal TRINITY_DN17892_c0_g1_i11:1309-710(-)	0.594738
7.4.5	Coenzyme metabolism.coenzyme A biosynthesis.phosphopantetheine adenylyl transferase	trinity_dn17892_c0_g1_i13.p1	Transcript	mercator4v5.0: phosphopantetheine adenylyl transferase & prot-scriber: ctp transf like domain containing protein & swissprot: Phosphopantetheine adenylyltransferase & original description: type:5prime_partial len:200 gc:universal TRINITY_DN17892_c0_g1_i13:1294-695(-)	0.594738
7.4.5	Coenzyme metabolism.coenzyme A biosynthesis.phosphopantetheine adenylyl transferase	trinity_dn17892_c0_g1_i6.p1	Transcript	mercator4v5.0: phosphopantetheine adenylyl transferase & prot-scriber: ctp transf like domain containing protein & swissprot: Phosphopantetheine adenylyltransferase & original description: type:5prime_partial len:200 gc:universal TRINITY_DN17892_c0_g1_i6:1358-759(-)	0.594738
7.5.7.2	Coenzyme metabolism.tetrahydrofolate metabolism.tetrahydrofolate (THF) interconversions.bifunctional 5,10-methylene-THF dehydrogenase and 5,10-methenyl-THF cyclohydrolase	trinity_dn26984_c0_g1_i8.p2	Transcript	mercator4v5.0: bifunctional 5,10-methylene-THF dehydrogenase and 5,10-methenyl-THF cyclohydrolase & prot-scriber: bifunctional protein fold 1 & swissprot: Bifunctional protein FolD 1, mitochondrial & original description: type:complete len:168 gc:universal TRINITY_DN26984_c0_g1_i8:972-469(-)	-0.027311
7.5.10.1	Coenzyme metabolism.tetrahydrofolate metabolism.pterin regeneration.pterin-4-alpha-carbinolamine dehydratase	trinity_dn47727_c0_g1_i13.p1	Transcript	mercator4v5.0: pterin-4-alpha-carbinolamine dehydratase & prot-scriber: 4a hydroxytetrahydrobiopterin dehydratase & swissprot: Pterin-4-alpha-carbinolamine dehydratase 2, mitochondrial & original description: type:complete len:125 gc:universal TRINITY_DN47727_c0_g1_i13:254-628(+)	0.0369519
7.6.4	Coenzyme metabolism.biotin biosynthesis.biotin:protein ligase	trinity_dn6291_c3_g1_i6.p1	Transcript	mercator4v5.0: biotin:protein ligase & prot-scriber: bpl lpl catalytic domain containing protein & swissprot: Biotin--protein ligase 1, chloroplastic & original description: type:5prime_partial len:342 gc:universal TRINITY_DN6291_c3_g1_i6:2-1027(+)	-5.41604
7.8.2.1	Coenzyme metabolism.prenylquinone biosynthesis.solanesyl diphosphate synthase activities.solanesyl diphosphate synthase *(SPS1/2)	trinity_dn1266_c0_g1_i4.p1	Transcript	mercator4v5.0: solanesyl diphosphate synthase *(SPS1/2) & prot-scriber: of solanesyl diphosphate synthase 1 chloroplastic & swissprot: Solanesyl diphosphate synthase 1, chloroplastic & original description: type:complete len:294 gc:universal TRINITY_DN1266_c0_g1_i4:1473-592(-)	-1.26602
7.8.2.1	Coenzyme metabolism.prenylquinone biosynthesis.solanesyl diphosphate synthase activities.solanesyl diphosphate synthase *(SPS1/2)	trinity_dn1266_c0_g1_i5.p1	Transcript	mercator4v5.0: solanesyl diphosphate synthase *(SPS1/2) & prot-scriber: of solanesyl diphosphate synthase 1 chloroplastic & swissprot: Solanesyl diphosphate synthase 1, chloroplastic & original description: type:complete len:294 gc:universal TRINITY_DN1266_c0_g1_i5:1302-421(-)	-1.26602
7.8.3.3	Coenzyme metabolism.prenylquinone biosynthesis.ubiquinone biosynthesis.C-methyltransferase *(COQ5)	trinity_dn8018_c0_g1_i4.p1	Transcript	mercator4v5.0: C-methyltransferase *(COQ5) & prot-scriber: 2 methoxy polyprenyl 4 benzoquinol methylase mitochondrial & swissprot: 2-methoxy-6-polyprenyl-1,4-benzoquinol methylase, mitochondrial & original description: type:complete len:290 gc:universal TRINITY_DN8018_c0_g1_i4:71-940(+)	-5.5431
7.8.3.4	Coenzyme metabolism.prenylquinone biosynthesis.ubiquinone biosynthesis.hydroxylase *(COQ6)	trinity_dn62355_c0_g1_i14.p1	Transcript	mercator4v5.0: hydroxylase *(COQ6) & prot-scriber: ubiquinone biosynthesis monooxygenase coq mitochondrial & swissprot: no annotation & original description: type:complete len:315 gc:universal TRINITY_DN62355_c0_g1_i14:1562-2506(+)	-0.326002
7.8.3.6.1	Coenzyme metabolism.prenylquinone biosynthesis.ubiquinone biosynthesis.accessory protein activities.accessory protein *(COQ4)	trinity_dn7976_c0_g1_i19.p2	Transcript	mercator4v5.0: accessory protein *(COQ4) & prot-scriber: ubiquinone biosynthesis protein coq homolog 1 mitochondrial & swissprot: Ubiquinone biosynthesis protein COQ4 homolog, mitochondrial & original description: type:complete len:137 gc:universal TRINITY_DN7976_c0_g1_i19:591-181(-)	-0.488634
7.8.3.6.1	Coenzyme metabolism.prenylquinone biosynthesis.ubiquinone biosynthesis.accessory protein activities.accessory protein *(COQ4)	trinity_dn7976_c0_g1_i8.p2	Transcript	mercator4v5.0: accessory protein *(COQ4) & prot-scriber: ubiquinone biosynthesis protein coq homolog 1 mitochondrial & swissprot: Ubiquinone biosynthesis protein COQ4 homolog, mitochondrial & original description: type:complete len:137 gc:universal TRINITY_DN7976_c0_g1_i8:603-193(-)	-0.488634
7.9.2.1	Coenzyme metabolism.NAD/NADP biosynthesis.Preiss-Handler salvage pathway.nicotinamidase *(NIC)	trinity_dn5071_c1_g1_i3.p1	Transcript	mercator4v5.0: nicotinamidase *(NIC) & prot-scriber: isochorismatase domain containing protein & swissprot: Nicotinamidase 1 & original description: type:5prime_partial len:168 gc:universal TRINITY_DN5071_c1_g1_i3:2-505(+)	-0.174617
7.9.2.2	Coenzyme metabolism.NAD/NADP biosynthesis.Preiss-Handler salvage pathway.nicotinate phosphoribosyltransferase *(NAPRT)	trinity_dn12926_c0_g1_i13.p1	Transcript	mercator4v5.0: nicotinate phosphoribosyltransferase *(NAPRT) & prot-scriber: nicotinate phosphoribosyltransferase & swissprot: Nicotinate phosphoribosyltransferase 1 & original description: type:complete len:479 gc:universal TRINITY_DN12926_c0_g1_i13:171-1607(+)	-1.49209
7.10.4	Coenzyme metabolism.FMN/FAD biosynthesis.pyrimidine deaminase *(PyrD)	trinity_dn3477_c0_g1_i4.p1	Transcript	mercator4v5.0: pyrimidine deaminase *(PyrD) & prot-scriber: diaminohydroxyphosphoribosylaminopyrimidine deaminase & swissprot: Riboflavin biosynthesis protein PYRD, chloroplastic & original description: type:5prime_partial len:182 gc:universal TRINITY_DN3477_c0_g1_i4:3-548(+)	0.330986
7.10.9	Coenzyme metabolism.FMN/FAD biosynthesis.riboflavin kinase	trinity_dn331_c1_g1_i10.p1	Transcript	mercator4v5.0: riboflavin kinase & prot-scriber: bifunctional riboflavin kinase & swissprot: Bifunctional riboflavin kinase/FMN phosphatase & original description: type:complete len:278 gc:universal TRINITY_DN331_c1_g1_i10:1090-257(-)	-0.260234
7.10.12	Coenzyme metabolism.FMN/FAD biosynthesis.FAD pyrophosphatase	trinity_dn30510_c0_g1_i2.p1	Transcript	mercator4v5.0: FAD pyrophosphatase & prot-scriber: nudix hydrolase domain containing protein & swissprot: Nudix hydrolase 23, chloroplastic & original description: type:complete len:162 gc:universal TRINITY_DN30510_c0_g1_i2:791-306(-)	-0.217209
7.12.1.2.2	Coenzyme metabolism.iron-sulfur cluster assembly machinery.plastidial SUF system.transfer phase.scaffold protein *(NFU1/2/3)	trinity_dn424_c3_g1_i5.p1	Transcript	mercator4v5.0: scaffold protein NFU of plastidial SUF system transfer phase & prot-scriber: nfu iron sulfur cluster scaffold homolog mitochondrial & swissprot: NifU-like protein 2, chloroplastic & original description: type:complete len:236 gc:universal TRINITY_DN424_c3_g1_i5:87-794(+)	-2.04488
7.12.2.1.5	Coenzyme metabolism.iron-sulfur cluster assembly machinery.mitochondrial ISC system.assembly phase.adrenodoxin *(FDX)	trinity_dn15377_c0_g1_i17.p1	Transcript	mercator4v5.0: adrenodoxin of mitochondrial ISC system assembly phase & prot-scriber: 2fe 2s ferredoxin type domain containing protein & swissprot: Adrenodoxin-like protein 2, mitochondrial & original description: type:3prime_partial len:168 gc:universal TRINITY_DN15377_c0_g1_i17:502-2(-)	-1.3244
7.12.2.2.3	Coenzyme metabolism.iron-sulfur cluster assembly machinery.mitochondrial ISC system.transfer phase.assembly factor *(INDL)	trinity_dn9705_c1_g1_i7.p1	Transcript	mercator4v5.0: assembly factor INDL of mitochondrial ISC system transfer phase & prot-scriber: iron sulfur cluster carrier protein & swissprot: Fe-S cluster assembly factor HCF101, chloroplastic & original description: type:complete len:298 gc:universal TRINITY_DN9705_c1_g1_i7:1047-154(-)	-0.613222
7.12.2.2.4	Coenzyme metabolism.iron-sulfur cluster assembly machinery.mitochondrial ISC system.transfer phase.assembly factor *(IBA57.1)	trinity_dn3568_c0_g1_i2.p1	Transcript	mercator4v5.0: assembly factor IBA57.1 of mitochondrial ISC system transfer phase & prot-scriber: trna modifying protein ygfz & swissprot: Putative transferase At4g12130, mitochondrial & original description: type:complete len:408 gc:universal TRINITY_DN3568_c0_g1_i2:403-1626(+)	-0.856846
7.12.2.3.1	Coenzyme metabolism.iron-sulfur cluster assembly machinery.mitochondrial ISC system.export machinery.transport protein *(ATM)	trinity_dn10986_c0_g4_i2.p1	Transcript	mercator4v5.0: transport protein ATM of mitochondrial ISC system export machinery & prot-scriber: iron sulfur clusters transporter atm mitochondrial & swissprot: ABC transporter B family member 25, mitochondrial & original description: type:complete len:455 gc:universal TRINITY_DN10986_c0_g4_i2:1243-2607(+)	-1.22389
7.12.2.3.1	Coenzyme metabolism.iron-sulfur cluster assembly machinery.mitochondrial ISC system.export machinery.transport protein *(ATM)	trinity_dn232763_c0_g1_i1.p1	Transcript	mercator4v5.0: transport protein ATM of mitochondrial ISC system export machinery & prot-scriber: iron sulfur clusters transporter atm mitochondrial & swissprot: ABC transporter B family member 25, mitochondrial & original description: type:5prime_partial len:632 gc:universal TRINITY_DN232763_c0_g1_i1:3-1898(+)	0.734987
7.13.3.1	Coenzyme metabolism.tetrapyrrole biosynthesis.siroheme biosynthesis.uroporphyrinogen III methyltransferase *(UPM)	trinity_dn825_c0_g2_i3.p1	Transcript	mercator4v5.0: uroporphyrinogen III methyltransferase *(UPM) & prot-scriber: aciad siroheme synthase & swissprot: S-adenosyl-L-methionine-dependent uroporphyrinogen III methyltransferase, chloroplastic & original description: type:complete len:302 gc:universal TRINITY_DN825_c0_g2_i3:1403-498(-)	0.248983
7.13.3.1	Coenzyme metabolism.tetrapyrrole biosynthesis.siroheme biosynthesis.uroporphyrinogen III methyltransferase *(UPM)	trinity_dn8745_c0_g1_i10.p1	Transcript	mercator4v5.0: uroporphyrinogen III methyltransferase *(UPM) & prot-scriber: aciad siroheme synthase & swissprot: S-adenosyl-L-methionine-dependent uroporphyrinogen III methyltransferase, chloroplastic & original description: type:complete len:157 gc:universal TRINITY_DN8745_c0_g1_i10:710-1180(+)	0.0951183
7.13.3.1	Coenzyme metabolism.tetrapyrrole biosynthesis.siroheme biosynthesis.uroporphyrinogen III methyltransferase *(UPM)	trinity_dn8745_c0_g1_i6.p1	Transcript	mercator4v5.0: uroporphyrinogen III methyltransferase *(UPM) & prot-scriber: aciad siroheme synthase & swissprot: S-adenosyl-L-methionine-dependent uroporphyrinogen III methyltransferase, chloroplastic & original description: type:5prime_partial len:219 gc:universal TRINITY_DN8745_c0_g1_i6:3-659(+)	0.183831
7.15.3.4.3	Coenzyme metabolism.chlorophyll metabolism.chlorophyll catabolism.phytol degradation.phytyl ester synthase *(PES)	trinity_dn2122_c0_g1_i1.p1	Transcript	mercator4v5.0: phytyl ester synthase *(PES) & prot-scriber: hydrolase 4 domain containing protein & swissprot: Acyltransferase-like protein At1g54570, chloroplastic & original description: type:5prime_partial len:688 gc:universal TRINITY_DN2122_c0_g1_i1:1-2064(+)	0.252501
8.1.1.3	Polyamine metabolism.putrescine biosynthesis.arginine decarboxylation pathway.N-carbamoylputrescine amidohydrolase	trinity_dn231943_c0_g1_i1.p1	Transcript	mercator4v5.0: N-carbamoylputrescine amidohydrolase & prot-scriber: n carbamoylputrescie amidase & swissprot: N-carbamoylputrescine amidase & original description: type:5prime_partial len:362 gc:universal TRINITY_DN231943_c0_g1_i1:1-1086(+)	-0.849279
8.5.2.2	Polyamine metabolism.polyamine degradation.FAD-dependent polyamine oxidase activities.peroxisomal polyamine oxidase *(PAO2/3/4)	trinity_dn5715_c1_g1_i1.p1	Transcript	mercator4v5.0: peroxisomal polyamine oxidase *(PAO2/3/4) & prot-scriber: amino oxidase domain containing protein & swissprot: Probable polyamine oxidase 4 & original description: type:5prime_partial len:435 gc:universal TRINITY_DN5715_c1_g1_i1:1770-466(-)	0.488532
8.5.2.2	Polyamine metabolism.polyamine degradation.FAD-dependent polyamine oxidase activities.peroxisomal polyamine oxidase *(PAO2/3/4)	trinity_dn9199_c3_g1_i4.p1	Transcript	mercator4v5.0: peroxisomal polyamine oxidase *(PAO2/3/4) & prot-scriber: amino oxidase domain containing protein & swissprot: Probable polyamine oxidase 4 & original description: type:complete len:333 gc:universal TRINITY_DN9199_c3_g1_i4:470-1468(+)	-0.663811
9.1.1.1	Secondary metabolism.terpenoids.mevalonate pathway.acetyl-CoA C-acyltransferase	trinity_dn2643_c0_g1_i13.p1	Transcript	mercator4v5.0: acetyl-CoA C-acyltransferase & prot-scriber: acetyl coa transferase mitochondrial & swissprot: Acetyl-CoA acetyltransferase, cytosolic 1 & original description: type:complete len:408 gc:universal TRINITY_DN2643_c0_g1_i13:239-1462(+)	0.580377
9.1.1.1	Secondary metabolism.terpenoids.mevalonate pathway.acetyl-CoA C-acyltransferase	trinity_dn2643_c0_g1_i15.p1	Transcript	mercator4v5.0: acetyl-CoA C-acyltransferase & prot-scriber: acetyl coa transferase mitochondrial & swissprot: Acetyl-CoA acetyltransferase, cytosolic 1 & original description: type:complete len:408 gc:universal TRINITY_DN2643_c0_g1_i15:259-1482(+)	0.580377
9.1.1.6	Secondary metabolism.terpenoids.mevalonate pathway.mevalonate diphosphate decarboxylase	trinity_dn60707_c0_g1_i12.p1	Transcript	mercator4v5.0: mevalonate diphosphate decarboxylase & prot-scriber: diphosphomevalonate decarboxylase & swissprot: Diphosphomevalonate decarboxylase 2 & original description: type:complete len:312 gc:universal TRINITY_DN60707_c0_g1_i12:300-1235(+)	0.460801
9.1.2.1.1	Secondary metabolism.terpenoids.methylerythritol phosphate (MEP) pathway.1-deoxy-d-xylulose 5-phosphate import.D-xylulose kinase	trinity_dn5669_c1_g1_i2.p1	Transcript	mercator4v5.0: D-xylulose kinase & prot-scriber: d xylulose kinase & swissprot: Xylulose kinase 2 & original description: type:5prime_partial len:262 gc:universal TRINITY_DN5669_c1_g1_i2:2-787(+)	0.032674
9.1.2.2	Secondary metabolism.terpenoids.methylerythritol phosphate (MEP) pathway.1-deoxy-D-xylulose 5-phosphate synthase *(DXS)	trinity_dn94913_c0_g1_i19.p1	Transcript	mercator4v5.0: 1-deoxy-D-xylulose 5-phosphate synthase *(DXS) & prot-scriber: 1 deoxy d xylulose phosphate synthase & swissprot: Probable 1-deoxy-D-xylulose-5-phosphate synthase 2, chloroplastic & original description: type:complete len:522 gc:universal TRINITY_DN94913_c0_g1_i19:452-2017(+)	0.22534
9.1.2.2	Secondary metabolism.terpenoids.methylerythritol phosphate (MEP) pathway.1-deoxy-D-xylulose 5-phosphate synthase *(DXS)	trinity_dn94913_c0_g1_i4.p1	Transcript	mercator4v5.0: 1-deoxy-D-xylulose 5-phosphate synthase *(DXS) & prot-scriber: 1 deoxy d xylulose phosphate synthase & swissprot: Probable 1-deoxy-D-xylulose-5-phosphate synthase 2, chloroplastic & original description: type:complete len:522 gc:universal TRINITY_DN94913_c0_g1_i4:357-1922(+)	0.22534
9.1.3.1.1	Secondary metabolism.terpenoids.isoprenyl diphosphate biosynthesis.geranyl diphosphate synthase complex.catalytic component *(LSU/IDS11)	trinity_dn9919_c1_g1_i2.p1	Transcript	mercator4v5.0: catalytic component *(IDS11) of geranyl diphosphate synthase complex & prot-scriber: heterodimeric geranylgeranyl pyrophosphate synthase subunit 1 chloroplastic & swissprot: Geranylgeranyl pyrophosphate synthase, chloroplastic & original description: type:5prime_partial len:277 gc:universal TRINITY_DN9919_c1_g1_i2:1144-314(-)	0.259623
9.1.3.1.2	Secondary metabolism.terpenoids.isoprenyl diphosphate biosynthesis.geranyl diphosphate synthase complex.regulatory subunit *(SSU/IDS12)	trinity_dn2078_c0_g1_i6.p1	Transcript	mercator4v5.0: regulatory subunit *(IDS12) of geranyl diphosphate synthase complex & prot-scriber: heterodimeric geranylgeranyl pyrophosphate synthase subunit 1 chloroplastic & swissprot: Heterodimeric geranylgeranyl pyrophosphate synthase small subunit, chloroplastic & original description: type:complete len:330 gc:universal TRINITY_DN2078_c0_g1_i6:1155-166(-)	-1.54259
9.1.3.3	Secondary metabolism.terpenoids.isoprenyl diphosphate biosynthesis.isoprenyl diphosphate synthase *(IDS)	trinity_dn2078_c0_g1_i6.p1	Transcript	mercator4v5.0: isoprenyl diphosphate synthase *(IDS) & prot-scriber: heterodimeric geranylgeranyl pyrophosphate synthase subunit 1 chloroplastic & swissprot: Heterodimeric geranylgeranyl pyrophosphate synthase small subunit, chloroplastic & original description: type:complete len:330 gc:universal TRINITY_DN2078_c0_g1_i6:1155-166(-)	-1.54259
9.1.3.3	Secondary metabolism.terpenoids.isoprenyl diphosphate biosynthesis.isoprenyl diphosphate synthase *(IDS)	trinity_dn9919_c1_g1_i2.p1	Transcript	mercator4v5.0: isoprenyl diphosphate synthase *(IDS) & prot-scriber: heterodimeric geranylgeranyl pyrophosphate synthase subunit 1 chloroplastic & swissprot: Geranylgeranyl pyrophosphate synthase, chloroplastic & original description: type:5prime_partial len:277 gc:universal TRINITY_DN9919_c1_g1_i2:1144-314(-)	0.259623
9.1.4.2	Secondary metabolism.terpenoids.terpene biosynthesis.mono-/sesquiterpene-/diterpene synthase	trinity_dn22346_c0_g2_i17.p1	Transcript	mercator4v5.0: mono-/sesquiterpene-/diterpene synthase & prot-scriber: ent kaurene synthase 1 chloroplastic & swissprot: Ent-kaurene synthase TSP4, chloroplastic & original description: type:complete len:488 gc:universal TRINITY_DN22346_c0_g2_i17:1650-187(-)	-0.783315
9.1.4.3	Secondary metabolism.terpenoids.terpene biosynthesis.triterpenoid synthase	trinity_dn2664_c0_g1_i19.p1	Transcript	mercator4v5.0: triterpenoid synthase & prot-scriber: cycloartenol synthase & swissprot: Cycloartenol synthase 2 & original description: type:complete len:461 gc:universal TRINITY_DN2664_c0_g1_i19:3-1385(+)	-0.448412
9.1.4.3	Secondary metabolism.terpenoids.terpene biosynthesis.triterpenoid synthase	trinity_dn2664_c0_g1_i22.p1	Transcript	mercator4v5.0: triterpenoid synthase & prot-scriber: cycloartenol synthase & swissprot: Cycloartenol synthase 2 & original description: type:complete len:461 gc:universal TRINITY_DN2664_c0_g1_i22:3-1385(+)	-0.448412
9.1.6.1.2	Secondary metabolism.terpenoids.carotenoid biosynthesis.carotenes.phytoene desaturase *(PDS)	trinity_dn13157_c2_g1_i11.p1	Transcript	mercator4v5.0: phytoene desaturase *(PDS) & prot-scriber: 15 cis phytoene desaturase chloroplastic chromoplastic & swissprot: 15-cis-phytoene desaturase, chloroplastic/chromoplastic & original description: type:5prime_partial len:194 gc:universal TRINITY_DN13157_c2_g1_i11:3-584(+)	-0.656889
9.2.1.1.1	Secondary metabolism.phenolics.p-coumaroyl-CoA biosynthesis.phenylalanine ammonia lyase activity.phenylalanine ammonia lyase *(PAL)	trinity_dn4126_c0_g1_i5.p1	Transcript	mercator4v5.0: phenylalanine ammonia lyase *(PAL) & prot-scriber: phenylalanine ammonia lyase & swissprot: Phenylalanine ammonia-lyase & original description: type:5prime_partial len:227 gc:universal TRINITY_DN4126_c0_g1_i5:970-290(-)	-0.890279
9.2.2.9.3	Secondary metabolism.phenolics.flavonoid biosynthesis.isoflavonoids.isoflavone reductase	trinity_dn2538_c0_g2_i3.p1	Transcript	mercator4v5.0: isoflavone reductase & prot-scriber: phenylcoumaran benzylic ether reductase & swissprot: Eugenol synthase 2 & original description: type:5prime_partial len:318 gc:universal TRINITY_DN2538_c0_g2_i3:1221-268(-)	0.0198138
10.2.3.3	Redox homeostasis.glutathione-based redox regulation.glutathione S-transferase activities.class tau glutathione S-transferase	trinity_dn263_c3_g1_i6.p1	Transcript	mercator4v5.0: class tau glutathione S-transferase & prot-scriber: arath glutathione s tranferae & swissprot: Glutathione S-transferase U7 & original description: type:internal len:198 gc:universal TRINITY_DN263_c3_g1_i6:592-2(-)	0.426775
10.2.3.3	Redox homeostasis.glutathione-based redox regulation.glutathione S-transferase activities.class tau glutathione S-transferase	trinity_dn564_c0_g1_i12.p1	Transcript	mercator4v5.0: class tau glutathione S-transferase & prot-scriber: arath glutathione s tranferae & swissprot: Probable glutathione S-transferase & original description: type:complete len:229 gc:universal TRINITY_DN564_c0_g1_i12:1213-527(-)	0.0752397
10.2.3.3	Redox homeostasis.glutathione-based redox regulation.glutathione S-transferase activities.class tau glutathione S-transferase	trinity_dn713_c0_g1_i13.p1	Transcript	mercator4v5.0: class tau glutathione S-transferase & prot-scriber: arath glutathione s tranferae & swissprot: Probable glutathione S-transferase parC & original description: type:3prime_partial len:123 gc:universal TRINITY_DN713_c0_g1_i13:366-1(-)	0.389316
10.2.3.3	Redox homeostasis.glutathione-based redox regulation.glutathione S-transferase activities.class tau glutathione S-transferase	trinity_dn7953_c0_g1_i9.p1	Transcript	mercator4v5.0: class tau glutathione S-transferase & prot-scriber: arath glutathione s tranferae & swissprot: Glutathione S-transferase U7 & original description: type:5prime_partial len:216 gc:universal TRINITY_DN7953_c0_g1_i9:1-648(+)	-0.102083
10.2.3.3	Redox homeostasis.glutathione-based redox regulation.glutathione S-transferase activities.class tau glutathione S-transferase	trinity_dn13339_c0_g1_i5.p1	Transcript	mercator4v5.0: class tau glutathione S-transferase & prot-scriber: arath glutathione s tranferae & swissprot: Probable glutathione S-transferase parC & original description: type:3prime_partial len:219 gc:universal TRINITY_DN13339_c0_g1_i5:656-3(-)	0.557276
10.2.3.3	Redox homeostasis.glutathione-based redox regulation.glutathione S-transferase activities.class tau glutathione S-transferase	trinity_dn15611_c1_g1_i1.p1	Transcript	mercator4v5.0: class tau glutathione S-transferase & prot-scriber: arath glutathione s tranferae & swissprot: Glutathione transferase GST 23 & original description: type:complete len:248 gc:universal TRINITY_DN15611_c1_g1_i1:1-744(+)	-0.129748
10.3.1.2.1	Redox homeostasis.thiol-based redox regulation.thioredoxin reductase activities.ferredoxin-dependent thioredoxin reductase (FTR) complex.subunit alpha	trinity_dn19707_c1_g1_i1.p1	Transcript	mercator4v5.0: subunit alpha of ferredoxin-dependent thioredoxin reductase (FTR) complex & prot-scriber: fethred a domain containing protein & swissprot: Ferredoxin-thioredoxin reductase, variable chain & original description: type:complete len:173 gc:universal TRINITY_DN19707_c1_g1_i1:121-639(+)	-0.652823
10.3.1.2.1	Redox homeostasis.thiol-based redox regulation.thioredoxin reductase activities.ferredoxin-dependent thioredoxin reductase (FTR) complex.subunit alpha	trinity_dn19707_c1_g1_i4.p1	Transcript	mercator4v5.0: subunit alpha of ferredoxin-dependent thioredoxin reductase (FTR) complex & prot-scriber: fethred a domain containing protein & swissprot: Ferredoxin-thioredoxin reductase, variable chain & original description: type:complete len:173 gc:universal TRINITY_DN19707_c1_g1_i4:121-639(+)	-0.652823
10.3.3.2	Redox homeostasis.thiol-based redox regulation.thioredoxin activities.H-type thioredoxin *(Trx-H)	trinity_dn2622_c0_g1_i2.p1	Transcript	mercator4v5.0: H-type thioredoxin *(Trx-H) & prot-scriber: thioredoxin domain containing protein & swissprot: TPR repeat-containing thioredoxin TDX & original description: type:complete len:303 gc:universal TRINITY_DN2622_c0_g1_i2:392-1300(+)	-0.545702
10.3.3.7	Redox homeostasis.thiol-based redox regulation.thioredoxin activities.atypical thioredoxin *(ACHT)	trinity_dn3914_c0_g2_i1.p1	Transcript	mercator4v5.0: atypical thioredoxin *(ACHT) & prot-scriber: thioredoxin domain containing protein & swissprot: Thioredoxin-like 2, chloroplastic & original description: type:5prime_partial len:165 gc:universal TRINITY_DN3914_c0_g2_i1:2-496(+)	-0.35737
10.3.3.10	Redox homeostasis.thiol-based redox regulation.thioredoxin activities.nucleoredoxin *(NRX)	trinity_dn13332_c0_g1_i7.p1	Transcript	mercator4v5.0: nucleoredoxin *(NRX) & prot-scriber: thioredoxin domain containing protein & swissprot: Probable nucleoredoxin 3 & original description: type:5prime_partial len:388 gc:universal TRINITY_DN13332_c0_g1_i7:1342-179(-)	0.593213
10.4.8.1.5	Redox homeostasis.ascorbate-based redox regulation.ascorbate metabolism.L-galactose biosynthesis pathway.GDP-L-galactose phosphorylase *(VTC2/5)	trinity_dn26099_c0_g2_i1.p1	Transcript	mercator4v5.0: GDP-L-galactose phosphorylase *(VTC2/5) & prot-scriber: gdp d glucose phosphorylase & swissprot: GDP-L-galactose phosphorylase 1 & original description: type:complete len:478 gc:universal TRINITY_DN26099_c0_g2_i1:1756-323(-)	0.378755
10.4.8.1.5	Redox homeostasis.ascorbate-based redox regulation.ascorbate metabolism.L-galactose biosynthesis pathway.GDP-L-galactose phosphorylase *(VTC2/5)	trinity_dn26099_c0_g2_i2.p1	Transcript	mercator4v5.0: GDP-L-galactose phosphorylase *(VTC2/5) & prot-scriber: gdp d glucose phosphorylase & swissprot: GDP-L-galactose phosphorylase 1 & original description: type:complete len:478 gc:universal TRINITY_DN26099_c0_g2_i2:1756-323(-)	0.378755
10.4.8.1.7	Redox homeostasis.ascorbate-based redox regulation.ascorbate metabolism.L-galactose biosynthesis pathway.L-galactose dehydrogenase *(GalDH)	trinity_dn3793_c1_g1_i1.p1	Transcript	mercator4v5.0: L-galactose dehydrogenase *(GalDH) & prot-scriber: aldo ket red domain containing protein & swissprot: L-galactose dehydrogenase & original description: type:complete len:321 gc:universal TRINITY_DN3793_c1_g1_i1:1396-434(-)	-0.269681
10.4.8.4	Redox homeostasis.ascorbate-based redox regulation.ascorbate metabolism.apoplastic ascorbate oxidase *(AAO)	trinity_dn13125_c0_g1_i7.p1	Transcript	mercator4v5.0: apoplastic ascorbate oxidase *(AAO) & prot-scriber: l ascorbate oxidase & swissprot: L-ascorbate oxidase & original description: type:5prime_partial len:319 gc:universal TRINITY_DN13125_c0_g1_i7:3-959(+)	-0.0455803
10.4.8.4	Redox homeostasis.ascorbate-based redox regulation.ascorbate metabolism.apoplastic ascorbate oxidase *(AAO)	trinity_dn13125_c0_g2_i12.p1	Transcript	mercator4v5.0: apoplastic ascorbate oxidase *(AAO) & prot-scriber: l ascorbate oxidase & swissprot: L-ascorbate oxidase & original description: type:5prime_partial len:403 gc:universal TRINITY_DN13125_c0_g2_i12:1384-176(-)	-1.43545
10.5.2	Redox homeostasis.tocopherol biosynthesis.4-hydroxyphenylpyruvate dioxygenase *(HPPD)	trinity_dn3444_c2_g1_i1.p1	Transcript	mercator4v5.0: 4-hydroxyphenylpyruvate dioxygenase *(HPPD) & prot-scriber: 4 hydroxyphenylpyruvate dioxygenase & swissprot: 4-hydroxyphenylpyruvate dioxygenase & original description: type:complete len:464 gc:universal TRINITY_DN3444_c2_g1_i1:34-1425(+)	0.102773
10.6.1.1	Redox homeostasis.reactive oxygen-induced signalling.reactive oxygen (ROS) generation.NADPH-oxidase *(Rboh)	trinity_dn5185_c0_g1_i3.p1	Transcript	mercator4v5.0: NADPH-oxidase *(Rboh) & prot-scriber: respiratory burst oxidase homolog protein b & swissprot: Respiratory burst oxidase homolog protein A & original description: type:complete len:956 gc:universal TRINITY_DN5185_c0_g1_i3:91-2958(+)	-7.28764
11.2.1.1.2	Phytohormone action.auxin.biosynthesis.indole-3-pyruvic acid (IPyA) pathway.flavin-dependent monooxygenase *(YUCCA)	trinity_dn552_c1_g1_i6.p1	Transcript	mercator4v5.0: flavin-dependent monooxygenase *(YUCCA) & prot-scriber: flavin containing monooxygenase & swissprot: Probable indole-3-pyruvate monooxygenase YUCCA10 & original description: type:complete len:295 gc:universal TRINITY_DN552_c1_g1_i6:1117-233(-)	-0.273712
11.2.2.1	Phytohormone action.auxin.perception and signal transduction.substrate adaptor of SCF E3 ubiquitin ligase *(TIR1/AFB)	trinity_dn1828_c0_g3_i2.p1	Transcript	mercator4v5.0: substrate adaptor of SCF E3 ubiquitin ligase *(TIR1/AFB) & prot-scriber: f box domain containing protein & swissprot: Protein TRANSPORT INHIBITOR RESPONSE 1 & original description: type:complete len:586 gc:universal TRINITY_DN1828_c0_g3_i2:168-1925(+)	0.524663
11.2.2.5	Phytohormone action.auxin.perception and signal transduction.protein kinase *(TMK)	trinity_dn10153_c0_g2_i1.p1	Transcript	mercator4v5.0: protein kinase *(TMK) & prot-scriber: protein kinase domain containing & swissprot: Receptor protein kinase TMK1 & original description: type:complete len:970 gc:universal TRINITY_DN10153_c0_g2_i1:167-3076(+)	0.880059
11.2.3.1	Phytohormone action.auxin.conjugation and degradation.indole-3-acetic acid-amido synthetase *(GH3)	trinity_dn36749_c0_g1_i1.p1	Transcript	mercator4v5.0: indole-3-acetic acid-amido synthetase *(GH3) & prot-scriber: indole acetic acid amido synthetase gh & swissprot: Indole-3-acetic acid-amido synthetase GH3.17 & original description: type:5prime_partial len:564 gc:universal TRINITY_DN36749_c0_g1_i1:1846-155(-)	0.771171
11.2.3.3	Phytohormone action.auxin.conjugation and degradation.indole-3-acetic acid amidohydrolase *(ILR)	trinity_dn1383_c0_g1_i3.p1	Transcript	mercator4v5.0: indole-3-acetic acid amidohydrolase *(ILR) & prot-scriber: iaa amino acid hydrolase ilr & swissprot: IAA-amino acid hydrolase ILR1-like 4 & original description: type:complete len:429 gc:universal TRINITY_DN1383_c0_g1_i3:2015-729(-)	-0.11804
11.2.3.3	Phytohormone action.auxin.conjugation and degradation.indole-3-acetic acid amidohydrolase *(ILR)	trinity_dn1383_c0_g1_i6.p1	Transcript	mercator4v5.0: indole-3-acetic acid amidohydrolase *(ILR) & prot-scriber: iaa amino acid hydrolase ilr & swissprot: IAA-amino acid hydrolase ILR1-like 4 & original description: type:complete len:429 gc:universal TRINITY_DN1383_c0_g1_i6:2093-807(-)	-0.11804
11.2.4.1.1	Phytohormone action.auxin.transport.polar auxin transport system.auxin transporter *(PIN)	trinity_dn74_c0_g1_i1.p1	Transcript	mercator4v5.0: auxin transporter *(PIN) & prot-scriber: auxin efflux carrier component & swissprot: Auxin efflux carrier component 6 & original description: type:5prime_partial len:554 gc:universal TRINITY_DN74_c0_g1_i1:2312-651(-)	-1.57415
11.2.4.2	Phytohormone action.auxin.transport.auxin efflux transporter *(PILS)	trinity_dn9709_c0_g1_i9.p1	Transcript	mercator4v5.0: auxin efflux transporter *(PILS) & prot-scriber: protein pin likes & swissprot: Protein PIN-LIKES 5 & original description: type:complete len:238 gc:universal TRINITY_DN9709_c0_g1_i9:1031-318(-)	-0.264649
11.3.2.1.2	Phytohormone action.brassinosteroid.perception and signal transduction.receptor complex.co-receptor protein kinase *(BAK/SERK)	trinity_dn7030_c0_g1_i17.p1	Transcript	mercator4v5.0: brassinosteroid co-receptor protein kinase *(BAK/SERK) & prot-scriber: protein kinase domain containing & swissprot: Somatic embryogenesis receptor kinase 2 & original description: type:complete len:468 gc:universal TRINITY_DN7030_c0_g1_i17:1602-199(-)	0.431129
11.3.2.2	Phytohormone action.brassinosteroid.perception and signal transduction.protein phosphatase *(BSU/BSL)	trinity_dn17240_c0_g1_i15.p1	Transcript	mercator4v5.0: brassinosteroid signalling protein phosphatase *(BSU/BSL) & prot-scriber: serine threonine protein phosphatase pp & swissprot: Serine/threonine-protein phosphatase BSL1 & original description: type:complete len:285 gc:universal TRINITY_DN17240_c0_g1_i15:1392-538(-)	0.696091
11.3.2.4	Phytohormone action.brassinosteroid.perception and signal transduction.transcription factor *(BES/BZR)	trinity_dn3004_c4_g1_i1.p1	Transcript	mercator4v5.0: transcription factor *(BES/BZR) & prot-scriber: bes1 n domain containing protein & swissprot: BES1/BZR1 homolog protein 3 & original description: type:complete len:327 gc:universal TRINITY_DN3004_c4_g1_i1:189-1169(+)	0.693534
11.3.2.4	Phytohormone action.brassinosteroid.perception and signal transduction.transcription factor *(BES/BZR)	trinity_dn59113_c0_g1_i2.p1	Transcript	mercator4v5.0: transcription factor *(BES/BZR) & prot-scriber: bes1 n domain containing protein & swissprot: BES1/BZR1 homolog protein 4 & original description: type:complete len:320 gc:universal TRINITY_DN59113_c0_g1_i2:1381-422(-)	0.849353
11.3.3.3	Phytohormone action.brassinosteroid.conjugation and degradation.brassinosteroid acyltransferase *(PIZZA)	trinity_dn37719_c0_g1_i1.p1	Transcript	mercator4v5.0: brassinosteroid acyltransferase *(PIZZA) & prot-scriber: brassinosteroid acyltransferase & swissprot: Brassinosteroid-related acyltransferase 1 & original description: type:5prime_partial len:479 gc:universal TRINITY_DN37719_c0_g1_i1:2-1438(+)	0.988515
11.4.1.1	Phytohormone action.cytokinin.biosynthesis.IP-type-cytokinin synthase *(IPT)	trinity_dn1290_c1_g1_i2.p1	Transcript	mercator4v5.0: IP-type-cytokinin synthase *(IPT) & prot-scriber: pedpa trna dimethylallyltransferase & swissprot: Adenylate isopentenyltransferase 5, chloroplastic & original description: type:complete len:337 gc:universal TRINITY_DN1290_c1_g1_i2:1337-327(-)	0.0916889
11.4.2.1	Phytohormone action.cytokinin.perception and signal transduction.receptor protein *(AHK)	trinity_dn59994_c0_g1_i2.p1	Transcript	mercator4v5.0: receptor protein *(AHK) & prot-scriber: signal transduction histidine protein kinase & swissprot: Histidine kinase 4 & original description: type:complete len:770 gc:universal TRINITY_DN59994_c0_g1_i2:3659-1350(-)	-0.576397
11.4.2.3	Phytohormone action.cytokinin.perception and signal transduction.transcription factor *(CRF)	trinity_dn27804_c0_g3_i1.p1	Transcript	mercator4v5.0: transcription factor *(CRF) & prot-scriber: ethylene responsive transcription factor erf & swissprot: Ethylene-responsive transcription factor CRF4 & original description: type:complete len:350 gc:universal TRINITY_DN27804_c0_g3_i1:255-1304(+)	0.713527
11.4.2.5	Phytohormone action.cytokinin.perception and signal transduction.B-type ARR response activator	trinity_dn7983_c0_g1_i9.p1	Transcript	mercator4v5.0: B-type ARR response activator of cytokinin signalling & prot-scriber: two component response regulator arr protein & swissprot: Two-component response regulator ARR1 & original description: type:complete len:585 gc:universal TRINITY_DN7983_c0_g1_i9:939-2693(+)	-6.99383
11.4.3.2	Phytohormone action.cytokinin.conjugation and degradation.cytokinin dehydrogenase *(CKX)	trinity_dn15273_c0_g1_i1.p1	Transcript	mercator4v5.0: cytokinin dehydrogenase *(CKX) & prot-scriber: cytokinin dehydrogenase & swissprot: Cytokinin dehydrogenase 5 & original description: type:complete len:528 gc:universal TRINITY_DN15273_c0_g1_i1:1781-198(-)	0.756802
11.4.3.2	Phytohormone action.cytokinin.conjugation and degradation.cytokinin dehydrogenase *(CKX)	trinity_dn36296_c1_g1_i5.p1	Transcript	mercator4v5.0: cytokinin dehydrogenase *(CKX) & prot-scriber: cytokinin dehydrogenase & swissprot: Cytokinin dehydrogenase 1 & original description: type:complete len:320 gc:universal TRINITY_DN36296_c1_g1_i5:1056-97(-)	0.650537
11.5.1.3	Phytohormone action.ethylene.biosynthesis.substrate adaptor of CUL3-BTB E3 ubiquitin ligase *(ETO)	trinity_dn15245_c0_g1_i2.p1	Transcript	mercator4v5.0: substrate adaptor of CUL3-BTB E3 ubiquitin ligase *(ETO) & prot-scriber: btb domain containing protein & swissprot: Ethylene-overproduction protein 1 & original description: type:5prime_partial len:905 gc:universal TRINITY_DN15245_c0_g1_i2:3-2717(+)	-1.76449
11.5.2.5	Phytohormone action.ethylene.perception and signal transduction.signal transducer *(EIN2)	trinity_dn81_c1_g2_i1.p1	Transcript	mercator4v5.0: ethylene signal transducer *(EIN2) & prot-scriber: divalent metal cation transporter mnth & swissprot: Ethylene-insensitive protein 2 & original description: type:complete len:1222 gc:universal TRINITY_DN81_c1_g2_i1:3796-131(-)	0.700048
11.5.2.5	Phytohormone action.ethylene.perception and signal transduction.signal transducer *(EIN2)	trinity_dn81_c1_g2_i2.p1	Transcript	mercator4v5.0: ethylene signal transducer *(EIN2) & prot-scriber: divalent metal cation transporter mnth & swissprot: Ethylene-insensitive protein 2 & original description: type:complete len:1278 gc:universal TRINITY_DN81_c1_g2_i2:3964-131(-)	0.851626
11.6.1.2	Phytohormone action.gibberellin.biosynthesis.ent-kaurene synthase	trinity_dn22346_c0_g2_i15.p1	Transcript	mercator4v5.0: ent-kaurene synthase & prot-scriber: ent kaur ene synthase chloroplastic & swissprot: Ent-kaurene synthase TSP4, chloroplastic & original description: type:complete len:759 gc:universal TRINITY_DN22346_c0_g2_i15:2463-187(-)	0.407227
11.6.1.2	Phytohormone action.gibberellin.biosynthesis.ent-kaurene synthase	trinity_dn22346_c0_g2_i17.p1	Transcript	mercator4v5.0: ent-kaurene synthase & prot-scriber: ent kaurene synthase 1 chloroplastic & swissprot: Ent-kaurene synthase TSP4, chloroplastic & original description: type:complete len:488 gc:universal TRINITY_DN22346_c0_g2_i17:1650-187(-)	-0.783315
11.7.1.2	Phytohormone action.jasmonic acid.biosynthesis.13-lipoxygenase *(LOX)	trinity_dn1873_c0_g1_i5.p1	Transcript	mercator4v5.0: 13-lipoxygenase *(LOX) & prot-scriber: linoleate lipoxygenase 2 1 chloroplastic & swissprot: Lipoxygenase 6, chloroplastic & original description: type:internal len:809 gc:universal TRINITY_DN1873_c0_g1_i5:3-2426(+)	-1.26418
11.7.1.4	Phytohormone action.jasmonic acid.biosynthesis.allene oxidase cyclase *(AOC)	trinity_dn2844_c0_g1_i2.p1	Transcript	mercator4v5.0: allene oxidase cyclase *(AOC) & prot-scriber: allene oxide cyclase 1 & swissprot: Allene oxide cyclase, chloroplastic & original description: type:complete len:223 gc:universal TRINITY_DN2844_c0_g1_i2:1032-364(-)	0.18198
11.9.2.3	Phytohormone action.strigolactone.perception and signal transduction.regulatory protein *(SMXL)	trinity_dn9593_c0_g1_i3.p2	Transcript	mercator4v5.0: strigolactone signal modulator *(SMXL) & prot-scriber: clp r domain containing potein & swissprot: Protein SMAX1-LIKE 6 & original description: type:5prime_partial len:507 gc:universal TRINITY_DN9593_c0_g1_i3:3747-2227(-)	-1.24512
11.10.1.2.2	Phytohormone action.signalling peptides.NCRP (non-cysteine-rich-peptide) category.phytosulfokine activity.pythosulfokine peptide receptor *(PSKR)	trinity_dn1167_c0_g1_i5.p1	Transcript	mercator4v5.0: pythosulfokine peptide receptor *(PSKR) & prot-scriber: protein kinase domain containing & swissprot: Tyrosine-sulfated glycopeptide receptor 1 & original description: type:complete len:717 gc:universal TRINITY_DN1167_c0_g1_i5:338-2488(+)	0.216603
11.10.1.3.2	Phytohormone action.signalling peptides.NCRP (non-cysteine-rich-peptide) category.CEP-peptide activity.CEP-peptide receptor *(CEPR)	trinity_dn8428_c0_g1_i4.p1	Transcript	mercator4v5.0: CEP-peptide receptor *(CEPR) & prot-scriber: lrr receptor serine threonine protein kinase & swissprot: Receptor protein-tyrosine kinase CEPR1 & original description: type:complete len:840 gc:universal TRINITY_DN8428_c0_g1_i4:86-2605(+)	-1.7576
11.10.1.8.1	Phytohormone action.signalling peptides.NCRP (non-cysteine-rich-peptide) category.CLE-TDIF-peptide activity.TDIF-precursor polypeptide	trinity_dn707_c2_g2_i2.p1	Transcript	mercator4v5.0: TDIF precursor polypeptide & prot-scriber: clavata esr cle protein tdif & swissprot: no annotation & original description: type:complete len:129 gc:universal TRINITY_DN707_c2_g2_i2:85-471(+)	0.174964
11.10.1.12.2	Phytohormone action.signalling peptides.NCRP (non-cysteine-rich-peptide) category.PSY-peptide activity.PSY peptide receptor *(PSY-R)	trinity_dn1167_c0_g1_i8.p1	Transcript	mercator4v5.0: PSY peptide receptor *(PSY-R) & prot-scriber: protein kinase domain containing & swissprot: Tyrosine-sulfated glycopeptide receptor 1 & original description: type:complete len:1109 gc:universal TRINITY_DN1167_c0_g1_i8:249-3575(+)	0.25266
11.10.2.1.1	Phytohormone action.signalling peptides.CRP (cysteine-rich-peptide) category.GASA/GAST-peptide activity.GASA-precursor polypeptide	trinity_dn9106_c0_g1_i2.p1	Transcript	mercator4v5.0: GASA precursor polypeptide & prot-scriber: gibberellin regulated protein & swissprot: Gibberellin-regulated protein 6 & original description: type:complete len:105 gc:universal TRINITY_DN9106_c0_g1_i2:95-409(+)	0.438192
11.10.2.4.1	Phytohormone action.signalling peptides.CRP (cysteine-rich-peptide) category.RALF/RALFL-peptide activity.RALF/RALFL-precursor polypeptide	trinity_dn15996_c0_g1_i11.p1	Transcript	mercator4v5.0: RALF/RALFL precursor polypeptide & prot-scriber: rapid alkalinization factor & swissprot: Rapid alkalinization factor & original description: type:complete len:123 gc:universal TRINITY_DN15996_c0_g1_i11:593-225(-)	-0.0267465
11.10.2.4.1	Phytohormone action.signalling peptides.CRP (cysteine-rich-peptide) category.RALF/RALFL-peptide activity.RALF/RALFL-precursor polypeptide	trinity_dn15996_c0_g1_i6.p1	Transcript	mercator4v5.0: RALF/RALFL precursor polypeptide & prot-scriber: rapid alkalinization factor & swissprot: Rapid alkalinization factor & original description: type:complete len:123 gc:universal TRINITY_DN15996_c0_g1_i6:575-207(-)	-0.0267465
11.10.2.4.2	Phytohormone action.signalling peptides.CRP (cysteine-rich-peptide) category.RALF/RALFL-peptide activity.RALF-peptide receptor *(CrRLK1L)	trinity_dn1895_c0_g1_i18.p1	Transcript	mercator4v5.0: RALF-peptide receptor *(CrRLK1L) & prot-scriber: receptor protein kinase feronia & swissprot: Receptor-like protein kinase FERONIA & original description: type:complete len:1219 gc:universal TRINITY_DN1895_c0_g1_i18:3968-312(-)	0.24327
11.10.2.4.2	Phytohormone action.signalling peptides.CRP (cysteine-rich-peptide) category.RALF/RALFL-peptide activity.RALF-peptide receptor *(CrRLK1L)	trinity_dn4231_c0_g1_i5.p1	Transcript	mercator4v5.0: RALF-peptide receptor *(CrRLK1L) & prot-scriber: protein kinase domain containing & swissprot: Receptor-like protein kinase FERONIA & original description: type:5prime_partial len:449 gc:universal TRINITY_DN4231_c0_g1_i5:1-1347(+)	-0.151729
12.1.1.1	Chromatin organisation.chromatin structure.DNA wrapping.histone *(H2A)	trinity_dn2424_c1_g1_i1.p1	Transcript	mercator4v5.0: histone *(H2A) & prot-scriber: histone h2a & swissprot: Probable histone H2A variant 1 & original description: type:3prime_partial len:103 gc:universal TRINITY_DN2424_c1_g1_i1:306-1(-)	0.223182
12.1.1.1	Chromatin organisation.chromatin structure.DNA wrapping.histone *(H2A)	trinity_dn2424_c1_g1_i4.p1	Transcript	mercator4v5.0: histone *(H2A) & prot-scriber: histone h2a & swissprot: Probable histone H2A variant 1 & original description: type:3prime_partial len:103 gc:universal TRINITY_DN2424_c1_g1_i4:306-1(-)	0.223182
12.1.1.1	Chromatin organisation.chromatin structure.DNA wrapping.histone *(H2A)	trinity_dn19044_c0_g2_i3.p1	Transcript	mercator4v5.0: histone *(H2A) & prot-scriber: histone h2a & swissprot: Probable histone H2A variant 2 & original description: type:5prime_partial len:178 gc:universal TRINITY_DN19044_c0_g2_i3:3-536(+)	-0.363238
12.1.1.2	Chromatin organisation.chromatin structure.DNA wrapping.histone *(H2B)	trinity_dn10313_c0_g1_i2.p1	Transcript	mercator4v5.0: histone *(H2B) & prot-scriber: histone h2b 1 & swissprot: Histone H2B & original description: type:5prime_partial len:160 gc:universal TRINITY_DN10313_c0_g1_i2:3-482(+)	0.00117304
12.1.1.3	Chromatin organisation.chromatin structure.DNA wrapping.histone *(H3)	trinity_dn1987_c0_g1_i1.p1	Transcript	mercator4v5.0: histone *(H3) & prot-scriber: histone h3 2 & swissprot: Histone H3.2 & original description: type:complete len:137 gc:universal TRINITY_DN1987_c0_g1_i1:766-356(-)	-0.0775848
12.1.1.3	Chromatin organisation.chromatin structure.DNA wrapping.histone *(H3)	trinity_dn8383_c0_g1_i1.p1	Transcript	mercator4v5.0: histone *(H3) & prot-scriber: histone h3 2 & swissprot: Histone H3.2 & original description: type:5prime_partial len:115 gc:universal TRINITY_DN8383_c0_g1_i1:637-293(-)	-0.208033
12.1.3.1	Chromatin organisation.chromatin structure.DNA bending.architectural protein *(HMG-B)	trinity_dn7437_c2_g1_i2.p1	Transcript	mercator4v5.0: DNA bending architectural protein *(HMG-B) & prot-scriber: high mobility group b protein & swissprot: High mobility group B protein 13 & original description: type:complete len:451 gc:universal TRINITY_DN7437_c2_g1_i2:166-1518(+)	0.287299
12.1.3.1	Chromatin organisation.chromatin structure.DNA bending.architectural protein *(HMG-B)	trinity_dn7703_c0_g1_i11.p1	Transcript	mercator4v5.0: DNA bending architectural protein *(HMG-B) & prot-scriber: high mobility group b protein & swissprot: High mobility group B protein 6 & original description: type:5prime_partial len:520 gc:universal TRINITY_DN7703_c0_g1_i11:1888-329(-)	0.177169
12.1.3.1	Chromatin organisation.chromatin structure.DNA bending.architectural protein *(HMG-B)	trinity_dn7703_c0_g1_i5.p1	Transcript	mercator4v5.0: DNA bending architectural protein *(HMG-B) & prot-scriber: high mobility group b protein & swissprot: High mobility group B protein 6 & original description: type:5prime_partial len:520 gc:universal TRINITY_DN7703_c0_g1_i5:1844-285(-)	0.177169
12.1.4.2	Chromatin organisation.chromatin structure.structure modulation.chromatin architectural modulator *(DEK)	trinity_dn11903_c2_g1_i2.p1	Transcript	mercator4v5.0: chromatin architectural modulator *(DEK) & prot-scriber: dek c terminal domain ontaining protein & swissprot: no annotation & original description: type:internal len:338 gc:universal TRINITY_DN11903_c2_g1_i2:2-1012(+)	-0.0407817
12.1.4.3	Chromatin organisation.chromatin structure.structure modulation.chromatin architectural modulator *(PNET)	trinity_dn12799_c0_g1_i4.p1	Transcript	mercator4v5.0: chromatin architectural modulator *(PNET) & prot-scriber: cystm domain containing protein & swissprot: no annotation & original description: type:5prime_partial len:502 gc:universal TRINITY_DN12799_c0_g1_i4:1817-312(-)	-0.670364
12.1.4.3	Chromatin organisation.chromatin structure.structure modulation.chromatin architectural modulator *(PNET)	trinity_dn12799_c0_g1_i8.p1	Transcript	mercator4v5.0: chromatin architectural modulator *(PNET) & prot-scriber: cystm domain containing protein & swissprot: no annotation & original description: type:complete len:288 gc:universal TRINITY_DN12799_c0_g1_i8:1175-312(-)	0.288401
12.2.5	Chromatin organisation.histone chaperone activities.histone chaperone *(NASP)	trinity_dn3335_c0_g3_i1.p1	Transcript	mercator4v5.0: histone chaperone *(NASP) & prot-scriber: shni tpr domain containing protein & swissprot: no annotation & original description: type:5prime_partial len:388 gc:universal TRINITY_DN3335_c0_g3_i1:1-1164(+)	0.355269
12.2.7	Chromatin organisation.histone chaperone activities.histone chaperone *(NRP)	trinity_dn7535_c5_g1_i1.p1	Transcript	mercator4v5.0: histone chaperone *(NRP) & prot-scriber: testis specific y encoded protein & swissprot: NAP1-related protein 2 & original description: type:complete len:250 gc:universal TRINITY_DN7535_c5_g1_i1:751-2(-)	0.360011
12.3.1.1.2.1.1.4	Chromatin organisation.post-translational histone modification.histone methylation.lysine methylation.class-I histone methyltransferase activities.PRC2 histone methylation complex.VRN/FIS/EMF core subcomplexes.catalytic component *(CLF/SWN/MEA)	trinity_dn16538_c0_g2_i5.p1	Transcript	mercator4v5.0: catalytic component *(CLF/SWN/MEA) of PRC2 histone methylation complex & prot-scriber: histone lysine n methyltrasferase ezh & swissprot: Histone-lysine N-methyltransferase EZ1 & original description: type:complete len:557 gc:universal TRINITY_DN16538_c0_g2_i5:1557-3227(+)	-0.137244
12.3.1.1.2.1.1.4	Chromatin organisation.post-translational histone modification.histone methylation.lysine methylation.class-I histone methyltransferase activities.PRC2 histone methylation complex.VRN/FIS/EMF core subcomplexes.catalytic component *(CLF/SWN/MEA)	trinity_dn16538_c0_g2_i8.p1	Transcript	mercator4v5.0: catalytic component *(CLF/SWN/MEA) of PRC2 histone methylation complex & prot-scriber: histone lysine n methyltrasferase ezh & swissprot: Histone-lysine N-methyltransferase EZ1 & original description: type:complete len:557 gc:universal TRINITY_DN16538_c0_g2_i8:1299-2969(+)	-0.137244
12.3.1.1.2.1.2.6	Chromatin organisation.post-translational histone modification.histone methylation.lysine methylation.class-I histone methyltransferase activities.PRC2 histone methylation complex.associated protein factors.histone H3 methylation reader *(PWO)	trinity_dn131499_c0_g2_i1.p1	Transcript	mercator4v5.0: histone H3 methylation reader (PWO) of PRC2 histone methylation complex & prot-scriber: pwwp domain containing protein & swissprot: Uncharacterized protein At1g51745 & original description: type:5prime_partial len:517 gc:universal TRINITY_DN131499_c0_g2_i1:1709-159(-)	-0.342786
12.3.1.1.4	Chromatin organisation.post-translational histone modification.histone methylation.lysine methylation.class-III histone methyltransferase *(Trx)	trinity_dn12_c0_g1_i9.p1	Transcript	mercator4v5.0: class-III histone methyltransferase *(Trx) & prot-scriber: histone lysine n methyltrasferase atx & swissprot: Histone-lysine N-methyltransferase ATX4 & original description: type:5prime_partial len:622 gc:universal TRINITY_DN12_c0_g1_i9:2258-393(-)	0.0950106
12.3.1.1.5	Chromatin organisation.post-translational histone modification.histone methylation.lysine methylation.class-IV histone methyltransferase *(ATXR5/6)	trinity_dn17813_c0_g1_i5.p1	Transcript	mercator4v5.0: class-IV histone methyltransferase *(ATXR5/6) & prot-scriber: histone lysine n methyltrasferase atxr & swissprot: Probable Histone-lysine N-methyltransferase ATXR5 & original description: type:complete len:376 gc:universal TRINITY_DN17813_c0_g1_i5:181-1308(+)	-0.204489
12.3.1.1.5	Chromatin organisation.post-translational histone modification.histone methylation.lysine methylation.class-IV histone methyltransferase *(ATXR5/6)	trinity_dn17813_c0_g1_i6.p1	Transcript	mercator4v5.0: class-IV histone methyltransferase *(ATXR5/6) & prot-scriber: histone lysine n methyltrasferase atxr & swissprot: Probable Histone-lysine N-methyltransferase ATXR5 & original description: type:complete len:376 gc:universal TRINITY_DN17813_c0_g1_i6:181-1308(+)	-0.204489
12.3.1.1.5	Chromatin organisation.post-translational histone modification.histone methylation.lysine methylation.class-IV histone methyltransferase *(ATXR5/6)	trinity_dn20784_c0_g1_i2.p1	Transcript	mercator4v5.0: class-IV histone methyltransferase *(ATXR5/6) & prot-scriber: histone lysine n methyltrasferase atxr & swissprot: Histone-lysine N-methyltransferase ATXR6 & original description: type:complete len:347 gc:universal TRINITY_DN20784_c0_g1_i2:1359-319(-)	0.33289
12.3.1.1.5	Chromatin organisation.post-translational histone modification.histone methylation.lysine methylation.class-IV histone methyltransferase *(ATXR5/6)	trinity_dn20784_c1_g1_i1.p1	Transcript	mercator4v5.0: class-IV histone methyltransferase *(ATXR5/6) & prot-scriber: histone lysine n methyltrasferase atxr & swissprot: Histone-lysine N-methyltransferase ATXR6 & original description: type:complete len:347 gc:universal TRINITY_DN20784_c1_g1_i1:51-1091(+)	0.33289
12.3.1.1.7.1	Chromatin organisation.post-translational histone modification.histone methylation.lysine methylation.class-VI histone methyltransferase activities.histone methyltransferase *(ATXR1)	trinity_dn23815_c0_g1_i5.p1	Transcript	mercator4v5.0: histone methyltransferase *(ATXR1) & prot-scriber: myb transcription factor & swissprot: Transcription factor MYB23 & original description: type:5prime_partial len:707 gc:universal TRINITY_DN23815_c0_g1_i5:3-2123(+)	0.244641
12.3.1.1.7.4	Chromatin organisation.post-translational histone modification.histone methylation.lysine methylation.class-VI histone methyltransferase activities.histone methyltransferase *(ASHR1)	trinity_dn8964_c1_g1_i9.p1	Transcript	mercator4v5.0: histone methyltransferase *(ASHR1) & prot-scriber: histone lysine n methyltrasferase ashr & swissprot: Histone-lysine N-methyltransferase ASHR1 & original description: type:complete len:374 gc:universal TRINITY_DN8964_c1_g1_i9:1496-375(-)	-0.116213
12.3.1.1.8.1	Chromatin organisation.post-translational histone modification.histone methylation.lysine methylation.histone H3K9 methylation.histone H3K9 methyltransferase *(KYP)	trinity_dn1249_c0_g5_i1.p1	Transcript	mercator4v5.0: histone H3K9 methyltransferase *(KYP) & prot-scriber: histone lysine n methyltrasferase h3 specific suvh & swissprot: Histone-lysine N-methyltransferase, H3 lysine-9 specific SUVH4 & original description: type:5prime_partial len:514 gc:universal TRINITY_DN1249_c0_g5_i1:3-1544(+)	-0.0928749
12.3.1.4.2	Chromatin organisation.post-translational histone modification.histone methylation.JmjC-domain histone demethylase activities.histone demethylase *(KDM3)	trinity_dn9117_c0_g1_i3.p1	Transcript	mercator4v5.0: histone demethylase *(KDM3) & prot-scriber: lysine specific demethylase jmj & swissprot: Lysine-specific demethylase JMJ25 & original description: type:5prime_partial len:984 gc:universal TRINITY_DN9117_c0_g1_i3:3223-272(-)	-3.04106
12.3.1.4.9	Chromatin organisation.post-translational histone modification.histone methylation.JmjC-domain histone demethylase activities.histone demethylase *(PKDM12)	trinity_dn23516_c0_g1_i3.p7	Transcript	mercator4v5.0: histone demethylase *(PKDM12) & prot-scriber: jmjc domain containing protein & swissprot: no annotation & original description: type:complete len:396 gc:universal TRINITY_DN23516_c0_g1_i3:16361-15174(-)	-0.451533
12.3.1.4.9	Chromatin organisation.post-translational histone modification.histone methylation.JmjC-domain histone demethylase activities.histone demethylase *(PKDM12)	trinity_dn23516_c0_g5_i1.p11	Transcript	mercator4v5.0: histone demethylase *(PKDM12) & prot-scriber: jmjc domain containing protein & swissprot: no annotation & original description: type:complete len:396 gc:universal TRINITY_DN23516_c0_g5_i1:10845-12032(+)	-0.451533
12.3.1.4.9	Chromatin organisation.post-translational histone modification.histone methylation.JmjC-domain histone demethylase activities.histone demethylase *(PKDM12)	trinity_dn81512_c0_g1_i11.p1	Transcript	mercator4v5.0: histone demethylase *(PKDM12) & prot-scriber: jmjc domain containing protein & swissprot: no annotation & original description: type:5prime_partial len:373 gc:universal TRINITY_DN81512_c0_g1_i11:1510-392(-)	0.957648
12.3.2.1.3.1	Chromatin organisation.post-translational histone modification.histone acetylation.NuA4 histone acetyltransferase complex.TINTIN module.component *(EAF7)	trinity_dn13093_c0_g2_i2.p1	Transcript	mercator4v5.0: component *(EAF7) of NuA4 histone acetyltransferase complex & prot-scriber: chromatin modification protein eaf & swissprot: no annotation & original description: type:complete len:126 gc:universal TRINITY_DN13093_c0_g2_i2:159-536(+)	0.328353
12.3.2.1.5.3	Chromatin organisation.post-translational histone modification.histone acetylation.NuA4 histone acetyltransferase complex.module shared with NuA4/SWR1 complexes.recruitment factor component *(SWC4)	trinity_dn11426_c0_g2_i5.p1	Transcript	mercator4v5.0: component *(SWC4) shared with NuA4/SWR1 complexes & prot-scriber: myb domain containing protein & swissprot: SWR1-complex protein 4 & original description: type:complete len:396 gc:universal TRINITY_DN11426_c0_g2_i5:1417-230(-)	-0.0209481
12.3.3.1	Chromatin organisation.post-translational histone modification.histone phosphorylation.protein kinase *(AURORA)	trinity_dn20331_c0_g1_i2.p1	Transcript	mercator4v5.0: protein kinase *(AURORA) & prot-scriber: aurora kinase a b & swissprot: Serine/threonine-protein kinase Aurora-3 & original description: type:5prime_partial len:407 gc:universal TRINITY_DN20331_c0_g1_i2:1-1221(+)	0.669441
12.3.3.2	Chromatin organisation.post-translational histone modification.histone phosphorylation.protein kinase *(MLK)	trinity_dn14734_c0_g2_i8.p1	Transcript	mercator4v5.0: protein kinase *(MLK) & prot-scriber: casein kinase i soform & swissprot: Casein kinase 1-like protein HD16 & original description: type:5prime_partial len:481 gc:universal TRINITY_DN14734_c0_g2_i8:1755-313(-)	0.154549
12.3.4.1.2	Chromatin organisation.post-translational histone modification.PRC1 bifunctional histone ubiquitination and methylation reader complex.core components.modification writer component *(RING1)	trinity_dn17242_c1_g1_i5.p1	Transcript	mercator4v5.0: modification writer component *(RING1) of modification writer protein components & prot-scriber: ring type domain containing protein & swissprot: Putative E3 ubiquitin-protein ligase RING1a & original description: type:5prime_partial len:388 gc:universal TRINITY_DN17242_c1_g1_i5:1555-392(-)	0.392686
12.4.1.2.1	Chromatin organisation.nucleosome remodeling.SWI/SNF chromatin remodeling complexes.core modules.SMARCC component *(SWI3)	trinity_dn109_c0_g1_i5.p1	Transcript	mercator4v5.0: SMARCC component *(SWI3) of chromatin remodeling complex & prot-scriber: swi snf complex subunit 3c & swissprot: SWI/SNF complex subunit SWI3C & original description: type:complete len:792 gc:universal TRINITY_DN109_c0_g1_i5:171-2546(+)	-0.0607664
12.4.1.2.1	Chromatin organisation.nucleosome remodeling.SWI/SNF chromatin remodeling complexes.core modules.SMARCC component *(SWI3)	trinity_dn6464_c1_g1_i3.p1	Transcript	mercator4v5.0: SMARCC component *(SWI3) of chromatin remodeling complex & prot-scriber: quality protein swi snf complex subunit 3d & swissprot: SWI/SNF complex subunit SWI3D & original description: type:5prime_partial len:797 gc:universal TRINITY_DN6464_c1_g1_i3:3-2393(+)	-0.439929
12.4.1.3.2	Chromatin organisation.nucleosome remodeling.SWI/SNF chromatin remodeling complexes.BAF-type modules.SMARCI component *(BRD)	trinity_dn10554_c0_g1_i1.p1	Transcript	mercator4v5.0: SMARCI component *(BRD) of SWI/SNF chromatin remodeling complex & prot-scriber: bromo domain containing protein & swissprot: no annotation & original description: type:complete len:535 gc:universal TRINITY_DN10554_c0_g1_i1:1244-2848(+)	-0.445952
12.4.1.3.2	Chromatin organisation.nucleosome remodeling.SWI/SNF chromatin remodeling complexes.BAF-type modules.SMARCI component *(BRD)	trinity_dn10554_c0_g2_i1.p1	Transcript	mercator4v5.0: SMARCI component *(BRD) of SWI/SNF chromatin remodeling complex & prot-scriber: bromo domain containing protein & swissprot: no annotation & original description: type:complete len:555 gc:universal TRINITY_DN10554_c0_g2_i1:1749-85(-)	-0.0322158
12.4.1.4.5	Chromatin organisation.nucleosome remodeling.SWI/SNF chromatin remodeling complexes.plant-specific components.component *(SHH2)	trinity_dn17274_c0_g1_i6.p1	Transcript	mercator4v5.0: SMARCF component *(LFR) of SWI/SNF chromatin remodeling complex & prot-scriber: homeobox domain containing protein & swissprot: Protein SAWADEE HOMEODOMAIN HOMOLOG 2 & original description: type:complete len:222 gc:universal TRINITY_DN17274_c0_g1_i6:923-258(-)	0.450451
12.4.1.4.5	Chromatin organisation.nucleosome remodeling.SWI/SNF chromatin remodeling complexes.plant-specific components.component *(SHH2)	trinity_dn17274_c0_g2_i5.p1	Transcript	mercator4v5.0: SMARCF component *(LFR) of SWI/SNF chromatin remodeling complex & prot-scriber: homeobox domain containing protein & swissprot: Protein SAWADEE HOMEODOMAIN HOMOLOG 2 & original description: type:complete len:367 gc:universal TRINITY_DN17274_c0_g2_i5:200-1300(+)	-0.53308
12.4.2.3.2	Chromatin organisation.nucleosome remodeling.ISWI chromatin remodeling complexes.ISWI-CRA complex.component *(ARID5)	trinity_dn9251_c0_g1_i15.p1	Transcript	mercator4v5.0: component *(ARID5) of ISWI chromatin remodeling complex & prot-scriber: arid domain containing protein & swissprot: AT-rich interactive domain-containing protein 4 & original description: type:complete len:187 gc:universal TRINITY_DN9251_c0_g1_i15:900-340(-)	-1.4328
12.4.2.4.1	Chromatin organisation.nucleosome remodeling.ISWI chromatin remodeling complexes.ISWI-CDD complex.component *(DDR)	trinity_dn33381_c0_g1_i11.p1	Transcript	mercator4v5.0: component *(DDR) of ISWI chromatin remodeling complex & prot-scriber: ddt domain containing protein & swissprot: no annotation & original description: type:5prime_partial len:674 gc:universal TRINITY_DN33381_c0_g1_i11:1-2022(+)	0.227191
12.4.2.4.1	Chromatin organisation.nucleosome remodeling.ISWI chromatin remodeling complexes.ISWI-CDD complex.component *(DDR)	trinity_dn33381_c0_g1_i15.p1	Transcript	mercator4v5.0: component *(DDR) of ISWI chromatin remodeling complex & prot-scriber: ddt domain containing protein & swissprot: no annotation & original description: type:5prime_partial len:674 gc:universal TRINITY_DN33381_c0_g1_i15:1-2022(+)	0.227191
12.4.3.5	Chromatin organisation.nucleosome remodeling.INO80 chromatin remodeling complex.component *(IES2)	trinity_dn126_c0_g1_i12.p1	Transcript	mercator4v5.0: component *(IES2) of INO80 chromatin remodeling complex & prot-scriber: papa domain containing protein & swissprot: no annotation & original description: type:complete len:354 gc:universal TRINITY_DN126_c0_g1_i12:1879-2940(+)	0.163187
12.4.3.5	Chromatin organisation.nucleosome remodeling.INO80 chromatin remodeling complex.component *(IES2)	trinity_dn126_c0_g1_i2.p1	Transcript	mercator4v5.0: component *(IES2) of INO80 chromatin remodeling complex & prot-scriber: papa domain containing protein & swissprot: no annotation & original description: type:complete len:354 gc:universal TRINITY_DN126_c0_g1_i2:1878-2939(+)	0.163187
12.4.4.7.3	Chromatin organisation.nucleosome remodeling.SWR1 chromatin remodeling complex.SWR1/NuA4-complexes shared module.recruitment factor component *(SWC4)	trinity_dn11426_c0_g2_i5.p1	Transcript	mercator4v5.0: recruitment factor of SWR1 chromatin remodeling complex *(SWC4) & prot-scriber: myb domain containing protein & swissprot: SWR1-complex protein 4 & original description: type:complete len:396 gc:universal TRINITY_DN11426_c0_g2_i5:1417-230(-)	-0.0209481
12.4.8.1.1	Chromatin organisation.nucleosome remodeling.other chromatin remodeling activities.Rad54-like group.chromatin remodeling factor *(RAD54)	trinity_dn10541_c0_g1_i12.p1	Transcript	mercator4v5.0: chromatin remodeling factor *(RAD54) & prot-scriber: dna repair and recombination protein rad & swissprot: Protein CHROMATIN REMODELING 25 & original description: type:complete len:549 gc:universal TRINITY_DN10541_c0_g1_i12:94-1740(+)	0.366299
12.4.8.3.1	Chromatin organisation.nucleosome remodeling.other chromatin remodeling activities.Rad5/16-like group.chromatin remodeling factor *(Rad5)	trinity_dn19001_c0_g1_i1.p1	Transcript	mercator4v5.0: chromatin remodeling factor *(Rad5) & prot-scriber: dna repair protein rad & swissprot: DNA repair protein RAD5B & original description: type:5prime_partial len:1024 gc:universal TRINITY_DN19001_c0_g1_i1:1-3072(+)	0.191437
12.4.8.3.1	Chromatin organisation.nucleosome remodeling.other chromatin remodeling activities.Rad5/16-like group.chromatin remodeling factor *(Rad5)	trinity_dn19001_c0_g1_i2.p1	Transcript	mercator4v5.0: chromatin remodeling factor *(Rad5) & prot-scriber: dna repair protein rad & swissprot: DNA repair protein RAD5B & original description: type:5prime_partial len:1024 gc:universal TRINITY_DN19001_c0_g1_i2:1-3072(+)	0.191437
12.5.1.1.2	Chromatin organisation.epigenetic state regulation.DNA methylation regulation.RNA-directed DNA methylation (RdDM) pathway.auxiliary factor *(MORC)	trinity_dn24608_c0_g1_i9.p1	Transcript	mercator4v5.0: auxiliary factor of DNA methylation pathway *(MORC) & prot-scriber: morc6 s5 domain containing protein & swissprot: Protein MICRORCHIDIA 6 & original description: type:3prime_partial len:216 gc:universal TRINITY_DN24608_c0_g1_i9:647-3(-)	-0.103606
12.5.1.1.6	Chromatin organisation.epigenetic state regulation.DNA methylation regulation.RNA-directed DNA methylation (RdDM) pathway.RNA polymerase-IV-positioning factor *(SHH)	trinity_dn17274_c0_g1_i6.p1	Transcript	mercator4v5.0: RNA polymerase-IV-positioning factor *(SHH) & prot-scriber: homeobox domain containing protein & swissprot: Protein SAWADEE HOMEODOMAIN HOMOLOG 2 & original description: type:complete len:222 gc:universal TRINITY_DN17274_c0_g1_i6:923-258(-)	0.450451
12.5.1.1.6	Chromatin organisation.epigenetic state regulation.DNA methylation regulation.RNA-directed DNA methylation (RdDM) pathway.RNA polymerase-IV-positioning factor *(SHH)	trinity_dn17274_c0_g2_i5.p1	Transcript	mercator4v5.0: RNA polymerase-IV-positioning factor *(SHH) & prot-scriber: homeobox domain containing protein & swissprot: Protein SAWADEE HOMEODOMAIN HOMOLOG 2 & original description: type:complete len:367 gc:universal TRINITY_DN17274_c0_g2_i5:200-1300(+)	-0.53308
12.5.1.1.15.1	Chromatin organisation.epigenetic state regulation.DNA methylation regulation.RNA-directed DNA methylation (RdDM) pathway.non-canonical RdDM pathway.protein factor *(NERD)	trinity_dn11288_c0_g2_i6.p1	Transcript	mercator4v5.0: protein factor (NERD) of non-canonical RdDM pathway & prot-scriber: zinc finger ccch domain containing protein & swissprot: Zinc finger CCCH domain-containing protein 19 & original description: type:complete len:1618 gc:universal TRINITY_DN11288_c0_g2_i6:106-4959(+)	-1.06468
12.5.1.2.1	Chromatin organisation.epigenetic state regulation.DNA methylation regulation.RNA-independent DNA methylation.chromatin remodeling factor *(DDM1)	trinity_dn2611_c0_g1_i19.p1	Transcript	mercator4v5.0: chromatin remodeling factor *(DDM1) & prot-scriber: atp dependent dna helicase ddm & swissprot: ATP-dependent DNA helicase DDM1 & original description: type:5prime_partial len:791 gc:universal TRINITY_DN2611_c0_g1_i19:3-2375(+)	-0.329208
12.5.1.2.4	Chromatin organisation.epigenetic state regulation.DNA methylation regulation.RNA-independent DNA methylation.DNA chromomethylase *(CMT)	trinity_dn7062_c0_g1_i4.p1	Transcript	mercator4v5.0: DNA chromomethylase *(CMT) & prot-scriber: dna cytosine methyltransferase cmt protein & swissprot: DNA (cytosine-5)-methyltransferase 1 & original description: type:complete len:819 gc:universal TRINITY_DN7062_c0_g1_i4:2770-314(-)	-1.45283
12.5.1.2.4	Chromatin organisation.epigenetic state regulation.DNA methylation regulation.RNA-independent DNA methylation.DNA chromomethylase *(CMT)	trinity_dn7736_c0_g1_i9.p1	Transcript	mercator4v5.0: DNA chromomethylase *(CMT) & prot-scriber: dna cytosine methyltransferase & swissprot: DNA (cytosine-5)-methyltransferase 1 & original description: type:5prime_partial len:681 gc:universal TRINITY_DN7736_c0_g1_i9:1-2043(+)	-0.950414
12.5.1.2.4	Chromatin organisation.epigenetic state regulation.DNA methylation regulation.RNA-independent DNA methylation.DNA chromomethylase *(CMT)	trinity_dn9811_c0_g1_i4.p2	Transcript	mercator4v5.0: DNA chromomethylase *(CMT) & prot-scriber: dna cytosine methyltransferase protein & swissprot: DNA (cytosine-5)-methyltransferase 3 & original description: type:complete len:404 gc:universal TRINITY_DN9811_c0_g1_i4:1479-268(-)	-0.0466181
12.5.1.2.4	Chromatin organisation.epigenetic state regulation.DNA methylation regulation.RNA-independent DNA methylation.DNA chromomethylase *(CMT)	trinity_dn13162_c0_g2_i4.p1	Transcript	mercator4v5.0: DNA chromomethylase *(CMT) & prot-scriber: dna cytosine methyltransferase cmt & swissprot: DNA (cytosine-5)-methyltransferase CMT2 & original description: type:complete len:208 gc:universal TRINITY_DN13162_c0_g2_i4:966-343(-)	-0.144543
12.5.1.2.7.2	Chromatin organisation.epigenetic state regulation.DNA methylation regulation.RNA-independent DNA methylation.BAH-PHD-CPL chromatin silencing regulator complex.regulatory component *(AIPP2)	trinity_dn19426_c0_g1_i3.p1	Transcript	mercator4v5.0: regulatory component *(AIPP2) of chromatin silencing regulator complex & prot-scriber: phd domain containing protein & swissprot: no annotation & original description: type:5prime_partial len:751 gc:universal TRINITY_DN19426_c0_g1_i3:3-2255(+)	-2.25335
13.1.1.1.6	Cell division.DNA replication.preinitiation.origin recognition complex.component *(ORC6)	trinity_dn11132_c0_g1_i3.p1	Transcript	mercator4v5.0: component *(ORC6) of origin recognition complex & prot-scriber: origin of replication complex subunit & swissprot: Origin of replication complex subunit 6 & original description: type:complete len:314 gc:universal TRINITY_DN11132_c0_g1_i3:2-943(+)	0.866838
13.1.1.2.1	Cell division.DNA replication.preinitiation.MCM replicative DNA helicase complex.component *(MCM2)	trinity_dn10762_c0_g2_i1.p1	Transcript	mercator4v5.0: component *(MCM2) of MCM replicative DNA helicase complex & prot-scriber: dna replication licensing factor mcm & swissprot: DNA replication licensing factor MCM2 & original description: type:5prime_partial len:987 gc:universal TRINITY_DN10762_c0_g2_i1:3735-775(-)	-0.185006
13.1.1.2.1	Cell division.DNA replication.preinitiation.MCM replicative DNA helicase complex.component *(MCM2)	trinity_dn10762_c0_g2_i2.p1	Transcript	mercator4v5.0: component *(MCM2) of MCM replicative DNA helicase complex & prot-scriber: dna replication licensing factor mcm & swissprot: DNA replication licensing factor MCM2 & original description: type:5prime_partial len:987 gc:universal TRINITY_DN10762_c0_g2_i2:3735-775(-)	-0.185006
13.1.1.2.2	Cell division.DNA replication.preinitiation.MCM replicative DNA helicase complex.component *(MCM3)	trinity_dn5553_c0_g1_i1.p1	Transcript	mercator4v5.0: component *(MCM3) of MCM replicative DNA helicase complex & prot-scriber: dna replication licensing factor mcm & swissprot: DNA replication licensing factor MCM3 & original description: type:complete len:777 gc:universal TRINITY_DN5553_c0_g1_i1:123-2453(+)	-0.0986992
13.1.1.2.2	Cell division.DNA replication.preinitiation.MCM replicative DNA helicase complex.component *(MCM3)	trinity_dn5553_c0_g1_i2.p1	Transcript	mercator4v5.0: component *(MCM3) of MCM replicative DNA helicase complex & prot-scriber: dna replication licensing factor mcm & swissprot: DNA replication licensing factor MCM3 & original description: type:complete len:777 gc:universal TRINITY_DN5553_c0_g1_i2:123-2453(+)	-0.0986992
13.1.1.2.3	Cell division.DNA replication.preinitiation.MCM replicative DNA helicase complex.component *(MCM4)	trinity_dn16119_c0_g1_i1.p1	Transcript	mercator4v5.0: component *(MCM4) of MCM replicative DNA helicase complex & prot-scriber: dna replication licensing factor mcm & swissprot: DNA replication licensing factor MCM4 & original description: type:5prime_partial len:846 gc:universal TRINITY_DN16119_c0_g1_i1:3-2540(+)	-0.145045
13.1.1.2.4	Cell division.DNA replication.preinitiation.MCM replicative DNA helicase complex.component *(MCM5)	trinity_dn1362_c0_g1_i4.p1	Transcript	mercator4v5.0: component *(MCM5) of MCM replicative DNA helicase complex & prot-scriber: dna replication licensing factor mcm & swissprot: DNA replication licensing factor MCM5 & original description: type:complete len:737 gc:universal TRINITY_DN1362_c0_g1_i4:77-2287(+)	0.171488
13.1.1.3	Cell division.DNA replication.preinitiation.helicase auxiliary factor *(CDT1)	trinity_dn1697_c1_g1_i1.p1	Transcript	mercator4v5.0: helicase auxiliary factor *(CDT1) & prot-scriber: cdt domain containing protein & swissprot: CDT1-like protein a, chloroplastic & original description: type:5prime_partial len:467 gc:universal TRINITY_DN1697_c1_g1_i1:3-1403(+)	-0.657794
13.1.1.6	Cell division.DNA replication.preinitiation.DNA topoisomerase *(TOP2)	trinity_dn2194_c3_g1_i6.p1	Transcript	mercator4v5.0: DNA topoisomerase *(TOP2) & prot-scriber: dna topoisomerase 2 & swissprot: DNA topoisomerase 2 & original description: type:5prime_partial len:720 gc:universal TRINITY_DN2194_c3_g1_i6:4234-2075(-)	0.749177
13.1.2.4	Cell division.DNA replication.initiation.replicated DNA checkpoint protein *(TopBP1)	trinity_dn107913_c0_g1_i2.p1	Transcript	mercator4v5.0: cell cycle replicated DNA checkpoint protein *(TopBP1) & prot-scriber: quality protein brct domain containing & swissprot: BRCT domain-containing protein At4g02110 & original description: type:5prime_partial len:778 gc:universal TRINITY_DN107913_c0_g1_i2:2412-79(-)	0.484117
13.1.3.1.1	Cell division.DNA replication.elongation.DNA polymerase alpha complex.catalytic component *(POLA1)	trinity_dn56487_c0_g2_i3.p1	Transcript	mercator4v5.0: catalytic component *(POLA1) of DNA polymerase alpha complex & prot-scriber: dna polymerase alpha catalytic subunit & swissprot: DNA polymerase alpha catalytic subunit & original description: type:complete len:412 gc:universal TRINITY_DN56487_c0_g2_i3:100-1335(+)	0.0740158
13.1.3.3.2	Cell division.DNA replication.elongation.DNA polymerase epsilon complex.non-catalytic component *(Dpb2)	trinity_dn8464_c0_g2_i3.p1	Transcript	mercator4v5.0: non-catalytic component *(Dpb2) of DNA polymerase epsilon complex & prot-scriber: dna polymerase epsilon subunit & swissprot: DNA polymerase epsilon subunit B & original description: type:complete len:245 gc:universal TRINITY_DN8464_c0_g2_i3:1156-422(-)	-0.997095
13.1.3.4.1	Cell division.DNA replication.elongation.DNA-tracking platform.sliding clamp protein *(PCNA)	trinity_dn2597_c0_g1_i3.p1	Transcript	mercator4v5.0: sliding clamp protein *(PCNA) & prot-scriber: proliferating cell nuclear antigen & swissprot: Proliferating cell nuclear antigen & original description: type:internal len:366 gc:universal TRINITY_DN2597_c0_g1_i3:1095-1(-)	-0.0779706
13.1.3.4.1	Cell division.DNA replication.elongation.DNA-tracking platform.sliding clamp protein *(PCNA)	trinity_dn2597_c1_g1_i1.p1	Transcript	mercator4v5.0: sliding clamp protein *(PCNA) & prot-scriber: proliferating cell nuclear antigen & swissprot: Proliferating cell nuclear antigen & original description: type:3prime_partial len:133 gc:universal TRINITY_DN2597_c1_g1_i1:89-484(+)	-0.381433
13.1.3.4.1	Cell division.DNA replication.elongation.DNA-tracking platform.sliding clamp protein *(PCNA)	trinity_dn10483_c0_g1_i1.p1	Transcript	mercator4v5.0: sliding clamp protein *(PCNA) & prot-scriber: proliferating cell nuclear antigen & swissprot: Proliferating cell nuclear antigen large form & original description: type:5prime_partial len:254 gc:universal TRINITY_DN10483_c0_g1_i1:1-762(+)	-0.637496
13.1.5.1.2	Cell division.DNA replication.telomere replication.telomerase ribonucleoprotein complex.associated component *(POT)	trinity_dn8305_c0_g2_i10.p1	Transcript	mercator4v5.0: associated component *(POT) of telomerase ribonucleoprotein complex & prot-scriber: telo bind domain containing protein & swissprot: Protection of telomeres protein 1b & original description: type:complete len:257 gc:universal TRINITY_DN8305_c0_g2_i10:630-1400(+)	-0.101628
13.1.5.2.1	Cell division.DNA replication.telomere replication.telomere integrity maintenance complex.component *(STN1)	trinity_dn6686_c0_g1_i13.p1	Transcript	mercator4v5.0: component *(STN1) of telomere integrity maintenance complex & prot-scriber: ob domain containing protein & swissprot: CST complex subunit STN1 & original description: type:internal len:157 gc:universal TRINITY_DN6686_c0_g1_i13:2-469(+)	0.316805
13.1.5.3	Cell division.DNA replication.telomere replication.telomeric dsDNA-binding protein	trinity_dn1029_c0_g2_i2.p1	Transcript	mercator4v5.0: telomeric dsDNA-binding protein & prot-scriber: telomere repeat binding protein & swissprot: Telomere repeat-binding protein 5 & original description: type:complete len:665 gc:universal TRINITY_DN1029_c0_g2_i2:2284-290(-)	-2.71023
13.1.5.3	Cell division.DNA replication.telomere replication.telomeric dsDNA-binding protein	trinity_dn2808_c0_g1_i18.p1	Transcript	mercator4v5.0: telomeric dsDNA-binding protein & prot-scriber: myb domain containing protein & swissprot: no annotation & original description: type:5prime_partial len:629 gc:universal TRINITY_DN2808_c0_g1_i18:3-1889(+)	-1.35331
13.1.5.3	Cell division.DNA replication.telomere replication.telomeric dsDNA-binding protein	trinity_dn5681_c0_g1_i1.p1	Transcript	mercator4v5.0: telomeric dsDNA-binding protein & prot-scriber: repeat binding factor protein & swissprot: no annotation & original description: type:complete len:210 gc:universal TRINITY_DN5681_c0_g1_i1:82-711(+)	0.341069
13.1.6.8.1	Cell division.DNA replication.organelle machinery.genome stability maintenance.recombinase *(RecA)	trinity_dn3986_c0_g1_i46.p1	Transcript	mercator4v5.0: recombinase *(RecA) & prot-scriber: dna protein reca 3 & swissprot: DNA repair protein recA homolog 3, mitochondrial & original description: type:5prime_partial len:437 gc:universal TRINITY_DN3986_c0_g1_i46:3-1313(+)	0.470141
13.1.6.8.2	Cell division.DNA replication.organelle machinery.genome stability maintenance.DNA translocase *(RecG)	trinity_dn38465_c0_g1_i9.p2	Transcript	mercator4v5.0: DNA translocase *(RecG) & prot-scriber: atp dependent dna helicase recg & swissprot: ATP-dependent DNA helicase homolog RECG, chloroplastic & original description: type:complete len:425 gc:universal TRINITY_DN38465_c0_g1_i9:1653-379(-)	0.426857
13.2.1.1.1	Cell division.cell cycle organisation.cell cycle control.CYCLIN regulatory protein activities.regulatory protein *(CYCA)	trinity_dn17943_c0_g2_i1.p1	Transcript	mercator4v5.0: regulatory protein *(CYCA) of cell cycle & prot-scriber: arath cyclin a2 2 & swissprot: Cyclin-A2-4 & original description: type:5prime_partial len:394 gc:universal TRINITY_DN17943_c0_g2_i1:1616-435(-)	0.522487
13.2.1.1.1	Cell division.cell cycle organisation.cell cycle control.CYCLIN regulatory protein activities.regulatory protein *(CYCA)	trinity_dn21832_c0_g1_i2.p1	Transcript	mercator4v5.0: regulatory protein *(CYCA) of cell cycle & prot-scriber: arath cyclin a2 2 & swissprot: Cyclin-A2-1 & original description: type:complete len:498 gc:universal TRINITY_DN21832_c0_g1_i2:329-1822(+)	-0.294669
13.2.1.1.1	Cell division.cell cycle organisation.cell cycle control.CYCLIN regulatory protein activities.regulatory protein *(CYCA)	trinity_dn21832_c0_g1_i4.p1	Transcript	mercator4v5.0: regulatory protein *(CYCA) of cell cycle & prot-scriber: arath cyclin a2 2 & swissprot: Cyclin-A2-1 & original description: type:complete len:498 gc:universal TRINITY_DN21832_c0_g1_i4:262-1755(+)	-0.294669
13.2.1.1.2	Cell division.cell cycle organisation.cell cycle control.CYCLIN regulatory protein activities.regulatory protein *(CYCB)	trinity_dn2528_c1_g2_i6.p1	Transcript	mercator4v5.0: regulatory protein *(CYCB) of cell cycle & prot-scriber: cyclin b2 1 & swissprot: G2/mitotic-specific cyclin-1 & original description: type:5prime_partial len:532 gc:universal TRINITY_DN2528_c1_g2_i6:1870-275(-)	-0.0687941
13.2.1.1.2	Cell division.cell cycle organisation.cell cycle control.CYCLIN regulatory protein activities.regulatory protein *(CYCB)	trinity_dn3174_c0_g1_i1.p1	Transcript	mercator4v5.0: regulatory protein *(CYCB) of cell cycle & prot-scriber: cyclin b2 1 & swissprot: Cyclin-B2-4 & original description: type:complete len:286 gc:universal TRINITY_DN3174_c0_g1_i1:1216-359(-)	-0.552101
13.2.1.1.2	Cell division.cell cycle organisation.cell cycle control.CYCLIN regulatory protein activities.regulatory protein *(CYCB)	trinity_dn3884_c0_g1_i12.p1	Transcript	mercator4v5.0: regulatory protein *(CYCB) of cell cycle & prot-scriber: cyclin b1 1 & swissprot: G2/mitotic-specific cyclin-1 & original description: type:complete len:440 gc:universal TRINITY_DN3884_c0_g1_i12:232-1551(+)	0.39114
13.2.1.1.4	Cell division.cell cycle organisation.cell cycle control.CYCLIN regulatory protein activities.regulatory protein *(CYCD)	trinity_dn3782_c0_g3_i1.p1	Transcript	mercator4v5.0: regulatory protein *(CYCD) of cell cycle & prot-scriber: b cyclin & swissprot: Cyclin-D3-1 & original description: type:3prime_partial len:175 gc:universal TRINITY_DN3782_c0_g3_i1:523-2(-)	-0.0791631
13.2.1.1.4	Cell division.cell cycle organisation.cell cycle control.CYCLIN regulatory protein activities.regulatory protein *(CYCD)	trinity_dn7904_c2_g1_i8.p1	Transcript	mercator4v5.0: regulatory protein *(CYCD) of cell cycle & prot-scriber: b cyclin & swissprot: Cyclin-D4-1 & original description: type:complete len:322 gc:universal TRINITY_DN7904_c2_g1_i8:220-1185(+)	-1.267
13.2.1.1.4	Cell division.cell cycle organisation.cell cycle control.CYCLIN regulatory protein activities.regulatory protein *(CYCD)	trinity_dn17454_c0_g2_i2.p1	Transcript	mercator4v5.0: regulatory protein *(CYCD) of cell cycle & prot-scriber: cyclin d1 1 & swissprot: Cyclin-D1-1 & original description: type:complete len:317 gc:universal TRINITY_DN17454_c0_g2_i2:193-1143(+)	-0.0951696
13.2.1.2.2	Cell division.cell cycle organisation.cell cycle control.CYCLIN-dependent protein kinase complex.catalytic component *(CDKB)	trinity_dn14179_c1_g1_i5.p1	Transcript	mercator4v5.0: catalytic component *(CDKB) of cyclin-dependent kinase complex & prot-scriber: cyclin dependent kinase 1 & swissprot: Cyclin-dependent kinase B2-2 & original description: type:5prime_partial len:350 gc:universal TRINITY_DN14179_c1_g1_i5:1-1050(+)	0.18301
13.2.1.3.2	Cell division.cell cycle organisation.cell cycle control.CYCLIN-dependent protein kinase inhibitor activities.inhibitor *(SIM)	trinity_dn28370_c0_g1_i1.p1	Transcript	mercator4v5.0: SIM-type cyclin-dependent kinase inhibitor & prot-scriber: cyclin dependent kinase inhibitor smr protein & swissprot: Cyclin-dependent protein kinase inhibitor SMR6 & original description: type:complete len:110 gc:universal TRINITY_DN28370_c0_g1_i1:82-411(+)	-1.34927
13.2.1.3.2	Cell division.cell cycle organisation.cell cycle control.CYCLIN-dependent protein kinase inhibitor activities.inhibitor *(SIM)	trinity_dn35987_c0_g2_i6.p1	Transcript	mercator4v5.0: SIM-type cyclin-dependent kinase inhibitor & prot-scriber: cyclin dependent protein kinase inhibitor smr & swissprot: no annotation & original description: type:complete len:117 gc:universal TRINITY_DN35987_c0_g2_i6:912-562(-)	-0.302413
13.2.1.3.3	Cell division.cell cycle organisation.cell cycle control.CYCLIN-dependent protein kinase inhibitor activities.regulatory E3 ubiquitin ligase *(RHF)	trinity_dn12341_c0_g2_i3.p2	Transcript	mercator4v5.0: regulatory E3 ubiquitin ligase *(RHF) & prot-scriber: e3 ubiquitin protein ligase rhf2a & swissprot: E3 ubiquitin-protein ligase RHF2A & original description: type:complete len:144 gc:universal TRINITY_DN12341_c0_g2_i3:1051-1482(+)	0.320962
13.2.1.6	Cell division.cell cycle organisation.cell cycle control.regulatory protein *(FBL17)	trinity_dn20954_c0_g1_i7.p1	Transcript	mercator4v5.0: regulatory protein *(FBL17) of cell cycle & prot-scriber: f box domain containing protein & swissprot: F-box/LRR-repeat protein 17 & original description: type:5prime_partial len:645 gc:universal TRINITY_DN20954_c0_g1_i7:1-1935(+)	0.657664
13.2.1.9.3	Cell division.cell cycle organisation.cell cycle control.DREAM regulatory complex.component *(TCX5/6)	trinity_dn10776_c0_g1_i3.p1	Transcript	mercator4v5.0: component *(TCX5/6) of DREAM cell cycle regulatory complex & prot-scriber: crc domain containing protein tso & swissprot: Protein tesmin/TSO1-like CXC 5 & original description: type:5prime_partial len:586 gc:universal TRINITY_DN10776_c0_g1_i3:2-1759(+)	0.980867
13.2.1.9.4.1	Cell division.cell cycle organisation.cell cycle control.DREAM regulatory complex.E2F-DP dimer.component *(E2F)	trinity_dn14670_c1_g1_i4.p1	Transcript	mercator4v5.0: component *(E2F) of DREAM cell cycle regulatory complex & prot-scriber: e2f tdp domain containing protein & swissprot: Transcription factor E2FB & original description: type:complete len:150 gc:universal TRINITY_DN14670_c1_g1_i4:924-475(-)	0.761373
13.2.1.9.4.1	Cell division.cell cycle organisation.cell cycle control.DREAM regulatory complex.E2F-DP dimer.component *(E2F)	trinity_dn20327_c0_g1_i5.p2	Transcript	mercator4v5.0: component *(E2F) of DREAM cell cycle regulatory complex & prot-scriber: e2f transcription factor & swissprot: Transcription factor E2FA & original description: type:complete len:255 gc:universal TRINITY_DN20327_c0_g1_i5:923-1687(+)	0.0429243
13.2.1.9.6	Cell division.cell cycle organisation.cell cycle control.DREAM regulatory complex.component *(BTE1)	trinity_dn15789_c0_g1_i1.p1	Transcript	mercator4v5.0: component *(BTE1) of DREAM cell cycle regulatory complex & prot-scriber: cation transporting atpase & swissprot: no annotation & original description: type:complete len:443 gc:universal TRINITY_DN15789_c0_g1_i1:1571-243(-)	0.895029
13.2.2.1.3.2	Cell division.cell cycle organisation.chromatin condensation.condensin I/II complex.condensin-I-specific components.component *(CAP-G)	trinity_dn14305_c1_g1_i6.p1	Transcript	mercator4v5.0: component *(CAP-G) of condensin I complex & prot-scriber: cnd domain containing protein & swissprot: no annotation & original description: type:5prime_partial len:729 gc:universal TRINITY_DN14305_c1_g1_i6:2480-294(-)	-0.172245
13.2.2.1.3.2	Cell division.cell cycle organisation.chromatin condensation.condensin I/II complex.condensin-I-specific components.component *(CAP-G)	trinity_dn39586_c0_g1_i1.p1	Transcript	mercator4v5.0: component *(CAP-G) of condensin I complex & prot-scriber: cnd domain containing protein & swissprot: no annotation & original description: type:complete len:1036 gc:universal TRINITY_DN39586_c0_g1_i1:411-3518(+)	0.890374
13.2.2.1.3.3	Cell division.cell cycle organisation.chromatin condensation.condensin I/II complex.condensin-I-specific components.regulatory Kleisin component *(CAP-H)	trinity_dn13563_c0_g1_i4.p1	Transcript	mercator4v5.0: component *(CAP-H) of condensin I complex & prot-scriber: condensin complex subunit & swissprot: Condensin complex subunit 2 & original description: type:complete len:672 gc:universal TRINITY_DN13563_c0_g1_i4:2325-310(-)	0.904191
13.2.2.1.4.1	Cell division.cell cycle organisation.chromatin condensation.condensin I/II complex.condensin-II-specific components.component *(CAP-D2B)	trinity_dn17840_c1_g1_i8.p1	Transcript	mercator4v5.0: component *(CAP-D2B) of condensin II complex & prot-scriber: cnd domain containing protein & swissprot: no annotation & original description: type:5prime_partial len:353 gc:universal TRINITY_DN17840_c1_g1_i8:1222-164(-)	0.0414555
13.2.2.1.4.3	Cell division.cell cycle organisation.chromatin condensation.condensin I/II complex.condensin-II-specific components.regulatory Kleisin component *(CAP-H2)	trinity_dn4736_c0_g2_i1.p1	Transcript	mercator4v5.0: component *(CAP-H2) of condensin II complex & prot-scriber: condensin complex subunit h2 & swissprot: Condensin-2 complex subunit H2 & original description: type:complete len:690 gc:universal TRINITY_DN4736_c0_g2_i1:182-2251(+)	-0.881573
13.2.2.1.4.3	Cell division.cell cycle organisation.chromatin condensation.condensin I/II complex.condensin-II-specific components.regulatory Kleisin component *(CAP-H2)	trinity_dn4736_c0_g2_i13.p1	Transcript	mercator4v5.0: component *(CAP-H2) of condensin II complex & prot-scriber: condensin complex subunit h2 & swissprot: Condensin-2 complex subunit H2 & original description: type:complete len:687 gc:universal TRINITY_DN4736_c0_g2_i13:120-2180(+)	-0.595708
13.2.2.1.4.3	Cell division.cell cycle organisation.chromatin condensation.condensin I/II complex.condensin-II-specific components.regulatory Kleisin component *(CAP-H2)	trinity_dn4736_c0_g2_i3.p1	Transcript	mercator4v5.0: component *(CAP-H2) of condensin II complex & prot-scriber: condensin complex subunit h2 & swissprot: Condensin-2 complex subunit H2 & original description: type:complete len:153 gc:universal TRINITY_DN4736_c0_g2_i3:154-612(+)	0.422019
13.2.2.1.4.3	Cell division.cell cycle organisation.chromatin condensation.condensin I/II complex.condensin-II-specific components.regulatory Kleisin component *(CAP-H2)	trinity_dn5232_c0_g1_i14.p1	Transcript	mercator4v5.0: component *(CAP-H2) of condensin II complex & prot-scriber: condensin complex subunit h2 & swissprot: Condensin-2 complex subunit H2 & original description: type:complete len:696 gc:universal TRINITY_DN5232_c0_g1_i14:2429-342(-)	-0.743526
13.2.2.1.4.3	Cell division.cell cycle organisation.chromatin condensation.condensin I/II complex.condensin-II-specific components.regulatory Kleisin component *(CAP-H2)	trinity_dn5232_c0_g1_i21.p1	Transcript	mercator4v5.0: component *(CAP-H2) of condensin II complex & prot-scriber: condensin complex subunit h2 & swissprot: Condensin-2 complex subunit H2 & original description: type:complete len:691 gc:universal TRINITY_DN5232_c0_g1_i21:2385-313(-)	0.468476
13.2.3.1	Cell division.cell cycle organisation.chromosome segregation.prospindle assembly factor *(TPX2)	trinity_dn11920_c0_g2_i1.p1	Transcript	mercator4v5.0: prospindle assembly factor *(TPX2) & prot-scriber: protein tpx & swissprot: Protein TPX2 & original description: type:5prime_partial len:335 gc:universal TRINITY_DN11920_c0_g2_i1:2-1006(+)	0.0553476
13.2.3.2.1.1	Cell division.cell cycle organisation.chromosome segregation.centromere assembly and maintenance.chromosome passenger complex (CPC).kinase component *(beta-AUR)	trinity_dn20331_c0_g1_i2.p1	Transcript	mercator4v5.0: kinase component *(beta-AUR) of chromosome passenger (CP) complex & prot-scriber: aurora kinase a b & swissprot: Serine/threonine-protein kinase Aurora-3 & original description: type:5prime_partial len:407 gc:universal TRINITY_DN20331_c0_g1_i2:1-1221(+)	0.669441
13.2.3.3.1	Cell division.cell cycle organisation.chromosome segregation.kinetochore proteins.kinetochore assembly protein *(CENP-C)	trinity_dn1524_c0_g2_i2.p1	Transcript	mercator4v5.0: kinetochore assembly protein *(CENP-C) & prot-scriber: centromere protein c & swissprot: Centromere protein C & original description: type:complete len:698 gc:universal TRINITY_DN1524_c0_g2_i2:2296-203(-)	0.681803
13.2.3.5.2.1	Cell division.cell cycle organisation.chromosome segregation.kinetochore KNL1-Mis12-Ndc80 network.NDC80 complex.component *(NDC80)	trinity_dn7523_c0_g1_i2.p1	Transcript	mercator4v5.0: component *(NDC80) of NDC80 outer kinetochore complex & prot-scriber: arath kinetochore protein ndc & swissprot: Kinetochore protein NDC80 homolog & original description: type:5prime_partial len:590 gc:universal TRINITY_DN7523_c0_g1_i2:3-1772(+)	0.124639
13.2.4.1.1.4.2	Cell division.cell cycle organisation.metaphase to anaphase transition.Anaphase-Promoting Complex/Cyclosome (APC/C)-dependent ubiquitination.APC/C E3 ubiquitin ligase complex.substrate specificity module.substrate specificity component *(CDC20)	trinity_dn995_c0_g2_i12.p1	Transcript	mercator4v5.0: substrate specificity component *(CDC20) of APC/C E3 ubiquitin ligase complex & prot-scriber: cell division cycle 20 1 cofactor of apc complex & swissprot: Cell division cycle 20.1, cofactor of APC complex & original description: type:complete len:456 gc:universal TRINITY_DN995_c0_g2_i12:181-1548(+)	0.366165
13.2.4.1.1.4.2	Cell division.cell cycle organisation.metaphase to anaphase transition.Anaphase-Promoting Complex/Cyclosome (APC/C)-dependent ubiquitination.APC/C E3 ubiquitin ligase complex.substrate specificity module.substrate specificity component *(CDC20)	trinity_dn995_c0_g2_i7.p1	Transcript	mercator4v5.0: substrate specificity component *(CDC20) of APC/C E3 ubiquitin ligase complex & prot-scriber: cell division cycle 20 1 cofactor of apc complex & swissprot: Cell division cycle 20.1, cofactor of APC complex & original description: type:complete len:456 gc:universal TRINITY_DN995_c0_g2_i7:175-1542(+)	0.366165
13.2.4.1.1.4.2	Cell division.cell cycle organisation.metaphase to anaphase transition.Anaphase-Promoting Complex/Cyclosome (APC/C)-dependent ubiquitination.APC/C E3 ubiquitin ligase complex.substrate specificity module.substrate specificity component *(CDC20)	trinity_dn1673_c2_g1_i3.p1	Transcript	mercator4v5.0: substrate specificity component *(CDC20) of APC/C E3 ubiquitin ligase complex & prot-scriber: cell division cycle 20 1 cofactor of apc complex & swissprot: Cell division cycle 20.1, cofactor of APC complex & original description: type:complete len:457 gc:universal TRINITY_DN1673_c2_g1_i3:1538-168(-)	-0.313477
13.2.4.1.3	Cell division.cell cycle organisation.metaphase to anaphase transition.Anaphase-Promoting Complex/Cyclosome (APC/C)-dependent ubiquitination.regulatory protein *(OSD1/UVI4)	trinity_dn21600_c1_g1_i25.p1	Transcript	mercator4v5.0: regulatory protein *(OSD1/UVI4) of ubiquitination & prot-scriber: protein polychome & swissprot: Protein POLYCHOME & original description: type:5prime_partial len:195 gc:universal TRINITY_DN21600_c1_g1_i25:816-232(-)	0.0752758
13.2.4.2	Cell division.cell cycle organisation.metaphase to anaphase transition.transcription factor *(DEL)	trinity_dn17715_c2_g1_i5.p1	Transcript	mercator4v5.0: cell cycle interphase transcription factor *(DEL) & prot-scriber: e2f transcription factor protein e & swissprot: E2F transcription factor-like E2FF & original description: type:internal len:367 gc:universal TRINITY_DN17715_c2_g1_i5:1098-1(-)	0.701983
13.2.4.4	Cell division.cell cycle organisation.metaphase to anaphase transition.regulatory protein *(TDM1)	trinity_dn27876_c0_g1_i3.p1	Transcript	mercator4v5.0: regulatory protein *(TDM1) of meiosis-I to meiosis-II transition & prot-scriber: histidinol dehydrogenase & swissprot: no annotation & original description: type:complete len:508 gc:universal TRINITY_DN27876_c0_g1_i3:720-2243(+)	-0.888857
13.2.4.4	Cell division.cell cycle organisation.metaphase to anaphase transition.regulatory protein *(TDM1)	trinity_dn27876_c0_g1_i5.p1	Transcript	mercator4v5.0: regulatory protein *(TDM1) of meiosis-I to meiosis-II transition & prot-scriber: protein pollenless & swissprot: Protein POLLENLESS 3 & original description: type:complete len:715 gc:universal TRINITY_DN27876_c0_g1_i5:2264-120(-)	0.781831
13.2.5.1.5	Cell division.cell cycle organisation.sister chromatid separation.cohesin regulator complex.component *(SCC3)	trinity_dn20231_c0_g2_i8.p1	Transcript	mercator4v5.0: component *(SCC3) of cohesin regulator complex & prot-scriber: quality protein sister chromatid cohesion & swissprot: Sister-chromatid cohesion protein 3 & original description: type:complete len:706 gc:universal TRINITY_DN20231_c0_g2_i8:2564-447(-)	0.000163312
13.2.5.2.1.1	Cell division.cell cycle organisation.sister chromatid separation.cohesin loading.SCC2-SCC4 adherin complex.adherin *(SCC2)	trinity_dn12344_c0_g1_i11.p1	Transcript	mercator4v5.0: adherin *(SCC2) & prot-scriber: sister chromatid cohesion protein & swissprot: Sister chromatid cohesion protein SCC2 & original description: type:3prime_partial len:496 gc:universal TRINITY_DN12344_c0_g1_i11:1514-2998(+)	0.0723657
13.2.5.2.2	Cell division.cell cycle organisation.sister chromatid separation.cohesin loading.adherin-recruiting kinase *(CDC7)	trinity_dn16553_c0_g1_i4.p1	Transcript	mercator4v5.0: adherin-recruiting kinase *(CDC7) & prot-scriber: protein kinase domain containing & swissprot: no annotation & original description: type:5prime_partial len:499 gc:universal TRINITY_DN16553_c0_g1_i4:1769-273(-)	0.299744
13.2.5.2.2	Cell division.cell cycle organisation.sister chromatid separation.cohesin loading.adherin-recruiting kinase *(CDC7)	trinity_dn16553_c0_g1_i5.p1	Transcript	mercator4v5.0: adherin-recruiting kinase *(CDC7) & prot-scriber: protein kinase domain containing & swissprot: no annotation & original description: type:5prime_partial len:851 gc:universal TRINITY_DN16553_c0_g1_i5:2712-160(-)	-1.31151
13.2.5.4.2	Cell division.cell cycle organisation.sister chromatid separation.cohesin dissociation.centromeric cohesion protection factor *(SGO)	trinity_dn5013_c0_g1_i5.p1	Transcript	mercator4v5.0: centromeric cohesion protection factor *(SGO) & prot-scriber: shugoshin c domain containing protein & swissprot: SHUGOSHIN 2 & original description: type:complete len:273 gc:universal TRINITY_DN5013_c0_g1_i5:1068-250(-)	-1.05596
13.2.5.4.3	Cell division.cell cycle organisation.sister chromatid separation.cohesin dissociation.separase *(ESP1)	trinity_dn15981_c0_g2_i1.p2	Transcript	mercator4v5.0: separase *(ESP1) & prot-scriber: separase & swissprot: Separase & original description: type:complete len:284 gc:universal TRINITY_DN15981_c0_g2_i1:1336-485(-)	0.889464
13.2.5.4.3	Cell division.cell cycle organisation.sister chromatid separation.cohesin dissociation.separase *(ESP1)	trinity_dn15981_c0_g2_i2.p1	Transcript	mercator4v5.0: separase *(ESP1) & prot-scriber: separase & swissprot: Separase & original description: type:5prime_partial len:1881 gc:universal TRINITY_DN15981_c0_g2_i2:6127-485(-)	0.593874
13.2.5.5.6	Cell division.cell cycle organisation.sister chromatid separation.spindle assembly checkpoint machinery.mitotic checkpoint kinase *(MPS1)	trinity_dn8833_c4_g1_i1.p1	Transcript	mercator4v5.0: mitotic checkpoint kinase *(MPS1) & prot-scriber: protein kinase domain containing & swissprot: Serine/threonine-protein kinase MPS1 & original description: type:complete len:813 gc:universal TRINITY_DN8833_c4_g1_i1:2705-267(-)	0.556282
13.3.3.1.1	Cell division.meiotic recombination.meiotic double strand break processing.MRE11-RAD50-NBS1 (MRN) complex.component *(MRE11)	trinity_dn1176_c1_g1_i8.p1	Transcript	mercator4v5.0: component *(MRE11) of MRE11-RAD50-NBS1 (MRN) complex & prot-scriber: dna double strand break repair protein mre & swissprot: Double-strand break repair protein MRE11 & original description: type:3prime_partial len:706 gc:universal TRINITY_DN1176_c1_g1_i8:2117-3(-)	0.290382
13.3.3.1.2	Cell division.meiotic recombination.meiotic double strand break processing.MRE11-RAD50-NBS1 (MRN) complex.component *(RAD50)	trinity_dn8229_c0_g1_i19.p1	Transcript	mercator4v5.0: component *(RAD50) of MRE11-RAD50-NBS1 (MRN) complex & prot-scriber: dna repair protein rad & swissprot: DNA repair protein RAD50 & original description: type:complete len:1317 gc:universal TRINITY_DN8229_c0_g1_i19:200-4150(+)	0.787447
13.3.3.1.3	Cell division.meiotic recombination.meiotic double strand break processing.MRE11-RAD50-NBS1 (MRN) complex.component *(NBS1)	trinity_dn15826_c0_g1_i6.p1	Transcript	mercator4v5.0: component *(NBS1) of MRE11-RAD50-NBS1 (MRN) complex & prot-scriber: fha domain containing protein & swissprot: Nijmegen breakage syndrome 1 protein & original description: type:complete len:347 gc:universal TRINITY_DN15826_c0_g1_i6:1502-462(-)	0.272425
13.3.3.3	Cell division.meiotic recombination.meiotic double strand break processing.ssDNA endonuclease *(COM1/SAE2)	trinity_dn16177_c0_g1_i11.p1	Transcript	mercator4v5.0: ssDNA endonuclease *(COM1/SAE2) & prot-scriber: sae domain containing protein & swissprot: Protein gamma response 1 & original description: type:complete len:654 gc:universal TRINITY_DN16177_c0_g1_i11:283-2244(+)	0.541059
13.3.3.3	Cell division.meiotic recombination.meiotic double strand break processing.ssDNA endonuclease *(COM1/SAE2)	trinity_dn21843_c0_g1_i8.p1	Transcript	mercator4v5.0: ssDNA endonuclease *(COM1/SAE2) & prot-scriber: sae domain containing protein & swissprot: Protein gamma response 1 & original description: type:5prime_partial len:570 gc:universal TRINITY_DN21843_c0_g1_i8:2107-398(-)	-0.858953
13.3.5.1.8	Cell division.meiotic recombination.meiotic crossover.class I interference-sensitive crossover pathway.accessory HEI10-interacting protein *(HEIP1)	trinity_dn3972_c0_g1_i15.p1	Transcript	mercator4v5.0: accessory HEI10-interacting protein *(HEIP1) & prot-scriber: s adenoyl l methionine dependent methytranferae & swissprot: no annotation & original description: type:complete len:557 gc:universal TRINITY_DN3972_c0_g1_i15:2813-1143(-)	0.0894281
13.3.5.1.8	Cell division.meiotic recombination.meiotic crossover.class I interference-sensitive crossover pathway.accessory HEI10-interacting protein *(HEIP1)	trinity_dn12689_c0_g1_i16.p1	Transcript	mercator4v5.0: accessory HEI10-interacting protein *(HEIP1) & prot-scriber: s adenoyl l methionine dependent methytranferae & swissprot: no annotation & original description: type:complete len:824 gc:universal TRINITY_DN12689_c0_g1_i16:105-2576(+)	-0.270238
13.3.5.1.10	Cell division.meiotic recombination.meiotic crossover.class I interference-sensitive crossover pathway.pachytene checkpoint protein *(PCH2/CRC1)	trinity_dn30566_c0_g1_i2.p1	Transcript	mercator4v5.0: meiotic crossover pachytene checkpoint protein *(PCH2/CRC1) & prot-scriber: pachytene checkpoint protein homolog & swissprot: Pachytene checkpoint protein 2 homolog & original description: type:complete len:278 gc:universal TRINITY_DN30566_c0_g1_i2:1311-478(-)	-0.666117
13.3.5.2.2.2	Cell division.meiotic recombination.meiotic crossover.class II interference-insensitive crossover pathway.canonical Holliday junction resolution.canonical Holliday junction resolvase *(SEND1)	trinity_dn17302_c0_g4_i3.p1	Transcript	mercator4v5.0: canonical Holliday junction resolvase *(SEND1) & prot-scriber: single dna endonuclease protein & swissprot: Single-strand DNA endonuclease 1 & original description: type:complete len:584 gc:universal TRINITY_DN17302_c0_g4_i3:236-1987(+)	-0.26192
13.3.5.3.1	Cell division.meiotic recombination.meiotic crossover.RTR Holliday junction dissolution complex.helicase component *(RecQ4A)	trinity_dn1927_c0_g1_i3.p1	Transcript	mercator4v5.0: helicase component *(RecQ4A) of RTR Holliday junction dissolution complex & prot-scriber: atp dependent dna helicase & swissprot: ATP-dependent DNA helicase Q-like 4A & original description: type:5prime_partial len:793 gc:universal TRINITY_DN1927_c0_g1_i3:2672-294(-)	-0.0763077
13.4.1.3	Cell division.cytokinesis.preprophase microtubule organization.mitosis division plane protein *(TAN1)	trinity_dn24361_c0_g2_i1.p1	Transcript	mercator4v5.0: mitosis division plane protein *(TAN1) & prot-scriber: microtubule binding protein tangled & swissprot: Microtubule-binding protein TANGLED & original description: type:5prime_partial len:395 gc:universal TRINITY_DN24361_c0_g2_i1:3-1187(+)	-0.292759
13.4.1.6	Cell division.cytokinesis.preprophase microtubule organization.microtubule-based motor protein *(Kinesin-14)	trinity_dn374_c0_g1_i8.p1	Transcript	mercator4v5.0: microtubule-based motor protein *(Kinesin-14) & prot-scriber: kinesin protein kin 14n & swissprot: Kinesin-like protein KIN-14C & original description: type:5prime_partial len:627 gc:universal TRINITY_DN374_c0_g1_i8:1-1881(+)	0.98707
13.4.2.2	Cell division.cytokinesis.cell-plate formation.alpha-AURORA kinase activator *(TPXL2/3)	trinity_dn40959_c0_g1_i6.p1	Transcript	mercator4v5.0: alpha-AURORA kinase activator *(TPXL2/3) & prot-scriber: tpx2 importin domain containing protein & swissprot: no annotation & original description: type:5prime_partial len:181 gc:universal TRINITY_DN40959_c0_g1_i6:584-42(-)	0.0452963
13.4.2.3.3	Cell division.cytokinesis.cell-plate formation.SNARE cell-plate vesicle fusion complex.Qc-type SNARE component *(SYP71)	trinity_dn17565_c0_g1_i2.p1	Transcript	mercator4v5.0: Qc-type component *(SYP71) of SNARE cell-plate vesicle fusion complex & prot-scriber: t snare coiled coil homology domain conaining proein & swissprot: Syntaxin-71 & original description: type:5prime_partial len:283 gc:universal TRINITY_DN17565_c0_g1_i2:1113-265(-)	0.612117
13.4.2.7	Cell division.cytokinesis.cell-plate formation.phragmoplastin-interacting factor *(PHIP1)	trinity_dn12079_c0_g3_i1.p1	Transcript	mercator4v5.0: phragmoplastin-interacting factor *(PHIP1) & prot-scriber: nuclear rna binding protein & swissprot: no annotation & original description: type:complete len:412 gc:universal TRINITY_DN12079_c0_g3_i1:1309-74(-)	-0.896657
13.4.3.1	Cell division.cytokinesis.phragmoplast microtubule organization.microtubule plus-end-tracking protein *(EB1)	trinity_dn649_c1_g1_i1.p1	Transcript	mercator4v5.0: microtubule plus-end-tracking protein *(EB1) & prot-scriber: microtubule associated protein rp eb family member & swissprot: Microtubule-associated protein RP/EB family member 1C & original description: type:complete len:328 gc:universal TRINITY_DN649_c1_g1_i1:1389-406(-)	-0.568499
13.4.3.1	Cell division.cytokinesis.phragmoplast microtubule organization.microtubule plus-end-tracking protein *(EB1)	trinity_dn20942_c0_g2_i3.p1	Transcript	mercator4v5.0: microtubule plus-end-tracking protein *(EB1) & prot-scriber: microtubule associated protein rp eb family member & swissprot: Microtubule-associated protein RP/EB family member 1C & original description: type:5prime_partial len:371 gc:universal TRINITY_DN20942_c0_g2_i3:2-1114(+)	0.0199386
13.4.3.2	Cell division.cytokinesis.phragmoplast microtubule organization.regulatory protein kinase *(TIO) of Kinesin-12 activity	trinity_dn7389_c1_g1_i10.p1	Transcript	mercator4v5.0: regulatory protein kinase *(TIO) of Kinesin-12 activity & prot-scriber: non specific serine threonine protein kinase & swissprot: Serine/threonine-protein kinase TIO & original description: type:complete len:846 gc:universal TRINITY_DN7389_c1_g1_i10:2987-450(-)	-0.299523
13.4.3.2	Cell division.cytokinesis.phragmoplast microtubule organization.regulatory protein kinase *(TIO) of Kinesin-12 activity	trinity_dn7389_c1_g2_i5.p1	Transcript	mercator4v5.0: regulatory protein kinase *(TIO) of Kinesin-12 activity & prot-scriber: non specific serine threonine protein kinase & swissprot: Serine/threonine-protein kinase TIO & original description: type:complete len:1323 gc:universal TRINITY_DN7389_c1_g2_i5:227-4195(+)	-0.0269509
13.4.3.4	Cell division.cytokinesis.phragmoplast microtubule organization.microtubule-based motor protein *(Kinesin-10)	trinity_dn33126_c0_g1_i1.p1	Transcript	mercator4v5.0: microtubule-based motor protein *(Kinesin-10) & prot-scriber: kinesin motor domain containing protein & swissprot: Kinesin-like protein KIN-10A & original description: type:complete len:944 gc:universal TRINITY_DN33126_c0_g1_i1:285-3116(+)	0.745483
13.4.3.4	Cell division.cytokinesis.phragmoplast microtubule organization.microtubule-based motor protein *(Kinesin-10)	trinity_dn33126_c0_g1_i6.p1	Transcript	mercator4v5.0: microtubule-based motor protein *(Kinesin-10) & prot-scriber: kinesin motor domain containing protein & swissprot: Kinesin-like protein KIN-10A & original description: type:complete len:944 gc:universal TRINITY_DN33126_c0_g1_i6:287-3118(+)	0.745483
13.4.3.7	Cell division.cytokinesis.phragmoplast microtubule organization.Kinesin-12-type motor protein *(POK)	trinity_dn5880_c0_g2_i3.p1	Transcript	mercator4v5.0: Kinesin-12-type motor protein *(POK) of phragmoplast integrity & prot-scriber: kinesin protein kin 12e & swissprot: Kinesin-like protein KIN-12E & original description: type:complete len:1379 gc:universal TRINITY_DN5880_c0_g2_i3:328-4464(+)	0.224132
13.4.4.1.2	Cell division.cytokinesis.phragmoplast disassembly.NACK-PQR signalling pathway.MAPK-kinase protein kinase *(NPK/ANP)	trinity_dn951_c0_g2_i4.p1	Transcript	mercator4v5.0: MAPK-kinase protein kinase *(NPK/ANP) & prot-scriber: mitogen activated protein kinase & swissprot: Mitogen-activated protein kinase kinase kinase NPK1 & original description: type:5prime_partial len:720 gc:universal TRINITY_DN951_c0_g2_i4:2654-495(-)	0.670669
13.5.3.3	Cell division.plastid division.thylakoid organisation.regulatory protein *(THF1)	trinity_dn1645_c0_g1_i13.p1	Transcript	mercator4v5.0: regulatory protein *(THF1) of thylakoid biogenesis & prot-scriber: protein thylakoid formation 1 chloroplastic & swissprot: Protein THYLAKOID FORMATION1, chloroplastic & original description: type:complete len:314 gc:universal TRINITY_DN1645_c0_g1_i13:1703-762(-)	-0.449607
13.5.3.3	Cell division.plastid division.thylakoid organisation.regulatory protein *(THF1)	trinity_dn1645_c0_g1_i20.p1	Transcript	mercator4v5.0: regulatory protein *(THF1) of thylakoid biogenesis & prot-scriber: protein thylakoid formation 1 chloroplastic & swissprot: Protein THYLAKOID FORMATION1, chloroplastic & original description: type:complete len:314 gc:universal TRINITY_DN1645_c0_g1_i20:2811-1870(-)	-0.449607
13.5.5.2.2	Cell division.plastid division.plastidic peptidoglycan system.UDP-N-acetylmuramic acid pentapeptide formation.catalytic protein *(MurD)	trinity_dn5317_c0_g1_i15.p1	Transcript	mercator4v5.0: catalytic protein *(MurD) of UDP-N-acetylmuramic acid pentapeptide formation & prot-scriber: cals4 udp n acetylmuramoylalaie d glutamate ligase & swissprot: no annotation & original description: type:complete len:355 gc:universal TRINITY_DN5317_c0_g1_i15:333-1397(+)	-2.07694
13.6.5.1	Cell division.mitochondrion/peroxisome binary fission.mitochondrion fission.mitochondrial fission factor *(NETWORK/ELM1)	trinity_dn4440_c0_g1_i11.p1	Transcript	mercator4v5.0: mitochondrial fission factor *(NETWORK/ELM1) & prot-scriber: mitochondrial fission protein elm & swissprot: Mitochondrial fission protein ELM1 & original description: type:complete len:409 gc:universal TRINITY_DN4440_c0_g1_i11:192-1418(+)	-0.453012
14.1.1.1.1	DNA damage response.DNA damage sensing and signalling.ATM pathway.MRN damage sensor complex.component *(MRE11)	trinity_dn1176_c1_g1_i8.p1	Transcript	mercator4v5.0: component *(MRE11) of DNA resection MRE11-RAD50-NBS1 (MRN) complex & prot-scriber: dna double strand break repair protein mre & swissprot: Double-strand break repair protein MRE11 & original description: type:3prime_partial len:706 gc:universal TRINITY_DN1176_c1_g1_i8:2117-3(-)	0.290382
14.1.1.1.2	DNA damage response.DNA damage sensing and signalling.ATM pathway.MRN damage sensor complex.component *(RAD50)	trinity_dn8229_c0_g1_i19.p1	Transcript	mercator4v5.0: component *(RAD50) of DNA resection MRE11-RAD50-NBS1 (MRN) complex & prot-scriber: dna repair protein rad & swissprot: DNA repair protein RAD50 & original description: type:complete len:1317 gc:universal TRINITY_DN8229_c0_g1_i19:200-4150(+)	0.787447
14.1.1.1.3	DNA damage response.DNA damage sensing and signalling.ATM pathway.MRN damage sensor complex.component *(NBS1)	trinity_dn15826_c0_g1_i6.p1	Transcript	mercator4v5.0: component *(NBS1) of DNA resection MRE11-RAD50-NBS1 (MRN) complex & prot-scriber: fha domain containing protein & swissprot: Nijmegen breakage syndrome 1 protein & original description: type:complete len:347 gc:universal TRINITY_DN15826_c0_g1_i6:1502-462(-)	0.272425
14.1.1.2	DNA damage response.DNA damage sensing and signalling.ATM pathway.DNA double-strand break transducer kinase *(ATM)	trinity_dn15752_c0_g1_i11.p2	Transcript	mercator4v5.0: DNA double-strand break transducer kinase *(ATM) & prot-scriber: non specific serine threonine protein kinase & swissprot: Serine/threonine-protein kinase ATM & original description: type:complete len:529 gc:universal TRINITY_DN15752_c0_g1_i11:7729-9315(+)	0.426183
14.1.1.2	DNA damage response.DNA damage sensing and signalling.ATM pathway.DNA double-strand break transducer kinase *(ATM)	trinity_dn15752_c0_g2_i2.p2	Transcript	mercator4v5.0: DNA double-strand break transducer kinase *(ATM) & prot-scriber: non specific serine threonine protein kinase & swissprot: Serine/threonine-protein kinase ATM & original description: type:complete len:237 gc:universal TRINITY_DN15752_c0_g2_i2:1177-467(-)	-0.0130874
14.1.2.1.1	DNA damage response.DNA damage sensing and signalling.ATR pathway.9-1-1 DNA damage sensor complex.component *(RAD9)	trinity_dn29991_c0_g2_i4.p1	Transcript	mercator4v5.0: component *(RAD9) of 9-1-1 DNA damage sensor complex & prot-scriber: cell cycle checkpoint control protein & swissprot: no annotation & original description: type:internal len:137 gc:universal TRINITY_DN29991_c0_g2_i4:2-409(+)	0.551665
14.1.2.3.1	DNA damage response.DNA damage sensing and signalling.ATR pathway.ATR-ATRIP transducer kinase complex.kinase component *(ATR)	trinity_dn5034_c1_g1_i7.p1	Transcript	mercator4v5.0: kinase component *(ATR) of ATR-ATRIP DNA damage sensor complex & prot-scriber: serine threonine protein kinase atr & swissprot: Serine/threonine-protein kinase ATR & original description: type:5prime_partial len:1513 gc:universal TRINITY_DN5034_c1_g1_i7:6980-2442(-)	-0.236146
14.1.2.4	DNA damage response.DNA damage sensing and signalling.ATR pathway.checkpoint activation factor *(MEI1)	trinity_dn53939_c0_g2_i14.p1	Transcript	mercator4v5.0: DNA damage checkpoint activation factor *(MEI1) & prot-scriber: dna topoisomerase 2 binding protein 1 a & swissprot: no annotation & original description: type:5prime_partial len:989 gc:universal TRINITY_DN53939_c0_g2_i14:3459-493(-)	0.552609
14.2.1	DNA damage response.DNA repair polymerase activities.DNA polymerase eta *(POLH)	trinity_dn39334_c0_g1_i18.p1	Transcript	mercator4v5.0: DNA polymerase eta *(POLH) & prot-scriber: dna polymerase iv & swissprot: DNA polymerase eta & original description: type:complete len:670 gc:universal TRINITY_DN39334_c0_g1_i18:2475-466(-)	-0.781677
14.3.1.1.1	DNA damage response.homologous recombination repair (HR).BRCC regulatory holo-complex.BRCA1-BARD1 E3 ubiquitin ligase heterodimer.component *(BRCA1/BARD1)	trinity_dn8132_c1_g1_i1.p1	Transcript	mercator4v5.0: component *(BRCA1/BARD1) of BRCA1-BARD1 ubiquitination heterodimer & prot-scriber: protein breast cancer susceptibility homolog & swissprot: Protein BREAST CANCER SUSCEPTIBILITY 1 homolog & original description: type:5prime_partial len:1034 gc:universal TRINITY_DN8132_c1_g1_i1:2-3103(+)	0.0697147
14.3.1.1.1	DNA damage response.homologous recombination repair (HR).BRCC regulatory holo-complex.BRCA1-BARD1 E3 ubiquitin ligase heterodimer.component *(BRCA1/BARD1)	trinity_dn16992_c0_g1_i16.p1	Transcript	mercator4v5.0: component *(BRCA1/BARD1) of BRCA1-BARD1 ubiquitination heterodimer & prot-scriber: brca associated ring domain protein & swissprot: BRCA1-associated RING domain protein 1 & original description: type:complete len:630 gc:universal TRINITY_DN16992_c0_g1_i16:4263-2374(-)	-3.98847
14.3.1.1.1	DNA damage response.homologous recombination repair (HR).BRCC regulatory holo-complex.BRCA1-BARD1 E3 ubiquitin ligase heterodimer.component *(BRCA1/BARD1)	trinity_dn16992_c0_g1_i6.p1	Transcript	mercator4v5.0: component *(BRCA1/BARD1) of BRCA1-BARD1 ubiquitination heterodimer & prot-scriber: brca associated ring domain protein & swissprot: BRCA1-associated RING domain protein 1 & original description: type:complete len:630 gc:universal TRINITY_DN16992_c0_g1_i6:4263-2374(-)	-3.98847
14.3.1.1.1	DNA damage response.homologous recombination repair (HR).BRCC regulatory holo-complex.BRCA1-BARD1 E3 ubiquitin ligase heterodimer.component *(BRCA1/BARD1)	trinity_dn16992_c0_g2_i1.p1	Transcript	mercator4v5.0: component *(BRCA1/BARD1) of BRCA1-BARD1 ubiquitination heterodimer & prot-scriber: brca associated ring domain protein & swissprot: BRCA1-associated RING domain protein 1 & original description: type:complete len:708 gc:universal TRINITY_DN16992_c0_g2_i1:18-2141(+)	0.839895
14.3.1.1.1	DNA damage response.homologous recombination repair (HR).BRCC regulatory holo-complex.BRCA1-BARD1 E3 ubiquitin ligase heterodimer.component *(BRCA1/BARD1)	trinity_dn16992_c0_g2_i7.p1	Transcript	mercator4v5.0: component *(BRCA1/BARD1) of BRCA1-BARD1 ubiquitination heterodimer & prot-scriber: brca associated ring domain protein & swissprot: BRCA1-associated RING domain protein 1 & original description: type:complete len:708 gc:universal TRINITY_DN16992_c0_g2_i7:18-2141(+)	0.839895
14.3.2	DNA damage response.homologous recombination repair (HR).exonuclease *(EXO1)	trinity_dn17847_c0_g1_i6.p1	Transcript	mercator4v5.0: homologous recombination repair exonuclease *(EXO1) & prot-scriber: xpgi domain containing protein & swissprot: Exonuclease 1 & original description: type:complete len:488 gc:universal TRINITY_DN17847_c0_g1_i6:2985-1522(-)	-0.684724
14.3.4.1.1	DNA damage response.homologous recombination repair (HR).Smc5-Smc6 complex.NSE2-SMC5-SMC6 subcomplex.component *(SMC5)	trinity_dn10575_c0_g2_i6.p2	Transcript	mercator4v5.0: component *(SMC5) of homologous recombination repair Smc5-Smc6 complex & prot-scriber: structural maintenance of chromosomes protein & swissprot: Structural maintenance of chromosomes protein 5 & original description: type:complete len:210 gc:universal TRINITY_DN10575_c0_g2_i6:937-308(-)	-0.118392
14.3.4.2.1	DNA damage response.homologous recombination repair (HR).Smc5-Smc6 complex.NSE1-NSE3-NSE4 subcomplex.Kleisin-like bridging component *(NSE4)	trinity_dn3182_c0_g1_i5.p2	Transcript	mercator4v5.0: Kleisin-like bridging component *(NSE4) of homologous recombination repair Smc5-Smc6 complex & prot-scriber: non structural maintenance of chromosomes element & swissprot: Non-structural maintenance of chromosomes element 4 homolog A & original description: type:complete len:384 gc:universal TRINITY_DN3182_c0_g1_i5:2145-3296(+)	-0.173933
14.3.4.2.2	DNA damage response.homologous recombination repair (HR).Smc5-Smc6 complex.NSE1-NSE3-NSE4 subcomplex.E3 ubiquitin ligase component *(NSE1)	trinity_dn34804_c0_g1_i4.p1	Transcript	mercator4v5.0: E3 ubiquitin ligase component *(NSE1) of homologous recombination repair Smc5-Smc6 complex & prot-scriber: non structural maintenance of chromosomes element homolog & swissprot: no annotation & original description: type:5prime_partial len:234 gc:universal TRINITY_DN34804_c0_g1_i4:1-702(+)	-1.06066
14.3.5	DNA damage response.homologous recombination repair (HR).ssDNA endonuclease *(COM1/SAE2)	trinity_dn16177_c0_g1_i11.p1	Transcript	mercator4v5.0: ssDNA endonuclease *(COM1/SAE2) & prot-scriber: sae domain containing protein & swissprot: Protein gamma response 1 & original description: type:complete len:654 gc:universal TRINITY_DN16177_c0_g1_i11:283-2244(+)	0.541059
14.3.5	DNA damage response.homologous recombination repair (HR).ssDNA endonuclease *(COM1/SAE2)	trinity_dn21843_c0_g1_i8.p1	Transcript	mercator4v5.0: ssDNA endonuclease *(COM1/SAE2) & prot-scriber: sae domain containing protein & swissprot: Protein gamma response 1 & original description: type:5prime_partial len:570 gc:universal TRINITY_DN21843_c0_g1_i8:2107-398(-)	-0.858953
14.3.6.1	DNA damage response.homologous recombination repair (HR).single-strand annealing (SSA) pathway.protein factor *(RAD51B)	trinity_dn15006_c0_g2_i11.p1	Transcript	mercator4v5.0: protein factor (RAD51B) of single-strand annealing (SSA) pathway & prot-scriber: dna repair protein rad homolog & swissprot: DNA repair protein RAD51 homolog 2 & original description: type:complete len:333 gc:universal TRINITY_DN15006_c0_g2_i11:56-1054(+)	-0.0882654
14.3.6.1	DNA damage response.homologous recombination repair (HR).single-strand annealing (SSA) pathway.protein factor *(RAD51B)	trinity_dn15006_c0_g2_i2.p1	Transcript	mercator4v5.0: protein factor (RAD51B) of single-strand annealing (SSA) pathway & prot-scriber: dna repair protein rad homolog & swissprot: DNA repair protein RAD51 homolog 2 & original description: type:complete len:333 gc:universal TRINITY_DN15006_c0_g2_i2:56-1054(+)	-0.0882654
14.5.11	DNA damage response.base excision repair (BER).bifunctional glycosylase-lyase and endonuclease *(NTH)	trinity_dn17514_c0_g1_i11.p1	Transcript	mercator4v5.0: bifunctional glycosylase-lyase and endonuclease *(NTH) & prot-scriber: endonuclease iii homolog 1 & swissprot: Endonuclease III homolog 1, chloroplastic & original description: type:complete len:191 gc:universal TRINITY_DN17514_c0_g1_i11:156-728(+)	-0.800467
14.6.2.2	DNA damage response.nucleotide excision repair (NER).transcription-coupled nucleotide excision repair (TC-NER).deubiquitinase *(UBP12-13)	trinity_dn3218_c0_g1_i14.p1	Transcript	mercator4v5.0: deubiquitinase *(UBP12-13) & prot-scriber: ubiquitin terminal hydrolase & swissprot: Ubiquitin C-terminal hydrolase 12 & original description: type:5prime_partial len:591 gc:universal TRINITY_DN3218_c0_g1_i14:1960-188(-)	-1.86987
14.7.1.2	DNA damage response.mismatch repair (MMR).MSH2-x mismatch repair heterodimer components.component *(MSH3)	trinity_dn31836_c0_g1_i7.p1	Transcript	mercator4v5.0: component *(MSH3) of MSH2-x mismatch repair heterodimers & prot-scriber: dna mismatch repair protein msh & swissprot: DNA mismatch repair protein MSH3 & original description: type:3prime_partial len:1033 gc:universal TRINITY_DN31836_c0_g1_i7:125-3220(+)	-2.11642
14.7.1.3	DNA damage response.mismatch repair (MMR).MSH2-x mismatch repair heterodimer components.component *(MSH6)	trinity_dn33227_c0_g1_i4.p1	Transcript	mercator4v5.0: component *(MSH6) of MSH2-x mismatch repair heterodimers & prot-scriber: dna mismatch repair protein msh & swissprot: DNA mismatch repair protein MSH6 & original description: type:complete len:845 gc:universal TRINITY_DN33227_c0_g1_i4:3127-593(-)	0.194313
14.7.2.2	DNA damage response.mismatch repair (MMR).MLH1-PMS1 heterodimer.component *(PMS1)	trinity_dn37927_c0_g2_i5.p1	Transcript	mercator4v5.0: component *(PMS1) of MLH1-PMS1 heterodimer & prot-scriber: dna mismatch repair protein pms & swissprot: DNA mismatch repair protein PMS1 & original description: type:complete len:920 gc:universal TRINITY_DN37927_c0_g2_i5:288-3047(+)	0.451411
14.10.3	DNA damage response.DNA-protein crosslink (DPC) repair.crosslink-repair peptidase *(WSS1a)	trinity_dn18841_c0_g1_i1.p1	Transcript	mercator4v5.0: metallopeptidase *(WSS1a) & prot-scriber: dna dependent metalloprotease wss & swissprot: no annotation & original description: type:complete len:299 gc:universal TRINITY_DN18841_c0_g1_i1:1113-217(-)	0.091122
15.1.1.5	RNA biosynthesis.DNA-dependent RNA polymerase complexes.RNA polymerase I complex.component *(NRPA7)	trinity_dn6014_c0_g2_i1.p1	Transcript	mercator4v5.0: component *(NRPA7) of RNA polymerase I complex & prot-scriber: dna directed rna polymerase & swissprot: no annotation & original description: type:complete len:215 gc:universal TRINITY_DN6014_c0_g2_i1:426-1070(+)	-0.515262
15.1.1.5	RNA biosynthesis.DNA-dependent RNA polymerase complexes.RNA polymerase I complex.component *(NRPA7)	trinity_dn6014_c0_g2_i2.p1	Transcript	mercator4v5.0: component *(NRPA7) of RNA polymerase I complex & prot-scriber: dna directed rna polymerase & swissprot: no annotation & original description: type:complete len:215 gc:universal TRINITY_DN6014_c0_g2_i2:393-1037(+)	-0.515262
15.1.3.6	RNA biosynthesis.DNA-dependent RNA polymerase complexes.RNA polymerase III complex.component *(NRPC7)	trinity_dn11688_c0_g1_i8.p1	Transcript	mercator4v5.0: component *(NRPC7) of RNA polymerase III complex & prot-scriber: dna directed rna polymerase iii subunit rpc isoform & swissprot: no annotation & original description: type:complete len:208 gc:universal TRINITY_DN11688_c0_g1_i8:1058-435(-)	-0.221484
15.1.5.1	RNA biosynthesis.DNA-dependent RNA polymerase complexes.RNA polymerase V complex.component *(NRPE1)	trinity_dn7535_c0_g1_i2.p1	Transcript	mercator4v5.0: component *(NRPE1) of RNA polymerase V complex & prot-scriber: dna directed rna polymerase subunit & swissprot: DNA-directed RNA polymerase V subunit 1 & original description: type:internal len:1649 gc:universal TRINITY_DN7535_c0_g1_i2:1-4944(+)	-1.39595
15.3.3.3.1	RNA biosynthesis.RNA polymerase II-dependent transcription.transcription initiation.TFIIe basal transcription factor heterodimer.subunit alpha	trinity_dn8174_c0_g1_i10.p2	Transcript	mercator4v5.0: subunit alpha of TFIIe basal transcription factor complex & prot-scriber: transcription initiation factor iie subunit alpha & swissprot: no annotation & original description: type:complete len:137 gc:universal TRINITY_DN8174_c0_g1_i10:255-665(+)	-2.09311
15.3.3.4.1	RNA biosynthesis.RNA polymerase II-dependent transcription.transcription initiation.TFIIf basal transcription factor heterodimer.subunit alpha	trinity_dn5819_c0_g1_i10.p1	Transcript	mercator4v5.0: subunit alpha of TFIIf basal transcription factor complex & prot-scriber: transcription initiation factor iif subunit alpha & swissprot: Transcription initiation factor IIF subunit alpha & original description: type:complete len:398 gc:universal TRINITY_DN5819_c0_g1_i10:1911-718(-)	0.431097
15.3.4.2.2	RNA biosynthesis.RNA polymerase II-dependent transcription.transcription co-activation.TFIId complex.component *(HAF/TAF1)	trinity_dn16658_c0_g2_i5.p1	Transcript	mercator4v5.0: component *(HAF/TAF1) of TFIId basal transcription regulation complex & prot-scriber: transcription initiation factor tfiid subunit & swissprot: Transcription initiation factor TFIID subunit 1 & original description: type:5prime_partial len:1918 gc:universal TRINITY_DN16658_c0_g2_i5:6101-348(-)	0.941683
15.3.4.2.4	RNA biosynthesis.RNA polymerase II-dependent transcription.transcription co-activation.TFIId complex.component *(TAF4)	trinity_dn7586_c0_g1_i6.p1	Transcript	mercator4v5.0: component *(TAF4) of TFIId basal transcription regulation complex & prot-scriber: rst domain containing protein & swissprot: Transcription initiation factor TFIID subunit 4b & original description: type:complete len:829 gc:universal TRINITY_DN7586_c0_g1_i6:439-2925(+)	0.493542
15.3.4.3.1.2	RNA biosynthesis.RNA polymerase II-dependent transcription.transcription co-activation.SAGA complex.HAT histone acetyltransferase module.component *(ADA2)	trinity_dn4382_c0_g1_i25.p1	Transcript	mercator4v5.0: component *(ADA2) of SAGA transcription co-activator complex & prot-scriber: transcriptional adapter 2 & swissprot: Transcriptional adapter ADA2 & original description: type:5prime_partial len:444 gc:universal TRINITY_DN4382_c0_g1_i25:1456-125(-)	-2.98133
15.3.4.3.3.4	RNA biosynthesis.RNA polymerase II-dependent transcription.transcription co-activation.SAGA complex.SPT recruitment module.component *(HAF/TAF1)	trinity_dn16658_c0_g2_i5.p1	Transcript	mercator4v5.0: component *(HAF/TAF1) of SAGA transcription co-activator complex & prot-scriber: transcription initiation factor tfiid subunit & swissprot: Transcription initiation factor TFIID subunit 1 & original description: type:5prime_partial len:1918 gc:universal TRINITY_DN16658_c0_g2_i5:6101-348(-)	0.941683
15.3.4.4.3.5	RNA biosynthesis.RNA polymerase II-dependent transcription.transcription co-activation.MEDIATOR complex.tail module.component *(MED15)	trinity_dn924_c0_g1_i9.p1	Transcript	mercator4v5.0: component *(MED15) of tail module of MEDIATOR transcription co-activator complex & prot-scriber: kix 2 domain containing protein & swissprot: Mediator of RNA polymerase II transcription subunit 15a & original description: type:complete len:999 gc:universal TRINITY_DN924_c0_g1_i9:3382-386(-)	-2.34275
15.3.4.4.3.7	RNA biosynthesis.RNA polymerase II-dependent transcription.transcription co-activation.MEDIATOR complex.tail module.component *(MED23)	trinity_dn48163_c0_g1_i12.p1	Transcript	mercator4v5.0: component *(MED23) of tail module of MEDIATOR transcription co-activator complex & prot-scriber: mediator of rna polymerase ii transcription subunit & swissprot: Mediator of RNA polymerase II transcription subunit 23 & original description: type:complete len:1139 gc:universal TRINITY_DN48163_c0_g1_i12:3822-406(-)	0.479711
15.3.4.4.4.2	RNA biosynthesis.RNA polymerase II-dependent transcription.transcription co-activation.MEDIATOR complex.regulatory kinase module.component *(MED13)	trinity_dn39243_c0_g2_i9.p1	Transcript	mercator4v5.0: component *(MED13) of kinase module of MEDIATOR transcription co-activator complex & prot-scriber: mediator of rna polymerase ii transcription subunit & swissprot: Mediator of RNA polymerase II transcription subunit 13 & original description: type:complete len:726 gc:universal TRINITY_DN39243_c0_g2_i9:5556-3379(-)	0.495232
15.3.5.1.3	RNA biosynthesis.RNA polymerase II-dependent transcription.transcription elongation.PAF1C transcription initiation and elongation complex.component *(VIP5/RTF1)	trinity_dn13591_c0_g1_i2.p2	Transcript	mercator4v5.0: component *(VIP5/RTF1) of PAF1C transcription initiation and elongation complex & prot-scriber: plus domain containing protein & swissprot: Protein RTF1 homolog & original description: type:complete len:266 gc:universal TRINITY_DN13591_c0_g1_i2:1965-2762(+)	-0.610941
15.3.5.5	RNA biosynthesis.RNA polymerase II-dependent transcription.transcription elongation.regulatory protein *(MINIYO)	trinity_dn6378_c0_g2_i6.p1	Transcript	mercator4v5.0: regulatory protein *(MINIYO) of RNA polymerase & prot-scriber: quality protein transcriptional elongation regulator miniyo & swissprot: Transcriptional elongation regulator MINIYO & original description: type:complete len:1584 gc:universal TRINITY_DN6378_c0_g2_i6:415-5166(+)	0.296842
15.3.5.5	RNA biosynthesis.RNA polymerase II-dependent transcription.transcription elongation.regulatory protein *(MINIYO)	trinity_dn6378_c0_g2_i8.p1	Transcript	mercator4v5.0: regulatory protein *(MINIYO) of RNA polymerase & prot-scriber: quality protein transcriptional elongation regulator miniyo & swissprot: Transcriptional elongation regulator MINIYO & original description: type:complete len:1584 gc:universal TRINITY_DN6378_c0_g2_i8:387-5138(+)	0.296842
15.3.6.1	RNA biosynthesis.RNA polymerase II-dependent transcription.transcription termination.helicase *(SEN1)	trinity_dn10994_c0_g2_i3.p1	Transcript	mercator4v5.0: helicase *(SEN1) & prot-scriber: regulator of nonsense transcripts & swissprot: Probable helicase MAGATAMA 3 & original description: type:5prime_partial len:1506 gc:universal TRINITY_DN10994_c0_g2_i3:4968-451(-)	-0.053382
15.4.3.1	RNA biosynthesis.RNA polymerase III-dependent transcription.TFIIIb transcription factor complex.component *(BRF)	trinity_dn4684_c0_g1_i11.p1	Transcript	mercator4v5.0: component *(BRF) of TFIIIb transcription factor complex & prot-scriber: transcription initiation factor iib & swissprot: no annotation & original description: type:complete len:569 gc:universal TRINITY_DN4684_c0_g1_i11:2412-706(-)	-0.0663004
15.4.4.4	RNA biosynthesis.RNA polymerase III-dependent transcription.TFIIIc transcription factor complex.component *(TFC4/Tau131)	trinity_dn3504_c0_g1_i1.p1	Transcript	mercator4v5.0: component *(TFC4/Tau131) of TFIIIc transcription factor complex & prot-scriber: general transcription factor 3c polypeptide & swissprot: no annotation & original description: type:5prime_partial len:897 gc:universal TRINITY_DN3504_c0_g1_i1:2938-248(-)	-0.528446
15.5.1.1.4	RNA biosynthesis.transcriptional regulation.C2C2 transcription factor superfamily.BBX transcription factor families.class-IV transcription factor	trinity_dn10805_c0_g2_i2.p2	Transcript	mercator4v5.0: BBX class-IV transcription factor & prot-scriber: b ox zinc finger protein & swissprot: B-box zinc finger protein 19 & original description: type:3prime_partial len:104 gc:universal TRINITY_DN10805_c0_g2_i2:275-583(+)	0.308372
15.5.1.5	RNA biosynthesis.transcriptional regulation.C2C2 transcription factor superfamily.transcription factor *(DOF)	trinity_dn10563_c0_g4_i4.p1	Transcript	mercator4v5.0: transcription factor *(DOF) & prot-scriber: dof zinc finger protein & swissprot: Dof zinc finger protein DOF3.4 & original description: type:3prime_partial len:194 gc:universal TRINITY_DN10563_c0_g4_i4:68-646(+)	0.375699
15.5.2.8	RNA biosynthesis.transcriptional regulation.MYB-RELATED transcription factor superfamily.transcription factor *(MYB-R-R)	trinity_dn30355_c2_g1_i2.p1	Transcript	mercator4v5.0: MYB-RELATED transcription factor *(MYB-R-R) & prot-scriber: transcription factor mybs & swissprot: Transcription factor KUA1 & original description: type:complete len:225 gc:universal TRINITY_DN30355_c2_g1_i2:1433-2107(+)	-0.608045
15.5.3.2.12	RNA biosynthesis.transcriptional regulation.MYB transcription factor superfamily.R2R3-MYB transcription factor family.subgroup-15 transcription factor	trinity_dn23815_c0_g1_i5.p1	Transcript	mercator4v5.0: MYB class-R2R3 subgroup-15 transcription factor & prot-scriber: myb transcription factor & swissprot: Transcription factor MYB23 & original description: type:5prime_partial len:707 gc:universal TRINITY_DN23815_c0_g1_i5:3-2123(+)	0.244641
15.5.3.2.17	RNA biosynthesis.transcriptional regulation.MYB transcription factor superfamily.R2R3-MYB transcription factor family.subgroup-22/23 transcription factor	trinity_dn5777_c0_g4_i1.p1	Transcript	mercator4v5.0: MYB class-R2R3 subgroup-22/23 transcription factor & prot-scriber: myb transcription factor & swissprot: Transcription factor MYB73 & original description: type:5prime_partial len:325 gc:universal TRINITY_DN5777_c0_g4_i1:2-976(+)	0.222186
15.5.3.2.17	RNA biosynthesis.transcriptional regulation.MYB transcription factor superfamily.R2R3-MYB transcription factor family.subgroup-22/23 transcription factor	trinity_dn29306_c1_g1_i1.p1	Transcript	mercator4v5.0: MYB class-R2R3 subgroup-22/23 transcription factor & prot-scriber: myb transcription factor & swissprot: Transcription factor MYB73 & original description: type:5prime_partial len:240 gc:universal TRINITY_DN29306_c1_g1_i1:2-721(+)	0.257388
15.5.3.2.19	RNA biosynthesis.transcriptional regulation.MYB transcription factor superfamily.R2R3-MYB transcription factor family.subgroup transcription factor	trinity_dn1693_c0_g1_i25.p1	Transcript	mercator4v5.0: MYB class-R2R3 transcription factor & prot-scriber: arath transcription factor myb & swissprot: Protein rough sheath 2 & original description: type:complete len:553 gc:universal TRINITY_DN1693_c0_g1_i25:173-1831(+)	-0.141445
15.5.4.2	RNA biosynthesis.transcriptional regulation.GARP transcription factor superfamily.subgroup ARR-B transcription factor	trinity_dn7983_c0_g1_i9.p1	Transcript	mercator4v5.0: subgroup ARR-B transcription factor & prot-scriber: two component response regulator arr protein & swissprot: Two-component response regulator ARR1 & original description: type:complete len:585 gc:universal TRINITY_DN7983_c0_g1_i9:939-2693(+)	-6.99383
15.5.4.3	RNA biosynthesis.transcriptional regulation.GARP transcription factor superfamily.subgroup HHO transcription factor	trinity_dn27368_c0_g1_i1.p1	Transcript	mercator4v5.0: GARP subgroup HHO transcription factor & prot-scriber: hth myb type domain containing protein & swissprot: Transcription factor HHO5 & original description: type:5prime_partial len:343 gc:universal TRINITY_DN27368_c0_g1_i1:1380-352(-)	-0.308252
15.5.4.4	RNA biosynthesis.transcriptional regulation.GARP transcription factor superfamily.subgroup PHL transcription factor	trinity_dn1323_c0_g2_i4.p1	Transcript	mercator4v5.0: GARP subgroup PHL transcription factor & prot-scriber: hth myb type domain containing protein & swissprot: Protein PHOSPHATE STARVATION RESPONSE 1 & original description: type:5prime_partial len:257 gc:universal TRINITY_DN1323_c0_g2_i4:1153-383(-)	-0.450804
15.5.4.4	RNA biosynthesis.transcriptional regulation.GARP transcription factor superfamily.subgroup PHL transcription factor	trinity_dn42087_c0_g1_i15.p1	Transcript	mercator4v5.0: GARP subgroup PHL transcription factor & prot-scriber: myb family transcription factor phl & swissprot: Myb family transcription factor PHL8 & original description: type:complete len:334 gc:universal TRINITY_DN42087_c0_g1_i15:266-1267(+)	-0.78585
15.5.4.4	RNA biosynthesis.transcriptional regulation.GARP transcription factor superfamily.subgroup PHL transcription factor	trinity_dn42087_c0_g1_i33.p1	Transcript	mercator4v5.0: GARP subgroup PHL transcription factor & prot-scriber: myb family transcription factor phl & swissprot: Myb family transcription factor PHL8 & original description: type:complete len:334 gc:universal TRINITY_DN42087_c0_g1_i33:813-1814(+)	-0.78585
15.5.5.5	RNA biosynthesis.transcriptional regulation.Homeobox transcription factor superfamily.BEL-type transcription factor	trinity_dn33010_c0_g2_i10.p1	Transcript	mercator4v5.0: BEL-type transcription factor & prot-scriber: homeobox domain containing protein & swissprot: BEL1-like homeodomain protein 7 & original description: type:complete len:327 gc:universal TRINITY_DN33010_c0_g2_i10:1303-323(-)	-0.603754
15.5.5.8	RNA biosynthesis.transcriptional regulation.Homeobox transcription factor superfamily.PHD-type transcription factor	trinity_dn1261_c1_g1_i4.p1	Transcript	mercator4v5.0: PHD-type transcription factor & prot-scriber: pathogenesis homeodomain containing protein & swissprot: Pathogenesis-related homeodomain protein & original description: type:complete len:697 gc:universal TRINITY_DN1261_c1_g1_i4:2660-570(-)	0.578452
15.5.5.9	RNA biosynthesis.transcriptional regulation.Homeobox transcription factor superfamily.LD-type transcription factor	trinity_dn7097_c0_g2_i4.p1	Transcript	mercator4v5.0: LD-type transcription factor & prot-scriber: homeobox domain containing protein & swissprot: Homeobox protein LUMINIDEPENDENS & original description: type:complete len:578 gc:universal TRINITY_DN7097_c0_g2_i4:1779-46(-)	0.792976
15.5.6.1	RNA biosynthesis.transcriptional regulation.bZIP transcription factor superfamily.bZIP class-A transcription factor	trinity_dn42464_c0_g2_i3.p1	Transcript	mercator4v5.0: bZIP class-A transcription factor & prot-scriber: bzip domain containing protein & swissprot: ABSCISIC ACID-INSENSITIVE 5-like protein 3 & original description: type:complete len:208 gc:universal TRINITY_DN42464_c0_g2_i3:1319-1942(+)	-1.85299
15.5.6.4.1	RNA biosynthesis.transcriptional regulation.bZIP transcription factor superfamily.bZIP class-D transcription factor activity.TGA-type transcription factor	trinity_dn562_c0_g1_i1.p1	Transcript	mercator4v5.0: TGA-type transcription factor & prot-scriber: bzip transcription factor tga & swissprot: Transcription factor TGA1 & original description: type:complete len:363 gc:universal TRINITY_DN562_c0_g1_i1:1248-160(-)	0.0871848
15.5.6.4.1	RNA biosynthesis.transcriptional regulation.bZIP transcription factor superfamily.bZIP class-D transcription factor activity.TGA-type transcription factor	trinity_dn41149_c0_g1_i1.p1	Transcript	mercator4v5.0: TGA-type transcription factor & prot-scriber: bzip transcription factor tga & swissprot: Transcription factor PERIANTHIA & original description: type:complete len:474 gc:universal TRINITY_DN41149_c0_g1_i1:82-1503(+)	0.319324
15.5.6.4.1	RNA biosynthesis.transcriptional regulation.bZIP transcription factor superfamily.bZIP class-D transcription factor activity.TGA-type transcription factor	trinity_dn41149_c0_g2_i1.p1	Transcript	mercator4v5.0: TGA-type transcription factor & prot-scriber: bzip transcription factor tga & swissprot: Transcription factor PERIANTHIA & original description: type:complete len:473 gc:universal TRINITY_DN41149_c0_g2_i1:1730-312(-)	-0.0706199
15.5.6.7	RNA biosynthesis.transcriptional regulation.bZIP transcription factor superfamily.bZIP class-G transcription factor	trinity_dn15641_c0_g1_i3.p1	Transcript	mercator4v5.0: bZIP class-G transcription factor & prot-scriber: bzip domain containing protein & swissprot: G-box-binding factor 1 & original description: type:complete len:325 gc:universal TRINITY_DN15641_c0_g1_i3:1355-381(-)	0.305686
15.5.6.13	RNA biosynthesis.transcriptional regulation.bZIP transcription factor superfamily.bZIP class-S/SE transcription factor	trinity_dn425_c0_g1_i11.p1	Transcript	mercator4v5.0: bZIP class-S/SE transcription factor & prot-scriber: bzip domain containing protein & swissprot: bZIP transcription factor 44 & original description: type:complete len:155 gc:universal TRINITY_DN425_c0_g1_i11:146-610(+)	0.237571
15.5.6.13	RNA biosynthesis.transcriptional regulation.bZIP transcription factor superfamily.bZIP class-S/SE transcription factor	trinity_dn425_c0_g1_i5.p1	Transcript	mercator4v5.0: bZIP class-S/SE transcription factor & prot-scriber: bzip domain containing protein & swissprot: bZIP transcription factor 44 & original description: type:complete len:155 gc:universal TRINITY_DN425_c0_g1_i5:146-610(+)	0.237571
15.5.7.1	RNA biosynthesis.transcriptional regulation.B3 transcription factor superfamily.ARF-type transcription factor	trinity_dn16003_c0_g1_i2.p1	Transcript	mercator4v5.0: ARF-type transcription factor & prot-scriber: auxin response factor & swissprot: Auxin response factor 5 & original description: type:complete len:866 gc:universal TRINITY_DN16003_c0_g1_i2:2924-327(-)	-0.267155
15.5.7.2	RNA biosynthesis.transcriptional regulation.B3 transcription factor superfamily.REM-type transcription factor	trinity_dn4206_c0_g1_i11.p1	Transcript	mercator4v5.0: REM-type transcription factor & prot-scriber: tf b3 domain containing protein & swissprot: B3 domain-containing protein Os01g0234100 & original description: type:5prime_partial len:487 gc:universal TRINITY_DN4206_c0_g1_i11:1-1461(+)	-0.239272
15.5.7.2	RNA biosynthesis.transcriptional regulation.B3 transcription factor superfamily.REM-type transcription factor	trinity_dn8426_c0_g2_i1.p1	Transcript	mercator4v5.0: REM-type transcription factor & prot-scriber: tf b3 domain containing protein & swissprot: Putative B3 domain-containing protein At5g58280 & original description: type:complete len:291 gc:universal TRINITY_DN8426_c0_g2_i1:1115-243(-)	-0.114844
15.5.7.2	RNA biosynthesis.transcriptional regulation.B3 transcription factor superfamily.REM-type transcription factor	trinity_dn8426_c0_g2_i3.p1	Transcript	mercator4v5.0: REM-type transcription factor & prot-scriber: tf b3 domain containing protein & swissprot: Putative B3 domain-containing protein At5g58280 & original description: type:complete len:291 gc:universal TRINITY_DN8426_c0_g2_i3:1115-243(-)	-0.114844
15.5.7.2	RNA biosynthesis.transcriptional regulation.B3 transcription factor superfamily.REM-type transcription factor	trinity_dn11541_c0_g1_i13.p1	Transcript	mercator4v5.0: REM-type transcription factor & prot-scriber: tf b3 domain containing protein & swissprot: B3 domain-containing protein Os06g0194400 & original description: type:5prime_partial len:252 gc:universal TRINITY_DN11541_c0_g1_i13:1-756(+)	0.0806436
15.5.7.2	RNA biosynthesis.transcriptional regulation.B3 transcription factor superfamily.REM-type transcription factor	trinity_dn11541_c0_g2_i1.p1	Transcript	mercator4v5.0: REM-type transcription factor & prot-scriber: tf b3 domain containing protein & swissprot: B3 domain-containing protein Os06g0194400 & original description: type:5prime_partial len:127 gc:universal TRINITY_DN11541_c0_g2_i1:648-268(-)	-0.193906
15.5.7.2	RNA biosynthesis.transcriptional regulation.B3 transcription factor superfamily.REM-type transcription factor	trinity_dn12800_c0_g1_i7.p1	Transcript	mercator4v5.0: REM-type transcription factor & prot-scriber: tf b3 domain containing protein & swissprot: B3 domain-containing protein At3g19184 & original description: type:5prime_partial len:275 gc:universal TRINITY_DN12800_c0_g1_i7:1295-471(-)	0.33108
15.5.8.2	RNA biosynthesis.transcriptional regulation.NIN-like transcription factor superfamily.NLP-type transcription factor	trinity_dn3844_c1_g1_i3.p1	Transcript	mercator4v5.0: NLP-type transcription factor & prot-scriber: protein nlp & swissprot: Protein NLP8 & original description: type:complete len:950 gc:universal TRINITY_DN3844_c1_g1_i3:339-3188(+)	-0.634508
15.5.9.1.8	RNA biosynthesis.transcriptional regulation.AP2/ERF transcription factor superfamily.transcription factor (ERF) activities.subgroup ERF-VI transcription factor	trinity_dn27804_c0_g3_i1.p1	Transcript	mercator4v5.0: subgroup ERF-VI transcription factor & prot-scriber: ethylene responsive transcription factor erf & swissprot: Ethylene-responsive transcription factor CRF4 & original description: type:complete len:350 gc:universal TRINITY_DN27804_c0_g3_i1:255-1304(+)	0.713527
15.5.9.1.10	RNA biosynthesis.transcriptional regulation.AP2/ERF transcription factor superfamily.transcription factor (ERF) activities.subgroup ERF-VIII transcription factor	trinity_dn6484_c0_g2_i1.p1	Transcript	mercator4v5.0: subgroup ERF-VIII transcription factor & prot-scriber: ethylene responsive transcription factor erf & swissprot: Ethylene-responsive transcription factor 12 & original description: type:5prime_partial len:180 gc:universal TRINITY_DN6484_c0_g2_i1:2-541(+)	0.610841
15.5.9.1.11	RNA biosynthesis.transcriptional regulation.AP2/ERF transcription factor superfamily.transcription factor (ERF) activities.subgroup ERF-IX transcription factor	trinity_dn10404_c1_g1_i8.p1	Transcript	mercator4v5.0: subgroup ERF-IX transcription factor & prot-scriber: ethylene responsive transcription factor erf & swissprot: Ethylene-responsive transcription factor 5 & original description: type:5prime_partial len:347 gc:universal TRINITY_DN10404_c1_g1_i8:1207-167(-)	0.144869
15.5.9.2	RNA biosynthesis.transcriptional regulation.AP2/ERF transcription factor superfamily.AP2-type transcription factor *(WRI/AIL)	trinity_dn2626_c0_g2_i1.p1	Transcript	mercator4v5.0: AP2-type transcription factor *(WRI/AIL) & prot-scriber: ap ethylene responsive transcription factor ant & swissprot: AP2-like ethylene-responsive transcription factor ANT & original description: type:complete len:621 gc:universal TRINITY_DN2626_c0_g2_i1:2197-335(-)	0.729794
15.5.9.2	RNA biosynthesis.transcriptional regulation.AP2/ERF transcription factor superfamily.AP2-type transcription factor *(WRI/AIL)	trinity_dn2626_c0_g2_i2.p1	Transcript	mercator4v5.0: AP2-type transcription factor *(WRI/AIL) & prot-scriber: ap ethylene responsive transcription factor ant & swissprot: AP2-like ethylene-responsive transcription factor ANT & original description: type:complete len:621 gc:universal TRINITY_DN2626_c0_g2_i2:2197-335(-)	0.729794
15.5.9.2	RNA biosynthesis.transcriptional regulation.AP2/ERF transcription factor superfamily.AP2-type transcription factor *(WRI/AIL)	trinity_dn4217_c0_g3_i1.p1	Transcript	mercator4v5.0: AP2-type transcription factor *(WRI/AIL) & prot-scriber: ap ethylene responsive transcription factor ant & swissprot: AP2-like ethylene-responsive transcription factor ANT & original description: type:complete len:637 gc:universal TRINITY_DN4217_c0_g3_i1:69-1979(+)	0.015015
15.5.9.2	RNA biosynthesis.transcriptional regulation.AP2/ERF transcription factor superfamily.AP2-type transcription factor *(WRI/AIL)	trinity_dn5871_c0_g1_i5.p1	Transcript	mercator4v5.0: AP2-type transcription factor *(WRI/AIL) & prot-scriber: ap ethylene responsive transcription factor & swissprot: AP2-like ethylene-responsive transcription factor At2g41710 & original description: type:complete len:442 gc:universal TRINITY_DN5871_c0_g1_i5:185-1510(+)	0.52289
15.5.9.2	RNA biosynthesis.transcriptional regulation.AP2/ERF transcription factor superfamily.AP2-type transcription factor *(WRI/AIL)	trinity_dn9376_c2_g1_i1.p1	Transcript	mercator4v5.0: AP2-type transcription factor *(WRI/AIL) & prot-scriber: ap ethylene responsive transcription factor & swissprot: APETALA2-like protein 2 & original description: type:complete len:303 gc:universal TRINITY_DN9376_c2_g1_i1:1988-1080(-)	-0.404879
15.5.9.2	RNA biosynthesis.transcriptional regulation.AP2/ERF transcription factor superfamily.AP2-type transcription factor *(WRI/AIL)	trinity_dn11515_c1_g1_i1.p1	Transcript	mercator4v5.0: AP2-type transcription factor *(WRI/AIL) & prot-scriber: ap ethylene responsive transcription factor ant & swissprot: AP2-like ethylene-responsive transcription factor CRL5 & original description: type:5prime_partial len:352 gc:universal TRINITY_DN11515_c1_g1_i1:1593-538(-)	0.0672195
15.5.10.1	RNA biosynthesis.transcriptional regulation.C2H2 transcription factor superfamily.subclass IDD transcription factor	trinity_dn27832_c0_g1_i2.p1	Transcript	mercator4v5.0: C2H2 subclass IDD transcription factor & prot-scriber: c2h2 type domain containing protein & swissprot: Zinc finger protein MAGPIE & original description: type:5prime_partial len:325 gc:universal TRINITY_DN27832_c0_g1_i2:1394-420(-)	0.470463
15.5.10.5	RNA biosynthesis.transcriptional regulation.C2H2 transcription factor superfamily.subclass ZAT transcription factor	trinity_dn10657_c0_g1_i2.p1	Transcript	mercator4v5.0: C2H2-type subclass ZAT transcription factor & prot-scriber: zinc finger protein zat & swissprot: Zinc finger protein ZAT11 & original description: type:5prime_partial len:195 gc:universal TRINITY_DN10657_c0_g1_i2:1-585(+)	0.850033
15.5.10.5	RNA biosynthesis.transcriptional regulation.C2H2 transcription factor superfamily.subclass ZAT transcription factor	trinity_dn10657_c0_g1_i3.p1	Transcript	mercator4v5.0: C2H2-type subclass ZAT transcription factor & prot-scriber: zinc finger protein zat & swissprot: Zinc finger protein ZAT11 & original description: type:5prime_partial len:195 gc:universal TRINITY_DN10657_c0_g1_i3:1-585(+)	0.850033
15.5.10.7	RNA biosynthesis.transcriptional regulation.C2H2 transcription factor superfamily.C2H2-type transcription factor *(SUF4)	trinity_dn9225_c0_g1_i12.p1	Transcript	mercator4v5.0: C2H2-type transcription factor *(SUF4) & prot-scriber: bed type domain containing protein & swissprot: Protein SUPPRESSOR OF FRI 4 & original description: type:complete len:357 gc:universal TRINITY_DN9225_c0_g1_i12:2559-1489(-)	0.531291
15.5.10.7	RNA biosynthesis.transcriptional regulation.C2H2 transcription factor superfamily.C2H2-type transcription factor *(SUF4)	trinity_dn9225_c0_g1_i3.p1	Transcript	mercator4v5.0: C2H2-type transcription factor *(SUF4) & prot-scriber: bed type domain containing protein & swissprot: Protein SUPPRESSOR OF FRI 4 & original description: type:complete len:357 gc:universal TRINITY_DN9225_c0_g1_i3:2558-1488(-)	0.531291
15.5.12	RNA biosynthesis.transcriptional regulation.TCX/CPP-type transcription factor	trinity_dn10776_c0_g1_i3.p1	Transcript	mercator4v5.0: TCX/CPP-type transcription factor & prot-scriber: crc domain containing protein tso & swissprot: Protein tesmin/TSO1-like CXC 5 & original description: type:5prime_partial len:586 gc:universal TRINITY_DN10776_c0_g1_i3:2-1759(+)	0.980867
15.5.12	RNA biosynthesis.transcriptional regulation.TCX/CPP-type transcription factor	trinity_dn21114_c0_g1_i1.p1	Transcript	mercator4v5.0: TCX/CPP-type transcription factor & prot-scriber: crc domain containing protein tso & swissprot: Protein tesmin/TSO1-like CXC 3 & original description: type:complete len:686 gc:universal TRINITY_DN21114_c0_g1_i1:3331-1274(-)	0.580956
15.5.12	RNA biosynthesis.transcriptional regulation.TCX/CPP-type transcription factor	trinity_dn62378_c0_g1_i3.p1	Transcript	mercator4v5.0: TCX/CPP-type transcription factor & prot-scriber: crc domain containing protein tso & swissprot: Protein tesmin/TSO1-like CXC 5 & original description: type:5prime_partial len:391 gc:universal TRINITY_DN62378_c0_g1_i3:2-1174(+)	-1.19072
15.5.13	RNA biosynthesis.transcriptional regulation.DOG-type transcription factor	trinity_dn27500_c1_g2_i1.p1	Transcript	mercator4v5.0: DOG-type transcription factor & prot-scriber: dog domain containing protein & swissprot: Protein DOG1-like 4 & original description: type:complete len:238 gc:universal TRINITY_DN27500_c1_g2_i1:991-278(-)	0.204428
15.5.14	RNA biosynthesis.transcriptional regulation.KANADI-type transcription factor	trinity_dn217_c2_g1_i1.p1	Transcript	mercator4v5.0: KANADI-type transcription factor & prot-scriber: hth myb type domain containing protein & swissprot: Probable transcription factor KAN2 & original description: type:3prime_partial len:262 gc:universal TRINITY_DN217_c2_g1_i1:50-832(+)	0.527224
15.5.15	RNA biosynthesis.transcriptional regulation.E2F-type transcription factor	trinity_dn17715_c2_g1_i5.p1	Transcript	mercator4v5.0: E2F-type transcription factor & prot-scriber: e2f transcription factor protein e & swissprot: E2F transcription factor-like E2FF & original description: type:internal len:367 gc:universal TRINITY_DN17715_c2_g1_i5:1098-1(-)	0.701983
15.5.15	RNA biosynthesis.transcriptional regulation.E2F-type transcription factor	trinity_dn20327_c0_g1_i5.p2	Transcript	mercator4v5.0: E2F-type transcription factor & prot-scriber: e2f transcription factor & swissprot: Transcription factor E2FA & original description: type:complete len:255 gc:universal TRINITY_DN20327_c0_g1_i5:923-1687(+)	0.0429243
15.5.17	RNA biosynthesis.transcriptional regulation.GRAS-type transcription factor	trinity_dn211_c0_g1_i3.p1	Transcript	mercator4v5.0: GRAS-type transcription factor & prot-scriber: arath scarecrow protein & swissprot: Scarecrow-like protein 9 & original description: type:internal len:283 gc:universal TRINITY_DN211_c0_g1_i3:846-1(-)	0.0814183
15.5.17	RNA biosynthesis.transcriptional regulation.GRAS-type transcription factor	trinity_dn211_c0_g1_i7.p1	Transcript	mercator4v5.0: GRAS-type transcription factor & prot-scriber: scarecrow transcription factor & swissprot: Scarecrow-like protein 14 & original description: type:complete len:684 gc:universal TRINITY_DN211_c0_g1_i7:2515-464(-)	0.588084
15.5.17	RNA biosynthesis.transcriptional regulation.GRAS-type transcription factor	trinity_dn2758_c0_g3_i1.p1	Transcript	mercator4v5.0: GRAS-type transcription factor & prot-scriber: scarecrow transcription factor pat & swissprot: Scarecrow-like transcription factor PAT1 & original description: type:3prime_partial len:185 gc:universal TRINITY_DN2758_c0_g3_i1:552-1(-)	0.0924795
15.5.17	RNA biosynthesis.transcriptional regulation.GRAS-type transcription factor	trinity_dn2760_c0_g1_i3.p1	Transcript	mercator4v5.0: GRAS-type transcription factor & prot-scriber: protein scarecrow & swissprot: Scarecrow-like protein 28 & original description: type:complete len:672 gc:universal TRINITY_DN2760_c0_g1_i3:2366-351(-)	-0.165982
15.5.17	RNA biosynthesis.transcriptional regulation.GRAS-type transcription factor	trinity_dn23402_c0_g2_i1.p1	Transcript	mercator4v5.0: GRAS-type transcription factor & prot-scriber: scarecrow transcription factor protein & swissprot: Scarecrow-like protein 28 & original description: type:3prime_partial len:331 gc:universal TRINITY_DN23402_c0_g2_i1:138-1127(+)	0.616949
15.5.18	RNA biosynthesis.transcriptional regulation.HSF-type transcription factor	trinity_dn4300_c0_g1_i3.p1	Transcript	mercator4v5.0: HSF-type transcription factor & prot-scriber: heat stress transcription factor b 1 & swissprot: Heat stress transcription factor B-2b & original description: type:complete len:301 gc:universal TRINITY_DN4300_c0_g1_i3:281-1183(+)	0.763645
15.5.18	RNA biosynthesis.transcriptional regulation.HSF-type transcription factor	trinity_dn4300_c0_g1_i6.p1	Transcript	mercator4v5.0: HSF-type transcription factor & prot-scriber: heat stress transcription factor b 1 & swissprot: Heat stress transcription factor B-2b & original description: type:complete len:301 gc:universal TRINITY_DN4300_c0_g1_i6:246-1148(+)	0.763645
15.5.18	RNA biosynthesis.transcriptional regulation.HSF-type transcription factor	trinity_dn19916_c0_g3_i1.p1	Transcript	mercator4v5.0: HSF-type transcription factor & prot-scriber: hsf domain domain containing protein & swissprot: Heat stress transcription factor B-4 & original description: type:complete len:336 gc:universal TRINITY_DN19916_c0_g3_i1:1281-274(-)	-0.1048
15.5.19	RNA biosynthesis.transcriptional regulation.MADS/AGL-type transcription factor	trinity_dn19830_c0_g3_i11.p1	Transcript	mercator4v5.0: MADS/AGL-type transcription factor & prot-scriber: mads box transcription factor & swissprot: MADS-box protein SVP & original description: type:complete len:219 gc:universal TRINITY_DN19830_c0_g3_i11:412-1068(+)	0.116427
15.5.19	RNA biosynthesis.transcriptional regulation.MADS/AGL-type transcription factor	trinity_dn19830_c0_g3_i5.p1	Transcript	mercator4v5.0: MADS/AGL-type transcription factor & prot-scriber: mads box transcription factor & swissprot: MADS-box protein SVP & original description: type:complete len:219 gc:universal TRINITY_DN19830_c0_g3_i5:266-922(+)	0.116427
15.5.20	RNA biosynthesis.transcriptional regulation.NAC-type transcription factor	trinity_dn3537_c0_g1_i13.p1	Transcript	mercator4v5.0: NAC-type transcription factor & prot-scriber: nac domain containing protein & swissprot: Transcription factor JUNGBRUNNEN 1 & original description: type:5prime_partial len:281 gc:universal TRINITY_DN3537_c0_g1_i13:1320-478(-)	-0.115439
15.5.20	RNA biosynthesis.transcriptional regulation.NAC-type transcription factor	trinity_dn3906_c0_g2_i1.p1	Transcript	mercator4v5.0: NAC-type transcription factor & prot-scriber: nac domain containing protein & swissprot: no annotation & original description: type:complete len:148 gc:universal TRINITY_DN3906_c0_g2_i1:366-809(+)	-0.215049
15.5.20	RNA biosynthesis.transcriptional regulation.NAC-type transcription factor	trinity_dn5975_c0_g2_i8.p1	Transcript	mercator4v5.0: NAC-type transcription factor & prot-scriber: nac domain containing protein & swissprot: NAC domain-containing protein 83 & original description: type:complete len:250 gc:universal TRINITY_DN5975_c0_g2_i8:982-233(-)	0.126025
15.5.23	RNA biosynthesis.transcriptional regulation.Trihelix-type transcription factor	trinity_dn2913_c0_g2_i1.p1	Transcript	mercator4v5.0: Trihelix-type transcription factor & prot-scriber: myb 4 domain containing protein & swissprot: no annotation & original description: type:5prime_partial len:358 gc:universal TRINITY_DN2913_c0_g2_i1:2-1075(+)	0.266494
15.5.23	RNA biosynthesis.transcriptional regulation.Trihelix-type transcription factor	trinity_dn11167_c0_g1_i3.p1	Transcript	mercator4v5.0: Trihelix-type transcription factor & prot-scriber: myb dna bind 4 domain containing protein & swissprot: Trihelix transcription factor ASIL2 & original description: type:5prime_partial len:389 gc:universal TRINITY_DN11167_c0_g1_i3:1-1167(+)	0.440909
15.5.23	RNA biosynthesis.transcriptional regulation.Trihelix-type transcription factor	trinity_dn31673_c0_g1_i1.p1	Transcript	mercator4v5.0: Trihelix-type transcription factor & prot-scriber: myb 4 domain containing protein & swissprot: Trihelix transcription factor GT-2 & original description: type:complete len:221 gc:universal TRINITY_DN31673_c0_g1_i1:664-1326(+)	-0.481259
15.5.24	RNA biosynthesis.transcriptional regulation.TUB-type transcription factor	trinity_dn4197_c0_g1_i12.p3	Transcript	mercator4v5.0: TUB-type transcription factor & prot-scriber: orysj tubby f box protein & swissprot: Tubby-like F-box protein 7 & original description: type:complete len:119 gc:universal TRINITY_DN4197_c0_g1_i12:2224-2580(+)	-0.175303
15.5.24	RNA biosynthesis.transcriptional regulation.TUB-type transcription factor	trinity_dn19512_c0_g2_i3.p1	Transcript	mercator4v5.0: TUB-type transcription factor & prot-scriber: orysj tubby f box protein & swissprot: Tubby-like F-box protein 8 & original description: type:complete len:426 gc:universal TRINITY_DN19512_c0_g2_i3:1810-533(-)	0.587018
15.5.25.1	RNA biosynthesis.transcriptional regulation.WRKY transcription factor activity.WRKY-type transcription factor	trinity_dn452_c0_g1_i5.p1	Transcript	mercator4v5.0: WRKY-type transcription factor & prot-scriber: wrky domain containing protein & swissprot: Probable WRKY transcription factor 21 & original description: type:5prime_partial len:138 gc:universal TRINITY_DN452_c0_g1_i5:612-199(-)	0.118302
15.5.25.1	RNA biosynthesis.transcriptional regulation.WRKY transcription factor activity.WRKY-type transcription factor	trinity_dn1018_c0_g1_i4.p1	Transcript	mercator4v5.0: WRKY-type transcription factor & prot-scriber: wrky transcription factor & swissprot: Probable WRKY transcription factor 20 & original description: type:internal len:403 gc:universal TRINITY_DN1018_c0_g1_i4:1206-1(-)	-1.10302
15.5.25.1	RNA biosynthesis.transcriptional regulation.WRKY transcription factor activity.WRKY-type transcription factor	trinity_dn2968_c0_g4_i2.p2	Transcript	mercator4v5.0: WRKY-type transcription factor & prot-scriber: wrky domain containing protein & swissprot: WRKY DNA-binding transcription factor 70 & original description: type:complete len:171 gc:universal TRINITY_DN2968_c0_g4_i2:237-749(+)	-0.18189
15.5.25.1	RNA biosynthesis.transcriptional regulation.WRKY transcription factor activity.WRKY-type transcription factor	trinity_dn4589_c0_g3_i2.p1	Transcript	mercator4v5.0: WRKY-type transcription factor & prot-scriber: wrky transcription factor & swissprot: Probable WRKY transcription factor 32 & original description: type:5prime_partial len:489 gc:universal TRINITY_DN4589_c0_g3_i2:1530-64(-)	-0.0542427
15.5.25.1	RNA biosynthesis.transcriptional regulation.WRKY transcription factor activity.WRKY-type transcription factor	trinity_dn5529_c1_g2_i1.p1	Transcript	mercator4v5.0: WRKY-type transcription factor & prot-scriber: wrky domain containing protein & swissprot: Probable WRKY transcription factor 50 & original description: type:complete len:190 gc:universal TRINITY_DN5529_c1_g2_i1:353-922(+)	-0.711496
15.5.25.1	RNA biosynthesis.transcriptional regulation.WRKY transcription factor activity.WRKY-type transcription factor	trinity_dn10121_c0_g1_i1.p1	Transcript	mercator4v5.0: WRKY-type transcription factor & prot-scriber: wrky domain containing protein & swissprot: Probable WRKY transcription factor 69 & original description: type:5prime_partial len:212 gc:universal TRINITY_DN10121_c0_g1_i1:2-637(+)	-0.0818644
15.5.25.1	RNA biosynthesis.transcriptional regulation.WRKY transcription factor activity.WRKY-type transcription factor	trinity_dn34222_c0_g1_i6.p1	Transcript	mercator4v5.0: WRKY-type transcription factor & prot-scriber: wrky transcription factor & swissprot: Probable WRKY transcription factor 3 & original description: type:internal len:211 gc:universal TRINITY_DN34222_c0_g1_i6:630-1(-)	-1.41122
15.5.25.1	RNA biosynthesis.transcriptional regulation.WRKY transcription factor activity.WRKY-type transcription factor	trinity_dn142439_c1_g1_i1.p1	Transcript	mercator4v5.0: WRKY-type transcription factor & prot-scriber: wrky domain containing protein & swissprot: Probable WRKY transcription factor 51 & original description: type:complete len:203 gc:universal TRINITY_DN142439_c1_g1_i1:899-291(-)	0.258982
15.5.25.2	RNA biosynthesis.transcriptional regulation.WRKY transcription factor activity.regulatory protein *(VQ) of WRKY activity	trinity_dn5454_c1_g1_i1.p1	Transcript	mercator4v5.0: regulatory protein *(VQ) of WRKY activity & prot-scriber: vq domain containing protein & swissprot: VQ motif-containing protein 4 & original description: type:complete len:234 gc:universal TRINITY_DN5454_c1_g1_i1:850-149(-)	0.0542
15.5.26	RNA biosynthesis.transcriptional regulation.AS2/LOB-type transcription factor	trinity_dn16324_c0_g1_i5.p1	Transcript	mercator4v5.0: AS2/LOB-type transcription factor & prot-scriber: lob domain containing protein & swissprot: LOB domain-containing protein 38 & original description: type:complete len:225 gc:universal TRINITY_DN16324_c0_g1_i5:138-812(+)	0.594402
15.5.27	RNA biosynthesis.transcriptional regulation.ARID-type transcription factor	trinity_dn28349_c0_g1_i1.p1	Transcript	mercator4v5.0: ARID-type transcription factor & prot-scriber: arid and domain containing protein & swissprot: AT-rich interactive domain-containing protein 2 & original description: type:complete len:344 gc:universal TRINITY_DN28349_c0_g1_i1:1815-784(-)	0.0776968
15.5.28	RNA biosynthesis.transcriptional regulation.CAMTA-type transcription factor	trinity_dn3094_c0_g1_i12.p1	Transcript	mercator4v5.0: CAMTA-type transcription factor & prot-scriber: calmodulin binding transcription activator & swissprot: Calmodulin-binding transcription activator 5 & original description: type:3prime_partial len:844 gc:universal TRINITY_DN3094_c0_g1_i12:255-2783(+)	-0.413403
15.5.32	RNA biosynthesis.transcriptional regulation.bHLH-type transcription factor	trinity_dn1064_c0_g1_i13.p1	Transcript	mercator4v5.0: bHLH-type transcription factor & prot-scriber: transcription factor bhlh & swissprot: Transcription factor bHLH35 & original description: type:5prime_partial len:292 gc:universal TRINITY_DN1064_c0_g1_i13:1-876(+)	-0.858747
15.5.32	RNA biosynthesis.transcriptional regulation.bHLH-type transcription factor	trinity_dn2591_c0_g1_i22.p2	Transcript	mercator4v5.0: bHLH-type transcription factor & prot-scriber: transcription factor bhlh & swissprot: Transcription factor EGL1 & original description: type:complete len:279 gc:universal TRINITY_DN2591_c0_g1_i22:1409-2245(+)	-1.158
15.5.32	RNA biosynthesis.transcriptional regulation.bHLH-type transcription factor	trinity_dn4612_c0_g2_i1.p1	Transcript	mercator4v5.0: bHLH-type transcription factor & prot-scriber: bhlh domain containing protein & swissprot: Transcription factor AIG1 & original description: type:5prime_partial len:297 gc:universal TRINITY_DN4612_c0_g2_i1:2-892(+)	-2.07774
15.5.32	RNA biosynthesis.transcriptional regulation.bHLH-type transcription factor	trinity_dn16842_c0_g1_i3.p1	Transcript	mercator4v5.0: bHLH-type transcription factor & prot-scriber: transcription factor bhlh & swissprot: Transcription factor bHLH35 & original description: type:5prime_partial len:245 gc:universal TRINITY_DN16842_c0_g1_i3:913-179(-)	0.198404
15.5.32	RNA biosynthesis.transcriptional regulation.bHLH-type transcription factor	trinity_dn71957_c0_g1_i1.p1	Transcript	mercator4v5.0: bHLH-type transcription factor & prot-scriber: bhlh domain containing protein & swissprot: Putative transcription factor bHLH041 & original description: type:5prime_partial len:472 gc:universal TRINITY_DN71957_c0_g1_i1:1677-262(-)	0.899333
15.5.35.2	RNA biosynthesis.transcriptional regulation.BSD-type transcription factor activities.transcription factor	trinity_dn2058_c2_g2_i2.p1	Transcript	mercator4v5.0: BSD-type transcription factor & prot-scriber: bsd domain containing protein & swissprot: no annotation & original description: type:complete len:201 gc:universal TRINITY_DN2058_c2_g2_i2:800-198(-)	0.0506898
15.5.38	RNA biosynthesis.transcriptional regulation.BZR-type transcription factor	trinity_dn561_c0_g1_i4.p1	Transcript	mercator4v5.0: BZR-type transcription factor & prot-scriber: bes1 n domain containing protein & swissprot: BES1/BZR1 homolog protein 2 & original description: type:internal len:246 gc:universal TRINITY_DN561_c0_g1_i4:737-3(-)	-0.130983
15.5.38	RNA biosynthesis.transcriptional regulation.BZR-type transcription factor	trinity_dn3004_c4_g1_i1.p1	Transcript	mercator4v5.0: BZR-type transcription factor & prot-scriber: bes1 n domain containing protein & swissprot: BES1/BZR1 homolog protein 3 & original description: type:complete len:327 gc:universal TRINITY_DN3004_c4_g1_i1:189-1169(+)	0.693534
15.5.38	RNA biosynthesis.transcriptional regulation.BZR-type transcription factor	trinity_dn59113_c0_g1_i2.p1	Transcript	mercator4v5.0: BZR-type transcription factor & prot-scriber: bes1 n domain containing protein & swissprot: BES1/BZR1 homolog protein 4 & original description: type:complete len:320 gc:universal TRINITY_DN59113_c0_g1_i2:1381-422(-)	0.849353
15.5.45	RNA biosynthesis.transcriptional regulation.FRS/FRF-type transcription factor	trinity_dn5653_c0_g1_i10.p1	Transcript	mercator4v5.0: FRS/FRF-type transcription factor & prot-scriber: protein far sequence & swissprot: Protein FAR1-RELATED SEQUENCE 5 & original description: type:5prime_partial len:782 gc:universal TRINITY_DN5653_c0_g1_i10:2401-56(-)	-0.136315
15.5.45	RNA biosynthesis.transcriptional regulation.FRS/FRF-type transcription factor	trinity_dn6907_c0_g1_i13.p1	Transcript	mercator4v5.0: FRS/FRF-type transcription factor & prot-scriber: protein far sequence & swissprot: Protein FAR1-RELATED SEQUENCE 5 & original description: type:5prime_partial len:196 gc:universal TRINITY_DN6907_c0_g1_i13:906-319(-)	-0.165885
15.5.45	RNA biosynthesis.transcriptional regulation.FRS/FRF-type transcription factor	trinity_dn40902_c0_g2_i2.p1	Transcript	mercator4v5.0: FRS/FRF-type transcription factor & prot-scriber: protein far sequence & swissprot: Protein FAR1-RELATED SEQUENCE 5 & original description: type:complete len:866 gc:universal TRINITY_DN40902_c0_g2_i2:198-2795(+)	0.672396
15.5.45	RNA biosynthesis.transcriptional regulation.FRS/FRF-type transcription factor	trinity_dn69470_c1_g4_i3.p1	Transcript	mercator4v5.0: FRS/FRF-type transcription factor & prot-scriber: far domain containing protein & swissprot: Protein FAR1-RELATED SEQUENCE 5 & original description: type:complete len:260 gc:universal TRINITY_DN69470_c1_g4_i3:1927-2706(+)	-3.18082
15.5.45	RNA biosynthesis.transcriptional regulation.FRS/FRF-type transcription factor	trinity_dn79974_c0_g1_i2.p1	Transcript	mercator4v5.0: FRS/FRF-type transcription factor & prot-scriber: protein far sequence & swissprot: Protein FAR1-RELATED SEQUENCE 5 & original description: type:5prime_partial len:423 gc:universal TRINITY_DN79974_c0_g1_i2:1337-69(-)	-0.020982
15.5.51.1	RNA biosynthesis.transcriptional regulation.NF-Y transcription factor complex.component *(NF-YA)	trinity_dn3340_c1_g2_i3.p1	Transcript	mercator4v5.0: component *(NF-YA) of NF-Y transcription factor complex & prot-scriber: arath nuclear transcription factor y subunit 9 & swissprot: Nuclear transcription factor Y subunit A-10 & original description: type:complete len:336 gc:universal TRINITY_DN3340_c1_g2_i3:571-1578(+)	0.720876
15.5.51.1	RNA biosynthesis.transcriptional regulation.NF-Y transcription factor complex.component *(NF-YA)	trinity_dn7539_c0_g2_i1.p1	Transcript	mercator4v5.0: component *(NF-YA) of NF-Y transcription factor complex & prot-scriber: arath nuclear transcription factor y subunit 9 & swissprot: Nuclear transcription factor Y subunit A-1 & original description: type:complete len:289 gc:universal TRINITY_DN7539_c0_g2_i1:417-1283(+)	-0.366432
15.5.51.1	RNA biosynthesis.transcriptional regulation.NF-Y transcription factor complex.component *(NF-YA)	trinity_dn7539_c0_g2_i3.p1	Transcript	mercator4v5.0: component *(NF-YA) of NF-Y transcription factor complex & prot-scriber: arath nuclear transcription factor y subunit 9 & swissprot: Nuclear transcription factor Y subunit A-1 & original description: type:complete len:289 gc:universal TRINITY_DN7539_c0_g2_i3:185-1051(+)	-0.366432
15.5.53.3	RNA biosynthesis.transcriptional regulation.transcriptional repression.transcriptional co-repressor *(AFP/NINJA)	trinity_dn30453_c0_g1_i1.p1	Transcript	mercator4v5.0: transcriptional co-repressor *(AFP/NINJA) & prot-scriber: ninja family protein afp & swissprot: Ninja-family protein AFP3 & original description: type:complete len:149 gc:universal TRINITY_DN30453_c0_g1_i1:115-561(+)	-0.203361
15.5.55	RNA biosynthesis.transcriptional regulation.transcriptional co-regulator *(OFP)	trinity_dn20332_c3_g1_i5.p1	Transcript	mercator4v5.0: transcriptional co-regulator *(OFP) & prot-scriber: transcription repressor & swissprot: Transcription repressor OFP7 & original description: type:5prime_partial len:267 gc:universal TRINITY_DN20332_c3_g1_i5:921-121(-)	-0.379171
15.5.56	RNA biosynthesis.transcriptional regulation.transcriptional co-regulator *(Pirin)	trinity_dn52391_c0_g1_i2.p1	Transcript	mercator4v5.0: transcriptional co-regulator *(Pirin) & prot-scriber: pirin protein 0481 & swissprot: Pirin-like protein & original description: type:5prime_partial len:319 gc:universal TRINITY_DN52391_c0_g1_i2:1120-164(-)	-2.42892
15.6.1.1	RNA biosynthesis.organelle machinery.RNA polymerase activities.nuclear-encoded organellar RNA polymerase *(NEP)	trinity_dn8073_c0_g1_i29.p2	Transcript	mercator4v5.0: nuclear-encoded organellar RNA polymerase *(NEP) & prot-scriber: dna directed rna polymerase 1 & swissprot: DNA-directed RNA polymerase 3B, chloroplastic & original description: type:complete len:230 gc:universal TRINITY_DN8073_c0_g1_i29:1129-440(-)	-0.747161
15.6.1.1	RNA biosynthesis.organelle machinery.RNA polymerase activities.nuclear-encoded organellar RNA polymerase *(NEP)	trinity_dn32540_c0_g1_i2.p1	Transcript	mercator4v5.0: nuclear-encoded organellar RNA polymerase *(NEP) & prot-scriber: dna directed rna polymerase 1 & swissprot: DNA-directed RNA polymerase 1, mitochondrial & original description: type:complete len:976 gc:universal TRINITY_DN32540_c0_g1_i2:190-3117(+)	-5.74617
15.6.1.2.2.13	RNA biosynthesis.organelle machinery.RNA polymerase activities.plastid-encoded RNA polymerase (PEP) complex.essential co-factor components.component *(FLN2)	trinity_dn14704_c2_g1_i1.p1	Transcript	mercator4v5.0: component *(FLN2) of plastid-encoded RNA polymerase & prot-scriber: pfkb domain containing protein & swissprot: Fructokinase-like 2, chloroplastic & original description: type:complete len:569 gc:universal TRINITY_DN14704_c2_g1_i1:90-1796(+)	-0.7096
15.6.1.2.4.4	RNA biosynthesis.organelle machinery.RNA polymerase activities.plastid-encoded RNA polymerase (PEP) complex.PEP assembly/activity regulation.regulatory factor *(RP8) of RpoA activity	trinity_dn5754_c0_g1_i10.p2	Transcript	mercator4v5.0: regulatory factor *(RP8) of RNA polymerase RpoA activity & prot-scriber: npl domain containing protein & swissprot: Uncharacterized protein At4g37920 & original description: type:complete len:430 gc:universal TRINITY_DN5754_c0_g1_i10:1648-359(-)	-0.72071
15.6.2.2	RNA biosynthesis.organelle machinery.transcriptional regulation.mTERF-type transcription factor	trinity_dn3727_c0_g2_i2.p1	Transcript	mercator4v5.0: mTERF-type transcription factor & prot-scriber: transcription termination factor mterf & swissprot: no annotation & original description: type:complete len:391 gc:universal TRINITY_DN3727_c0_g2_i2:233-1405(+)	-0.990569
15.6.2.2	RNA biosynthesis.organelle machinery.transcriptional regulation.mTERF-type transcription factor	trinity_dn10775_c0_g1_i13.p1	Transcript	mercator4v5.0: mTERF-type transcription factor & prot-scriber: transcription termination factor mterf chloroplastic isoform & swissprot: Transcription termination factor MTERF5, chloroplastic & original description: type:internal len:246 gc:universal TRINITY_DN10775_c0_g1_i13:1-735(+)	-1.34904
15.6.2.2	RNA biosynthesis.organelle machinery.transcriptional regulation.mTERF-type transcription factor	trinity_dn17706_c0_g1_i3.p1	Transcript	mercator4v5.0: mTERF-type transcription factor & prot-scriber: transcription termination factor mterf mitochondrial & swissprot: Transcription termination factor MTERF15, mitochondrial & original description: type:complete len:185 gc:universal TRINITY_DN17706_c0_g1_i3:305-859(+)	-0.438587
16.1.1.3.4	RNA processing.pre-RNA splicing.U2-type major spliceosome.U4-U6 di-snRNP complex.component *(SNU13)	trinity_dn4514_c1_g1_i6.p1	Transcript	mercator4v5.0: component *(SNU13) of spliceosomal U4/U6 snRNP & prot-scriber: kda ribonucleoprotein associated protein & swissprot: no annotation & original description: type:complete len:154 gc:universal TRINITY_DN4514_c1_g1_i6:498-37(-)	-0.638808
16.1.1.6.1	RNA processing.pre-RNA splicing.U2-type major spliceosome.U1/U2/U4/U5 snRNP-associated Sm accessory RNP complex.component *(Sm-B)	trinity_dn2043_c0_g2_i2.p1	Transcript	mercator4v5.0: component *(Sm-B) of U1/U2/U4/U5-associated Sm accessory ribonucleoprotein complex & prot-scriber: small nuclear ribonucleoprotein associated & swissprot: no annotation & original description: type:complete len:268 gc:universal TRINITY_DN2043_c0_g2_i2:97-900(+)	0.870682
16.1.2.1.1	RNA processing.pre-RNA splicing.U12-type minor spliceosome.U11 snRNP complex.component *(U11-35K)	trinity_dn14575_c1_g2_i5.p1	Transcript	mercator4v5.0: component *(U11-35K) of U11 snRNP complex & prot-scriber: u11 u12 small nuclear ribonucleoprotein kda protein & swissprot: U11/U12 small nuclear ribonucleoprotein 35 kDa protein & original description: type:5prime_partial len:225 gc:universal TRINITY_DN14575_c1_g2_i5:2-676(+)	-0.688314
16.1.3.1.1	RNA processing.pre-RNA splicing.spliceosome assembly.Cajal body formation.scaffold factor *(COILIN)	trinity_dn779_c0_g1_i18.p1	Transcript	mercator4v5.0: scaffold factor *(COILIN) of Cajal body formation & prot-scriber: coilin & swissprot: Coilin & original description: type:complete len:598 gc:universal TRINITY_DN779_c0_g1_i18:168-1961(+)	0.0362422
16.1.3.2.1	RNA processing.pre-RNA splicing.spliceosome assembly.snRNA transport.snRNA import adaptor *(Snurportin)	trinity_dn16779_c2_g1_i3.p1	Transcript	mercator4v5.0: snRNA import adaptor *(Snurportin) & prot-scriber: snurportin & swissprot: no annotation & original description: type:complete len:425 gc:universal TRINITY_DN16779_c2_g1_i3:76-1350(+)	0.0841794
16.1.4.1	RNA processing.pre-RNA splicing.spliceosome disassembly.RNA helicase *(Prp22)	trinity_dn34202_c0_g2_i10.p1	Transcript	mercator4v5.0: RNA helicase *(Prp22) & prot-scriber: factor atp dependent rna helicase protein & swissprot: Pre-mRNA-splicing factor ATP-dependent RNA helicase DEAH10 & original description: type:complete len:598 gc:universal TRINITY_DN34202_c0_g2_i10:183-1976(+)	-0.466439
16.1.5.1.14	RNA processing.pre-RNA splicing.MAC/NTC spliceosome-associated complex.core components.RNA helicase component *(MAC15/Prp2)	trinity_dn76418_c0_g2_i1.p1	Transcript	mercator4v5.0: RNA helicase *(Prp2) & prot-scriber: pre mrna splicing factor atp dependent rna helicase dhx & swissprot: Pre-mRNA-splicing factor ATP-dependent RNA helicase DEAH1 & original description: type:5prime_partial len:931 gc:universal TRINITY_DN76418_c0_g2_i1:2-2794(+)	-1.87535
16.1.5.2.1	RNA processing.pre-RNA splicing.MAC/NTC spliceosome-associated complex.associated components.component *(SYF2)	trinity_dn5902_c1_g1_i2.p1	Transcript	mercator4v5.0: component *(SYF2) of MAC spliceosome-associated complex & prot-scriber: pre mrna splicing factor syf & swissprot: no annotation & original description: type:complete len:243 gc:universal TRINITY_DN5902_c1_g1_i2:318-1046(+)	-0.691285
16.1.5.3.1	RNA processing.pre-RNA splicing.MAC/NTC spliceosome-associated complex.recruitment to spliceosome.arginine methyltransferase *(PRMT5/CAU1)	trinity_dn4283_c0_g1_i10.p1	Transcript	mercator4v5.0: arginine methyltransferase *(PRMT5/CAU1) & prot-scriber: macfa protein arginine n methyltrasferase & swissprot: Protein arginine N-methyltransferase 1.5 & original description: type:complete len:276 gc:universal TRINITY_DN4283_c0_g1_i10:1764-937(-)	-0.0920953
16.2.1.1.1.1	RNA processing.RNA modification.mRNA maturation.RNA 5-end processing.RNA 5-end capping.mRNA capping enzyme	trinity_dn5982_c0_g1_i2.p1	Transcript	mercator4v5.0: mRNA capping enzyme & prot-scriber: mrna guanylyltransferase & swissprot: no annotation & original description: type:complete len:476 gc:universal TRINITY_DN5982_c0_g1_i2:2842-1415(-)	-1.63833
16.2.1.1.4.1	RNA processing.RNA modification.mRNA maturation.RNA 5-end processing.RNA cap hypermethylation.trimethylguanosine synthase *(TGS1)	trinity_dn21948_c1_g2_i6.p1	Transcript	mercator4v5.0: trimethylguanosine synthase *(TGS1) & prot-scriber: trimethylguanosine synthase & swissprot: no annotation & original description: type:complete len:656 gc:universal TRINITY_DN21948_c1_g2_i6:144-2111(+)	0.364726
16.2.1.5.1	RNA processing.RNA modification.mRNA maturation.Cleavage Factor I (CF-Im) complex.component *(CPFS5/CFIm25)	trinity_dn2042_c1_g1_i5.p1	Transcript	mercator4v5.0: component *(CPFS5/CFIm25) of Cleavage Factor I (CF-Im) complex & prot-scriber: pre mrna cleavage factor im kda subunit & swissprot: Pre-mRNA cleavage factor Im 25 kDa subunit 2 & original description: type:3prime_partial len:154 gc:universal TRINITY_DN2042_c1_g1_i5:459-1(-)	0.32009
16.2.1.6.1	RNA processing.RNA modification.mRNA maturation.Cleavage Factor II (CF-IIm) complex.component *(Clp1)	trinity_dn20988_c0_g2_i3.p1	Transcript	mercator4v5.0: component *(Clp1) of Cleavage Factor II (CF-IIm) complex & prot-scriber: protein clp homolog & swissprot: Protein CLP1 homolog & original description: type:complete len:410 gc:universal TRINITY_DN20988_c0_g2_i3:331-1560(+)	0.645133
16.2.4.6.1	RNA processing.RNA modification.tRNA modification.wybutosine modification.tRNA 4-demethylwyosine synthase *(TYW1)	trinity_dn4484_c0_g1_i8.p1	Transcript	mercator4v5.0: tRNA 4-demethylwyosine synthase *(TYW1) & prot-scriber: danre s adenoyl l methionine dependent trna 4 demethywyoine ynthae & swissprot: S-adenosyl-L-methionine-dependent tRNA 4-demethylwyosine synthase & original description: type:5prime_partial len:626 gc:universal TRINITY_DN4484_c0_g1_i8:2235-358(-)	0.437948
16.2.4.6.2	RNA processing.RNA modification.tRNA modification.wybutosine modification.tRNA wybutosine biosynthesis enzyme *(TYW2/TYW3)	trinity_dn21456_c1_g2_i6.p1	Transcript	mercator4v5.0: tRNA wybutosine biosynthesis enzyme *(TYW2/TYW3) & prot-scriber: trna wybutosine synthesizing protein 2 3 4 & swissprot: tRNA wybutosine-synthesizing protein 2/3/4 & original description: type:complete len:552 gc:universal TRINITY_DN21456_c1_g2_i6:2569-914(-)	-0.972754
16.2.5.1.1.4	RNA processing.RNA modification.RNA pseudouridylation.stand-alone pseudouridine synthase activities.TruA-type tRNA pseudouridine synthase activities.tRNA pseudouridine synthase	trinity_dn38041_c0_g1_i20.p1	Transcript	mercator4v5.0: TruA-type tRNA pseudouridine synthase & prot-scriber: rosdo trna pseudouridine synthase a & swissprot: no annotation & original description: type:complete len:292 gc:universal TRINITY_DN38041_c0_g1_i20:1493-618(-)	0.0419526
16.2.5.2.1	RNA processing.RNA modification.RNA pseudouridylation.H/ACA snoRNP RNA pseudouridylation complex.pseudouridine synthase component *(Nap57/CBF5)	trinity_dn5557_c0_g2_i3.p1	Transcript	mercator4v5.0: pseudouridine synthase component *(Nap57/CBF5) of H/ACA snoRNP RNA pseudouridylation complex & prot-scriber: h aca ribonucleoprotein complex subunit cbf & swissprot: H/ACA ribonucleoprotein complex subunit 4 & original description: type:3prime_partial len:580 gc:universal TRINITY_DN5557_c0_g2_i3:122-1858(+)	-0.315489
16.2.6.1.3	RNA processing.RNA modification.RNA methylation.rRNA methylation.rRNA guanosine methyltransferase *(RID2/Bud23/WBSCR22)	trinity_dn6343_c0_g1_i14.p1	Transcript	mercator4v5.0: rRNA guanosine methyltransferase *(RID2/Bud23/WBSCR22) & prot-scriber: 18s rrna guanine n 7 methyltrasferase bud & swissprot: 18S rRNA (guanine-N(7))-methyltransferase RID2 & original description: type:complete len:293 gc:universal TRINITY_DN6343_c0_g1_i14:1227-349(-)	-0.33638
16.2.6.1.4.2	RNA processing.RNA modification.RNA methylation.rRNA methylation.C/D small nucleolar ribonucleoprotein (snoRNP) rRNA methylation complex.scaffold component *(Nop56)	trinity_dn58072_c1_g1_i1.p1	Transcript	mercator4v5.0: scaffold component *(Nop56) of snoRNP rRNA methylation complex & prot-scriber: nop domain containing protein & swissprot: Probable nucleolar protein 5-1 & original description: type:complete len:458 gc:universal TRINITY_DN58072_c1_g1_i1:2000-627(-)	-0.203461
16.2.6.1.4.4	RNA processing.RNA modification.RNA methylation.rRNA methylation.C/D small nucleolar ribonucleoprotein (snoRNP) rRNA methylation complex.component *(Snu13)	trinity_dn4514_c1_g1_i6.p1	Transcript	mercator4v5.0: component *(Snu13) of snoRNP rRNA methylation complex & prot-scriber: kda ribonucleoprotein associated protein & swissprot: no annotation & original description: type:complete len:154 gc:universal TRINITY_DN4514_c1_g1_i6:498-37(-)	-0.638808
16.2.6.1.8	RNA processing.RNA modification.RNA methylation.rRNA methylation.RsmD-type rRNA methyltransferase	trinity_dn16535_c0_g1_i4.p1	Transcript	mercator4v5.0: RsmD-type rRNA methyltransferase & prot-scriber: remorin n domain containing protein & swissprot: no annotation & original description: type:complete len:195 gc:universal TRINITY_DN16535_c0_g1_i4:166-750(+)	-0.698512
16.2.6.1.20	RNA processing.RNA modification.RNA methylation.rRNA methylation.RlmN-type rRNA methyltransferase	trinity_dn5996_c1_g1_i4.p1	Transcript	mercator4v5.0: RlmN-type rRNA methyltransferase & prot-scriber: dual specificity rna methyltransferase rlmn & swissprot: no annotation & original description: type:complete len:335 gc:universal TRINITY_DN5996_c1_g1_i4:1941-937(-)	0.102746
16.2.6.2.6.2	RNA processing.RNA modification.RNA methylation.tRNA methylation.TRM6-TRM61 tRNA adenine-methyltransferase complex.component *(TRM6)	trinity_dn12761_c0_g1_i24.p1	Transcript	mercator4v5.0: component *(TRM6) of TRM61-TRM6 tRNA adenosine-methyltransferase complex & prot-scriber: trna adenine 58 n 1 methyltrasferase o catalytic subuit trm & swissprot: no annotation & original description: type:5prime_partial len:310 gc:universal TRINITY_DN12761_c0_g1_i24:1144-215(-)	-0.330654
16.2.6.2.7.3	RNA processing.RNA modification.RNA methylation.tRNA methylation.TRM7-TRM732/TRM734 tRNA cytidine/guanine-methyltransferase complex.component *(TRM734)	trinity_dn17038_c0_g1_i23.p1	Transcript	mercator4v5.0: component *(TRM734) of TRM7-TRM732/TRM734 tRNA cytidine/guanosine-methyltransferase complex & prot-scriber: wd repeat containing protein & swissprot: no annotation & original description: type:5prime_partial len:1050 gc:universal TRINITY_DN17038_c0_g1_i23:4495-1346(-)	0.943984
16.2.6.2.11.1	RNA processing.RNA modification.RNA methylation.tRNA methylation.TRM11-TRM112 tRNA guanine-methyltransferase complex.component *(TRM11)	trinity_dn34389_c0_g1_i2.p2	Transcript	mercator4v5.0: component *(TRM11) of TRM11-TRM112 tRNA guanosine-methyltransferase complex & prot-scriber: human trna guanine 10 n2 methyltransferase homolog & swissprot: no annotation & original description: type:complete len:206 gc:universal TRINITY_DN34389_c0_g1_i2:859-242(-)	-0.596263
16.2.6.2.11.1	RNA processing.RNA modification.RNA methylation.tRNA methylation.TRM11-TRM112 tRNA guanine-methyltransferase complex.component *(TRM11)	trinity_dn34389_c0_g1_i4.p1	Transcript	mercator4v5.0: component *(TRM11) of TRM11-TRM112 tRNA guanosine-methyltransferase complex & prot-scriber: upf domain containing protein & swissprot: no annotation & original description: type:complete len:433 gc:universal TRINITY_DN34389_c0_g1_i4:1540-242(-)	-2.27382
16.2.6.2.17	RNA processing.RNA modification.RNA methylation.tRNA methylation.TrmL-type tRNA methyltransferase	trinity_dn22549_c0_g1_i8.p1	Transcript	mercator4v5.0: TrmL-type tRNA methyltransferase & prot-scriber: spou methylase domain containing protein & swissprot: no annotation & original description: type:complete len:123 gc:universal TRINITY_DN22549_c0_g1_i8:308-676(+)	-0.00768161
16.2.6.3.2.1	RNA processing.RNA modification.RNA methylation.mRNA methylation.N6-methyladenosine methylation reading.methylation reader *(ECT)	trinity_dn2223_c0_g1_i2.p1	Transcript	mercator4v5.0: methylation reader *(ECT) & prot-scriber: yth domain containing family protein & swissprot: YTH domain-containing protein ECT2 & original description: type:complete len:379 gc:universal TRINITY_DN2223_c0_g1_i2:1578-442(-)	-0.419859
16.2.6.3.2.1	RNA processing.RNA modification.RNA methylation.mRNA methylation.N6-methyladenosine methylation reading.methylation reader *(ECT)	trinity_dn2223_c0_g1_i27.p1	Transcript	mercator4v5.0: methylation reader *(ECT) & prot-scriber: yth domain containing protein & swissprot: YTH domain-containing protein ECT4 & original description: type:complete len:318 gc:universal TRINITY_DN2223_c0_g1_i27:1881-928(-)	0.00391606
16.2.6.3.2.1	RNA processing.RNA modification.RNA methylation.mRNA methylation.N6-methyladenosine methylation reading.methylation reader *(ECT)	trinity_dn2223_c0_g2_i10.p1	Transcript	mercator4v5.0: methylation reader *(ECT) & prot-scriber: yth domain containing protein & swissprot: YTH domain-containing protein ECT4 & original description: type:complete len:318 gc:universal TRINITY_DN2223_c0_g2_i10:717-1670(+)	0.00391606
16.2.6.3.2.1	RNA processing.RNA modification.RNA methylation.mRNA methylation.N6-methyladenosine methylation reading.methylation reader *(ECT)	trinity_dn7907_c0_g1_i6.p1	Transcript	mercator4v5.0: methylation reader *(ECT) & prot-scriber: yth domain containing protein & swissprot: YTH domain-containing protein ECT2 & original description: type:3prime_partial len:589 gc:universal TRINITY_DN7907_c0_g1_i6:206-1969(+)	-1.22859
16.2.6.3.4.1	RNA processing.RNA modification.RNA methylation.mRNA methylation.N6-methylated AMP degradation.N6-methylated-AMP deaminase *(MAPDA/ADAL)	trinity_dn29938_c0_g1_i10.p1	Transcript	mercator4v5.0: N6-methylated-AMP deaminase *(MAPDA/ADAL) & prot-scriber: a deaminase domain containing protein & swissprot: N6-mAMP deaminase & original description: type:complete len:227 gc:universal TRINITY_DN29938_c0_g1_i10:2529-1849(-)	0.243025
16.3.1.2.1	RNA processing.RNA export.receptor-mediated nuclear transport.mRNA export.ATP-dependent helicase *(DBP5/LOS4)	trinity_dn45308_c0_g1_i10.p1	Transcript	mercator4v5.0: ATP-dependent helicase *(DBP5/LOS4) & prot-scriber: ashgo atp dependent rna helicase dbp & swissprot: DEAD-box ATP-dependent RNA helicase 38 & original description: type:complete len:494 gc:universal TRINITY_DN45308_c0_g1_i10:600-2081(+)	-4.16316
16.3.2.3	RNA processing.RNA export.TREX/THO ribonucleoparticle (RNP) trafficking complex.helicase *(UAP56)	trinity_dn8500_c0_g1_i5.p1	Transcript	mercator4v5.0: helicase UAP56 & prot-scriber: dead box atp dependent rna helicase & swissprot: DEAD-box ATP-dependent RNA helicase 15 & original description: type:3prime_partial len:298 gc:universal TRINITY_DN8500_c0_g1_i5:892-2(-)	-0.920193
16.4.2.1.5	RNA processing.RNA homeostasis.Exosome complex.EXO9 core complex.component *(RRP45)	trinity_dn917_c0_g1_i13.p1	Transcript	mercator4v5.0: component *(RRP45) of exosome EXO9 core complex & prot-scriber: exosome complex component rrp & swissprot: Exosome complex component RRP45B & original description: type:complete len:321 gc:universal TRINITY_DN917_c0_g1_i13:1627-665(-)	0.619463
16.4.2.1.6	RNA processing.RNA homeostasis.Exosome complex.EXO9 core complex.component *(RRP46)	trinity_dn2613_c1_g1_i14.p1	Transcript	mercator4v5.0: component *(RRP46) of exosome EXO9 core complex & prot-scriber: exosome complex component rrp homolog & swissprot: Exosome complex exonuclease RRP46 homolog & original description: type:complete len:236 gc:universal TRINITY_DN2613_c1_g1_i14:983-276(-)	-1.1636
16.4.2.1.7	RNA processing.RNA homeostasis.Exosome complex.EXO9 core complex.component *(RRP4)	trinity_dn6727_c0_g2_i5.p1	Transcript	mercator4v5.0: component *(RRP4) of exosome EXO9 core complex & prot-scriber: exosome complex component rrp protein & swissprot: Exosome complex component RRP4 homolog & original description: type:complete len:329 gc:universal TRINITY_DN6727_c0_g2_i5:178-1164(+)	0.322773
16.4.2.4.2	RNA processing.RNA homeostasis.Exosome complex.TRAMP (Trf4-Air2-Mtr4 Polyadenylation) nucleolar regulation complex.nucleotidyl transferase component *(TRL)	trinity_dn38486_c0_g1_i5.p1	Transcript	mercator4v5.0: nucleotidyl transferase component *(TRL) of TRAMP RNA-exosome-regulation complex & prot-scriber: non caical poly a rn merse protein & swissprot: no annotation & original description: type:5prime_partial len:184 gc:universal TRINITY_DN38486_c0_g1_i5:2372-1821(-)	-2.02036
16.4.2.4.2	RNA processing.RNA homeostasis.Exosome complex.TRAMP (Trf4-Air2-Mtr4 Polyadenylation) nucleolar regulation complex.nucleotidyl transferase component *(TRL)	trinity_dn38486_c0_g1_i6.p1	Transcript	mercator4v5.0: nucleotidyl transferase component *(TRL) of TRAMP RNA-exosome-regulation complex & prot-scriber: non caical poly a rn merse ppd & swissprot: no annotation & original description: type:complete len:317 gc:universal TRINITY_DN38486_c0_g1_i6:3046-2096(-)	-4.69688
16.4.2.5.2	RNA processing.RNA homeostasis.Exosome complex.SKI (SUPERKILLER) cytoplasmic regulation complex.component *(SKI3)	trinity_dn9509_c1_g1_i5.p1	Transcript	mercator4v5.0: component *(SKI3) of SUPERKILLER regulation complex & prot-scriber: tetratricopeptide repeat protein ski & swissprot: Tetratricopeptide repeat protein SKI3 & original description: type:complete len:967 gc:universal TRINITY_DN9509_c1_g1_i5:392-3292(+)	-1.89054
16.4.2.6.3	RNA processing.RNA homeostasis.Exosome complex.associated co-factor activities.exoribonuclease *(RRP44a)	trinity_dn12197_c0_g1_i4.p1	Transcript	mercator4v5.0: exoribonuclease *(RRP44a) & prot-scriber: exosome complex exonuclease dis & swissprot: Exosome complex exonuclease RRP44 homolog A & original description: type:complete len:813 gc:universal TRINITY_DN12197_c0_g1_i4:402-2840(+)	-1.86721
16.4.3.1.1	RNA processing.RNA homeostasis.mRNA deadenylation-dependent decay.mRNA deadenylation.poly(A)-specific ribonuclease *(PARN)	trinity_dn18880_c0_g1_i38.p1	Transcript	mercator4v5.0: poly(A)-specific ribonuclease *(PARN) & prot-scriber: poly a specific ribonuclese prn protein & swissprot: Poly(A)-specific ribonuclease PARN & original description: type:complete len:522 gc:universal TRINITY_DN18880_c0_g1_i38:673-2238(+)	0.832564
16.4.3.1.2.8	RNA processing.RNA homeostasis.mRNA deadenylation-dependent decay.mRNA deadenylation.CCR4-NOT complex.component *(NOT10)	trinity_dn1592_c0_g1_i2.p1	Transcript	mercator4v5.0: component *(NOT10) of mRNA deadenylation CCR4-NOT complex & prot-scriber: ccr not transcription complex subunit 10 & swissprot: no annotation & original description: type:complete len:838 gc:universal TRINITY_DN1592_c0_g1_i2:260-2773(+)	0.742076
16.4.5.2.1	RNA processing.RNA homeostasis.Exon Junction complex (EJC).peripheral components.component *(RNPS1)	trinity_dn4837_c0_g2_i1.p1	Transcript	mercator4v5.0: component *(RNPS1) of RNA quality control Exon Junction complex & prot-scriber: rrm domain containing protein & swissprot: Serine/arginine-rich splicing factor SR45 & original description: type:5prime_partial len:392 gc:universal TRINITY_DN4837_c0_g2_i1:1801-626(-)	0.221749
16.4.5.2.5	RNA processing.RNA homeostasis.Exon Junction complex (EJC).peripheral components.component *(PININ)	trinity_dn6990_c0_g2_i4.p1	Transcript	mercator4v5.0: component *(PININ) of RNA quality control Exon Junction complex & prot-scriber: pinin sdk mema domain containing protein & swissprot: no annotation & original description: type:5prime_partial len:337 gc:universal TRINITY_DN6990_c0_g2_i4:1792-782(-)	-0.640293
16.4.9.1	RNA processing.RNA homeostasis.mRNA stress granule formation.mRNA endoribonuclease *(G3BP)	trinity_dn13640_c0_g1_i4.p1	Transcript	mercator4v5.0: mRNA endoribonuclease *(G3BP) & prot-scriber: ras gtpase activating protein binding & swissprot: Nuclear transport factor 2 & original description: type:complete len:459 gc:universal TRINITY_DN13640_c0_g1_i4:175-1551(+)	0.152478
16.4.9.1	RNA processing.RNA homeostasis.mRNA stress granule formation.mRNA endoribonuclease *(G3BP)	trinity_dn13640_c0_g2_i5.p1	Transcript	mercator4v5.0: mRNA endoribonuclease *(G3BP) & prot-scriber: ras gtpase activating protein binding & swissprot: Nuclear transport factor 2 & original description: type:complete len:459 gc:universal TRINITY_DN13640_c0_g2_i5:1679-303(-)	0.152478
16.4.9.4	RNA processing.RNA homeostasis.mRNA stress granule formation.regulatory protein *(UBA1/2) of UBP1 activity	trinity_dn12869_c0_g1_i1.p1	Transcript	mercator4v5.0: regulatory protein *(UBA1/2) of UBP1 activity & prot-scriber: heterogeneous nuclear ribonucleoprotein d & swissprot: UBP1-associated protein 2A & original description: type:5prime_partial len:412 gc:universal TRINITY_DN12869_c0_g1_i1:3-1238(+)	0.744128
16.4.9.4	RNA processing.RNA homeostasis.mRNA stress granule formation.regulatory protein *(UBA1/2) of UBP1 activity	trinity_dn12869_c0_g1_i2.p1	Transcript	mercator4v5.0: regulatory protein *(UBA1/2) of UBP1 activity & prot-scriber: heterogeneous nuclear ribonucleoprotein d & swissprot: UBP1-associated protein 2A & original description: type:5prime_partial len:412 gc:universal TRINITY_DN12869_c0_g1_i2:3-1238(+)	0.744128
16.4.9.4	RNA processing.RNA homeostasis.mRNA stress granule formation.regulatory protein *(UBA1/2) of UBP1 activity	trinity_dn21302_c0_g2_i1.p1	Transcript	mercator4v5.0: regulatory protein *(UBA1/2) of UBP1 activity & prot-scriber: rich rna binding protein 4 & swissprot: UBP1-associated protein 2C & original description: type:5prime_partial len:366 gc:universal TRINITY_DN21302_c0_g2_i1:3-1100(+)	0.690164
16.4.10.6	RNA processing.RNA homeostasis.post-transcriptional regulation.regulatory protein	trinity_dn11826_c0_g1_i4.p1	Transcript	mercator4v5.0: regulatory protein of RNA homeostasis & prot-scriber: zinc finger ccch domain containing protein & swissprot: Zinc finger CCCH domain-containing protein 32 & original description: type:5prime_partial len:464 gc:universal TRINITY_DN11826_c0_g1_i4:2-1393(+)	0.243218
16.5.1.5.1	RNA processing.mRNA silencing.transacting siRNA pathway.DRB4-DRB7_1 dsRNA-binding regulator complex.component *(DRB4)	trinity_dn6073_c0_g1_i17.p1	Transcript	mercator4v5.0: component *(DRB4) of DRB4-DRB7.1 siRNA biogenesis regulator complex & prot-scriber: double stranded rna binding protein & swissprot: Double-stranded RNA-binding protein 4 & original description: type:complete len:683 gc:universal TRINITY_DN6073_c0_g1_i17:2393-345(-)	0.825787
16.5.2.1.9	RNA processing.mRNA silencing.miRNA pathway.miRNA biogenesis.cytidylyltransferase *(NTP2/6/7/8)	trinity_dn13188_c0_g3_i2.p1	Transcript	mercator4v5.0: miRNA cytidylyltransferase *(NTP2/6/7/8) & prot-scriber: pap associated domain containing protein & swissprot: no annotation & original description: type:5prime_partial len:552 gc:universal TRINITY_DN13188_c0_g3_i2:2035-380(-)	-0.0651263
16.5.2.1.9	RNA processing.mRNA silencing.miRNA pathway.miRNA biogenesis.cytidylyltransferase *(NTP2/6/7/8)	trinity_dn13665_c0_g1_i5.p1	Transcript	mercator4v5.0: miRNA cytidylyltransferase *(NTP2/6/7/8) & prot-scriber: ntp transf 2 domain containing protein & swissprot: no annotation & original description: type:5prime_partial len:1059 gc:universal TRINITY_DN13665_c0_g1_i5:3650-474(-)	-1.49405
16.5.2.2.5	RNA processing.mRNA silencing.miRNA pathway.RNA-induced silencing complex (RISC) assembly and export.regulatory protein *(FBW2)	trinity_dn19960_c0_g1_i1.p1	Transcript	mercator4v5.0: regulatory protein *(FBW2) of RNA-induced silencing complex (RISC) assembly & prot-scriber: f box protein bw & swissprot: F-box protein FBW2 & original description: type:3prime_partial len:299 gc:universal TRINITY_DN19960_c0_g1_i1:894-1(-)	-0.194512
16.5.2.2.5	RNA processing.mRNA silencing.miRNA pathway.RNA-induced silencing complex (RISC) assembly and export.regulatory protein *(FBW2)	trinity_dn19960_c0_g1_i2.p1	Transcript	mercator4v5.0: regulatory protein *(FBW2) of RNA-induced silencing complex (RISC) assembly & prot-scriber: f box protein bw & swissprot: F-box protein FBW2 & original description: type:3prime_partial len:299 gc:universal TRINITY_DN19960_c0_g1_i2:894-1(-)	-0.194512
16.5.2.2.5	RNA processing.mRNA silencing.miRNA pathway.RNA-induced silencing complex (RISC) assembly and export.regulatory protein *(FBW2)	trinity_dn19960_c0_g1_i3.p1	Transcript	mercator4v5.0: regulatory protein *(FBW2) of RNA-induced silencing complex (RISC) assembly & prot-scriber: f box protein bw & swissprot: F-box protein FBW2 & original description: type:3prime_partial len:299 gc:universal TRINITY_DN19960_c0_g1_i3:894-1(-)	-0.194512
16.5.2.3.1	RNA processing.mRNA silencing.miRNA pathway.miRNA degradation.uridylyltransferase *(HESO1)	trinity_dn11775_c2_g1_i13.p1	Transcript	mercator4v5.0: miRNA uridylyltransferase *(HESO1) & prot-scriber: tutase domain containing protein & swissprot: Protein HESO1 & original description: type:3prime_partial len:197 gc:universal TRINITY_DN11775_c2_g1_i13:588-1(-)	0.501947
16.6.1.1.1.3	RNA processing.organelle machinery.pre-RNA splicing.plastidial RNA splicing.CFM-type splicing factor families.splicing factor *(CFM2)	trinity_dn25054_c0_g1_i1.p1	Transcript	mercator4v5.0: plastidial RNA splicing factor *(CFM2) & prot-scriber: arath crm domain containing factor cfm chloroplastic & swissprot: CRM-domain containing factor CFM2, chloroplastic & original description: type:5prime_partial len:687 gc:universal TRINITY_DN25054_c0_g1_i1:2699-639(-)	-1.47337
16.6.1.1.7	RNA processing.organelle machinery.pre-RNA splicing.plastidial RNA splicing.maturase *(MatK)	trinity_dn334_c1_g1_i26.p1	Transcript	mercator4v5.0: maturase *(MatK) & prot-scriber: maturase k & swissprot: Maturase K & original description: type:complete len:437 gc:universal TRINITY_DN334_c1_g1_i26:5332-4022(-)	0.396084
16.6.1.1.16	RNA processing.organelle machinery.pre-RNA splicing.plastidial RNA splicing.splicing factor *(PBF2)	trinity_dn16958_c1_g1_i5.p1	Transcript	mercator4v5.0: splicing factor *(PBF2) & prot-scriber: pentatricopeptide repeat containing protein & swissprot: Pentatricopeptide repeat-containing protein At3g42630 & original description: type:complete len:344 gc:universal TRINITY_DN16958_c1_g1_i5:1430-399(-)	-1.12463
16.6.1.1.22	RNA processing.organelle machinery.pre-RNA splicing.plastidial RNA splicing.splicing factor *(PDM4)	trinity_dn39959_c0_g1_i12.p1	Transcript	mercator4v5.0: plastidial splicing factor *(PDM4) & prot-scriber: ppr long domain containing protein & swissprot: Pentatricopeptide repeat-containing protein At5g27270 & original description: type:5prime_partial len:789 gc:universal TRINITY_DN39959_c0_g1_i12:3205-839(-)	-0.66901
16.6.1.2.11	RNA processing.organelle machinery.pre-RNA splicing.mitochondrial RNA splicing.splicing factor *(MISF26)	trinity_dn10238_c1_g1_i3.p1	Transcript	mercator4v5.0: group-II intron mitochondrial splicing factor *(MISF26) & prot-scriber: pentatricopeptide repeat containing protein mitochondrial & swissprot: Pentatricopeptide repeat-containing protein At1g66345, mitochondrial & original description: type:complete len:250 gc:universal TRINITY_DN10238_c1_g1_i3:449-1198(+)	-1.05852
16.6.1.2.12	RNA processing.organelle machinery.pre-RNA splicing.mitochondrial RNA splicing.splicing factor *(MISF68)	trinity_dn5478_c0_g1_i10.p1	Transcript	mercator4v5.0: group-II intron mitochondrial splicing factor *(MISF68) & prot-scriber: pentatricopeptide repeat containing protein & swissprot: Pentatricopeptide repeat-containing protein At3g16010 & original description: type:complete len:639 gc:universal TRINITY_DN5478_c0_g1_i10:689-2605(+)	-0.15274
16.6.1.2.12	RNA processing.organelle machinery.pre-RNA splicing.mitochondrial RNA splicing.splicing factor *(MISF68)	trinity_dn5478_c0_g1_i7.p1	Transcript	mercator4v5.0: group-II intron mitochondrial splicing factor *(MISF68) & prot-scriber: pentatricopeptide repeat containing protein & swissprot: Pentatricopeptide repeat-containing protein At3g16010 & original description: type:complete len:639 gc:universal TRINITY_DN5478_c0_g1_i7:689-2605(+)	-0.15274
16.6.2.2.5.20	RNA processing.organelle machinery.RNA modification.C-to-U RNA editing.PPR-type RNA editing factor activities.RNA editing factor *(POCO)	trinity_dn15827_c0_g1_i2.p1	Transcript	mercator4v5.0: RNA editing factor *(POCO) & prot-scriber: domain containing protein & swissprot: Pentatricopeptide repeat-containing protein At1g80270, mitochondrial & original description: type:complete len:615 gc:universal TRINITY_DN15827_c0_g1_i2:223-2067(+)	0.155351
16.6.2.2.5.20	RNA processing.organelle machinery.RNA modification.C-to-U RNA editing.PPR-type RNA editing factor activities.RNA editing factor *(POCO)	trinity_dn19057_c0_g1_i12.p1	Transcript	mercator4v5.0: RNA editing factor *(POCO) & prot-scriber: domain containing protein & swissprot: Pentatricopeptide repeat-containing protein At1g80270, mitochondrial & original description: type:complete len:621 gc:universal TRINITY_DN19057_c0_g1_i12:2193-331(-)	-3.10375
16.6.2.2.6	RNA processing.organelle machinery.RNA modification.C-to-U RNA editing.RNA editing co-factor *(WTG1)	trinity_dn38844_c0_g2_i1.p1	Transcript	mercator4v5.0: RNA editing co-factor *(WTG1) & prot-scriber: nephrocystin isoform x1 & swissprot: no annotation & original description: type:5prime_partial len:324 gc:universal TRINITY_DN38844_c0_g2_i1:2-973(+)	-0.511688
16.6.2.2.7	RNA processing.organelle machinery.RNA modification.C-to-U RNA editing.RNA editing factor *(OZ)	trinity_dn8179_c0_g1_i7.p1	Transcript	mercator4v5.0: RNA editing factor *(OZ) & prot-scriber: ranbp type domain containing protein & swissprot: Zinc finger protein VAR3, chloroplastic & original description: type:internal len:873 gc:universal TRINITY_DN8179_c0_g1_i7:3-2618(+)	-0.182179
16.6.3.1.5	RNA processing.organelle machinery.RNA homeostasis.ribonuclease activities.endoribonuclease *(MNU)	trinity_dn12464_c0_g1_i5.p1	Transcript	mercator4v5.0: endoribonuclease *(MNU) & prot-scriber: meiosis regulator and mrna stability factor & swissprot: no annotation & original description: type:5prime_partial len:943 gc:universal TRINITY_DN12464_c0_g1_i5:3-2831(+)	0.91735
17.1.2.1.4	Protein biosynthesis.ribosome biogenesis.large ribosomal subunit (LSU).LSU proteome.component *(uL4)	trinity_dn1284_c0_g1_i4.p1	Transcript	mercator4v5.0: component *(uL4) of large ribosomal-subunit (LSU) proteome & prot-scriber: 60s ribosomal protein l4 1 & swissprot: 60S ribosomal protein L4 & original description: type:5prime_partial len:390 gc:universal TRINITY_DN1284_c0_g1_i4:1605-436(-)	-0.0451978
17.1.2.1.32	Protein biosynthesis.ribosome biogenesis.large ribosomal subunit (LSU).LSU proteome.component *(uL30)	trinity_dn27009_c0_g1_i9.p1	Transcript	mercator4v5.0: component *(uL30) of large ribosomal-subunit (LSU) proteome & prot-scriber: 60s ribosomal l7 4 protein & swissprot: 60S ribosomal protein L7-1 & original description: type:complete len:245 gc:universal TRINITY_DN27009_c0_g1_i9:199-933(+)	-0.804786
17.1.2.1.34	Protein biosynthesis.ribosome biogenesis.large ribosomal subunit (LSU).LSU proteome.component *(eL31)	trinity_dn24898_c1_g1_i12.p1	Transcript	mercator4v5.0: component *(eL31) of large ribosomal-subunit (LSU) proteome & prot-scriber: 60s ribosomal protein l31 1 & swissprot: 60S ribosomal protein L31 & original description: type:5prime_partial len:133 gc:universal TRINITY_DN24898_c1_g1_i12:1-399(+)	-0.150762
17.1.2.1.35	Protein biosynthesis.ribosome biogenesis.large ribosomal subunit (LSU).LSU proteome.component *(eL32)	trinity_dn65223_c0_g1_i1.p1	Transcript	mercator4v5.0: component *(eL32) of large ribosomal-subunit (LSU) proteome & prot-scriber: 60s ribosomal protein l32 1 & swissprot: 60S ribosomal protein L32-2 & original description: type:complete len:134 gc:universal TRINITY_DN65223_c0_g1_i1:133-534(+)	-0.348212
17.1.2.1.37	Protein biosynthesis.ribosome biogenesis.large ribosomal subunit (LSU).LSU proteome.component *(eL34)	trinity_dn6362_c0_g3_i1.p1	Transcript	mercator4v5.0: component *(eL34) of large ribosomal-subunit (LSU) proteome & prot-scriber: 60s ribosomal protein l34 1 & swissprot: 60S ribosomal protein L34 & original description: type:complete len:121 gc:universal TRINITY_DN6362_c0_g3_i1:530-168(-)	-0.266223
17.1.2.2.1.2	Protein biosynthesis.ribosome biogenesis.large ribosomal subunit (LSU).LSU processome.pre-60S ribosomal subunit nuclear assembly.assembly factor *(NOP4)	trinity_dn7311_c0_g1_i23.p1	Transcript	mercator4v5.0: pre-60S ribosomal subunit assembly factor *(NOP4) & prot-scriber: rna binding protein fox homolog & swissprot: no annotation & original description: type:complete len:1016 gc:universal TRINITY_DN7311_c0_g1_i23:3344-297(-)	0.198965
17.1.2.2.2.6	Protein biosynthesis.ribosome biogenesis.large ribosomal subunit (LSU).LSU processome.pre-60S ribosomal subunit nuclear export.export factor *(MRT4)	trinity_dn10833_c0_g1_i3.p1	Transcript	mercator4v5.0: pre-60S ribosomal-subunit proteome nuclear export factor *(MRT4) & prot-scriber: ribosome assembly factor mrt & swissprot: no annotation & original description: type:5prime_partial len:131 gc:universal TRINITY_DN10833_c0_g1_i3:1-393(+)	-0.864509
17.1.3.1.3	Protein biosynthesis.ribosome biogenesis.small ribosomal subunit (SSU).SSU proteome.component *(uS3)	trinity_dn27980_c0_g1_i3.p1	Transcript	mercator4v5.0: component *(uS3) of small ribosomal-subunit (SSU) proteome & prot-scriber: 40s ribosomal protein s3 1 & swissprot: 40S ribosomal protein S3-3 & original description: type:complete len:192 gc:universal TRINITY_DN27980_c0_g1_i3:170-745(+)	0.371383
17.1.3.1.21	Protein biosynthesis.ribosome biogenesis.small ribosomal subunit (SSU).SSU proteome.component *(uS17)	trinity_dn16792_c0_g1_i4.p1	Transcript	mercator4v5.0: component *(uS17) of small ribosomal-subunit (SSU) proteome & prot-scriber: 40s ribosomal protein s11 1 & swissprot: 40S ribosomal protein S11-1 & original description: type:complete len:161 gc:universal TRINITY_DN16792_c0_g1_i4:845-363(-)	0.127812
17.1.3.2.1.2.1	Protein biosynthesis.ribosome biogenesis.small ribosomal subunit (SSU).SSU processome.pre-40S ribosomal subunit nuclear assembly.UtpA module.assembly factor *(UTP4/PCN)	trinity_dn663_c1_g1_i2.p1	Transcript	mercator4v5.0: SSU processome assembly factor *(UTP4/PCN) & prot-scriber: u3 small nucleolar rna associated protein homolog & swissprot: WD repeat-containing protein PCN & original description: type:3prime_partial len:492 gc:universal TRINITY_DN663_c1_g1_i2:239-1711(+)	0.920292
17.1.3.2.1.2.2	Protein biosynthesis.ribosome biogenesis.small ribosomal subunit (SSU).SSU processome.pre-40S ribosomal subunit nuclear assembly.UtpA module.assembly factor *(UTP10)	trinity_dn10689_c0_g1_i13.p1	Transcript	mercator4v5.0: SSU processome assembly factor *(UTP10) & prot-scriber: bp28ct domain containing protein & swissprot: Uncharacterized protein At3g06530 & original description: type:5prime_partial len:853 gc:universal TRINITY_DN10689_c0_g1_i13:2901-343(-)	0.171465
17.1.3.2.1.3.5	Protein biosynthesis.ribosome biogenesis.small ribosomal subunit (SSU).SSU processome.pre-40S ribosomal subunit nuclear assembly.UtpB module.assembly factor *(PWP2/UTP1)	trinity_dn4577_c0_g1_i2.p2	Transcript	mercator4v5.0: SSU processome assembly factor *(UTP1/PWP2) & prot-scriber: periodic tryptophan protein homolog & swissprot: Periodic tryptophan protein 2 & original description: type:complete len:398 gc:universal TRINITY_DN4577_c0_g1_i2:1745-552(-)	-0.437399
17.1.3.2.1.4.1	Protein biosynthesis.ribosome biogenesis.small ribosomal subunit (SSU).SSU processome.pre-40S ribosomal subunit nuclear assembly.UtpC module.assembly factor *(UTP22)	trinity_dn10938_c0_g2_i5.p1	Transcript	mercator4v5.0: pre-40S ribosomal subunit assembly factor *(UTP22) & prot-scriber: nucleolar protein & swissprot: no annotation & original description: type:complete len:689 gc:universal TRINITY_DN10938_c0_g2_i5:2326-260(-)	-2.39408
17.1.3.2.1.9	Protein biosynthesis.ribosome biogenesis.small ribosomal subunit (SSU).SSU processome.pre-40S ribosomal subunit nuclear assembly.assembly factor *(RRP5)	trinity_dn8480_c0_g1_i1.p1	Transcript	mercator4v5.0: SSU processome assembly factor *(RRP5) & prot-scriber: rrna biogenesis protein rrp & swissprot: rRNA biogenesis protein RRP5 & original description: type:complete len:1060 gc:universal TRINITY_DN8480_c0_g1_i1:5983-2804(-)	0.808337
17.1.3.2.1.11	Protein biosynthesis.ribosome biogenesis.small ribosomal subunit (SSU).SSU processome.pre-40S ribosomal subunit nuclear assembly.assembly factor *(UTP14)	trinity_dn14021_c1_g1_i4.p2	Transcript	mercator4v5.0: SSU processome assembly factor *(UTP14) & prot-scriber: mouse u3 small nucleolar rna associated protein homolog a & swissprot: no annotation & original description: type:complete len:411 gc:universal TRINITY_DN14021_c1_g1_i4:167-1399(+)	-0.530282
17.2.3	Protein biosynthesis.aminoacyl-tRNA synthetase activities.asparagine-tRNA ligase	trinity_dn51204_c0_g1_i5.p1	Transcript	mercator4v5.0: asparagine-tRNA ligase & prot-scriber: asparagine trna ligase & swissprot: Asparagine--tRNA ligase, cytoplasmic 2 & original description: type:5prime_partial len:408 gc:universal TRINITY_DN51204_c0_g1_i5:1-1224(+)	0.71412
17.2.12	Protein biosynthesis.aminoacyl-tRNA synthetase activities.leucine-tRNA ligase	trinity_dn63615_c0_g1_i1.p2	Transcript	mercator4v5.0: leucine-tRNA ligase & prot-scriber: leucine trna ligase & swissprot: Leucine--tRNA ligase, chloroplastic/mitochondrial & original description: type:3prime_partial len:572 gc:universal TRINITY_DN63615_c0_g1_i1:1713-1(-)	-0.803625
17.2.14	Protein biosynthesis.aminoacyl-tRNA synthetase activities.methionine-tRNA ligase	trinity_dn19161_c0_g1_i1.p1	Transcript	mercator4v5.0: methionine-tRNA ligase & prot-scriber: methionine trna ligase cytoplasmic & swissprot: Probable methionine--tRNA ligase & original description: type:complete len:346 gc:universal TRINITY_DN19161_c0_g1_i1:1422-385(-)	0.76237
17.2.14	Protein biosynthesis.aminoacyl-tRNA synthetase activities.methionine-tRNA ligase	trinity_dn19161_c0_g1_i6.p2	Transcript	mercator4v5.0: methionine-tRNA ligase & prot-scriber: methionine trna ligase & swissprot: Methionine--tRNA ligase, cytoplasmic & original description: type:complete len:249 gc:universal TRINITY_DN19161_c0_g1_i6:2846-2100(-)	-0.366629
17.2.17	Protein biosynthesis.aminoacyl-tRNA synthetase activities.proline-tRNA ligase	trinity_dn5471_c1_g1_i14.p1	Transcript	mercator4v5.0: proline-tRNA ligase & prot-scriber: glutamate proline trna ligase & swissprot: Proline--tRNA ligase, cytoplasmic & original description: type:complete len:166 gc:universal TRINITY_DN5471_c1_g1_i14:1688-1191(-)	-1.81921
17.2.20	Protein biosynthesis.aminoacyl-tRNA synthetase activities.tryptophan-tRNA ligase	trinity_dn2573_c1_g1_i12.p1	Transcript	mercator4v5.0: tryptophan-tRNA ligase & prot-scriber: tryptophan trna ligase cytoplasmic & swissprot: Tryptophan--tRNA ligase, cytoplasmic & original description: type:complete len:374 gc:universal TRINITY_DN2573_c1_g1_i12:54-1175(+)	0.728679
17.3.1.2.1.3	Protein biosynthesis.translation initiation.Pre-Initiation Complex (PIC) module.eIF2 Met-tRNA binding factor activity.eIF2 Met-tRNA binding factor complex.component *(eIF2-gamma)	trinity_dn41453_c0_g1_i6.p1	Transcript	mercator4v5.0: component *(eIF2-gamma) of eIF2 Met-tRNA binding factor complex & prot-scriber: eukaryotic translation initiation factor subunit gamma & swissprot: Elongation factor Tu, plastid & original description: type:complete len:465 gc:universal TRINITY_DN41453_c0_g1_i6:184-1578(+)	-0.254885
17.3.1.2.4.2	Protein biosynthesis.translation initiation.Pre-Initiation Complex (PIC) module.eIF2 Met-tRNA binding factor activity.eIF2B GDP recycling complex.component *(eIF2B-beta)	trinity_dn5092_c0_g2_i11.p1	Transcript	mercator4v5.0: component *(eIF2B-beta) of eIF2B eIF2-GDP recycling complex & prot-scriber: translation initiation factor eif 2b beta subunit & swissprot: no annotation & original description: type:complete len:245 gc:universal TRINITY_DN5092_c0_g2_i11:417-1151(+)	-0.23375
17.3.1.2.4.2	Protein biosynthesis.translation initiation.Pre-Initiation Complex (PIC) module.eIF2 Met-tRNA binding factor activity.eIF2B GDP recycling complex.component *(eIF2B-beta)	trinity_dn5092_c0_g2_i2.p1	Transcript	mercator4v5.0: component *(eIF2B-beta) of eIF2B eIF2-GDP recycling complex & prot-scriber: translation initiation factor eif 2b beta subunit & swissprot: no annotation & original description: type:complete len:245 gc:universal TRINITY_DN5092_c0_g2_i2:614-1348(+)	-0.23375
17.3.1.2.4.3	Protein biosynthesis.translation initiation.Pre-Initiation Complex (PIC) module.eIF2 Met-tRNA binding factor activity.eIF2B GDP recycling complex.component *(eIF2B-gamma)	trinity_dn47538_c0_g2_i7.p1	Transcript	mercator4v5.0: component *(eIF2B-gamma) of eIF2B eIF2-GDP recycling complex & prot-scriber: ntp transferase domain containing protein & swissprot: no annotation & original description: type:complete len:466 gc:universal TRINITY_DN47538_c0_g2_i7:1740-343(-)	-0.101464
17.3.1.2.4.5	Protein biosynthesis.translation initiation.Pre-Initiation Complex (PIC) module.eIF2 Met-tRNA binding factor activity.eIF2B GDP recycling complex.component *(eIF2B-epsilon)	trinity_dn14079_c0_g1_i2.p1	Transcript	mercator4v5.0: component *(eIF2B-epsilon) of eIF2B eIF2-GDP recycling complex & prot-scriber: eif 2b gdp gtp exchange factor subunit epsilon & swissprot: no annotation & original description: type:complete len:676 gc:universal TRINITY_DN14079_c0_g1_i2:228-2255(+)	0.687068
17.3.2.5	Protein biosynthesis.translation initiation.mRNA loading.mRNA poly-A-tail binding factor *(PABP)	trinity_dn79368_c0_g1_i4.p1	Transcript	mercator4v5.0: mRNA poly-A-tail binding factor *(PABP) & prot-scriber: polyadenylate binding protein 1 & swissprot: Polyadenylate-binding protein 5 & original description: type:complete len:546 gc:universal TRINITY_DN79368_c0_g1_i4:114-1751(+)	-0.0701525
17.4.3.2.1	Protein biosynthesis.translation elongation.eEF5 poly-P/G elongation factor activity.regulatory eEF5 hypusination.deoxyhypusine synthase	trinity_dn2084_c0_g1_i3.p1	Transcript	mercator4v5.0: deoxyhypusine synthase & prot-scriber: deoxyhypusine synthase & swissprot: Deoxyhypusine synthase & original description: type:5prime_partial len:194 gc:universal TRINITY_DN2084_c0_g1_i3:942-361(-)	-0.193375
17.6.1.2.34	Protein biosynthesis.organelle machinery.mitochondrial ribosome biogenesis.large ribosomal subunit proteome.component *(mL46)	trinity_dn682_c0_g1_i10.p1	Transcript	mercator4v5.0: component *(mL46) of large mitoribosomal-subunit proteome & prot-scriber: 39s ribosomal protein l46 mitochondrial & swissprot: no annotation & original description: type:5prime_partial len:236 gc:universal TRINITY_DN682_c0_g1_i10:1031-324(-)	0.0161268
17.6.1.2.39	Protein biosynthesis.organelle machinery.mitochondrial ribosome biogenesis.large ribosomal subunit proteome.component *(mL103)	trinity_dn11828_c0_g1_i2.p1	Transcript	mercator4v5.0: component *(mL103) of large mitoribosomal-subunit proteome & prot-scriber: pentatricopeptide repeat containing protein mitochondrial & swissprot: Pentatricopeptide repeat-containing protein At4g36680, mitochondrial & original description: type:5prime_partial len:438 gc:universal TRINITY_DN11828_c0_g1_i2:3-1316(+)	0.491141
17.6.1.2.39	Protein biosynthesis.organelle machinery.mitochondrial ribosome biogenesis.large ribosomal subunit proteome.component *(mL103)	trinity_dn11828_c0_g1_i3.p1	Transcript	mercator4v5.0: component *(mL103) of large mitoribosomal-subunit proteome & prot-scriber: pentatricopeptide repeat containing protein mitochondrial & swissprot: Pentatricopeptide repeat-containing protein At4g36680, mitochondrial & original description: type:5prime_partial len:438 gc:universal TRINITY_DN11828_c0_g1_i3:3-1316(+)	0.491141
17.6.1.2.39	Protein biosynthesis.organelle machinery.mitochondrial ribosome biogenesis.large ribosomal subunit proteome.component *(mL103)	trinity_dn11828_c0_g1_i6.p1	Transcript	mercator4v5.0: component *(mL103) of large mitoribosomal-subunit proteome & prot-scriber: pentatricopeptide repeat containing protein mitochondrial & swissprot: Pentatricopeptide repeat-containing protein At4g36680, mitochondrial & original description: type:5prime_partial len:438 gc:universal TRINITY_DN11828_c0_g1_i6:3-1316(+)	0.491141
17.6.1.3.10	Protein biosynthesis.organelle machinery.mitochondrial ribosome biogenesis.small ribosomal subunit proteome.component *(uS11m)	trinity_dn20726_c0_g1_i12.p1	Transcript	mercator4v5.0: component *(uS11m) of small mitoribosomal-subunit proteome & prot-scriber: 30s ribosomal protein s11 & swissprot: Probable ribosomal protein S11, mitochondrial & original description: type:5prime_partial len:273 gc:universal TRINITY_DN20726_c0_g1_i12:1031-213(-)	-0.918708
17.6.1.3.29	Protein biosynthesis.organelle machinery.mitochondrial ribosome biogenesis.small ribosomal subunit proteome.component *(mS78/mS79)	trinity_dn11828_c0_g1_i2.p1	Transcript	mercator4v5.0: component *(mS78/mS79) of small mitoribosomal-subunit proteome & prot-scriber: pentatricopeptide repeat containing protein mitochondrial & swissprot: Pentatricopeptide repeat-containing protein At4g36680, mitochondrial & original description: type:5prime_partial len:438 gc:universal TRINITY_DN11828_c0_g1_i2:3-1316(+)	0.491141
17.6.1.3.29	Protein biosynthesis.organelle machinery.mitochondrial ribosome biogenesis.small ribosomal subunit proteome.component *(mS78/mS79)	trinity_dn11828_c0_g1_i3.p1	Transcript	mercator4v5.0: component *(mS78/mS79) of small mitoribosomal-subunit proteome & prot-scriber: pentatricopeptide repeat containing protein mitochondrial & swissprot: Pentatricopeptide repeat-containing protein At4g36680, mitochondrial & original description: type:5prime_partial len:438 gc:universal TRINITY_DN11828_c0_g1_i3:3-1316(+)	0.491141
17.6.1.3.29	Protein biosynthesis.organelle machinery.mitochondrial ribosome biogenesis.small ribosomal subunit proteome.component *(mS78/mS79)	trinity_dn11828_c0_g1_i6.p1	Transcript	mercator4v5.0: component *(mS78/mS79) of small mitoribosomal-subunit proteome & prot-scriber: pentatricopeptide repeat containing protein mitochondrial & swissprot: Pentatricopeptide repeat-containing protein At4g36680, mitochondrial & original description: type:5prime_partial len:438 gc:universal TRINITY_DN11828_c0_g1_i6:3-1316(+)	0.491141
17.6.1.3.29	Protein biosynthesis.organelle machinery.mitochondrial ribosome biogenesis.small ribosomal subunit proteome.component *(mS78/mS79)	trinity_dn27071_c0_g1_i1.p1	Transcript	mercator4v5.0: component *(mS78/mS79) of small mitoribosomal-subunit proteome & prot-scriber: pentatricopeptide repeat containing protein mitochondrial & swissprot: Pentatricopeptide repeat-containing protein At1g55890, mitochondrial & original description: type:5prime_partial len:410 gc:universal TRINITY_DN27071_c0_g1_i1:2-1231(+)	-0.0856603
17.6.1.3.30	Protein biosynthesis.organelle machinery.mitochondrial ribosome biogenesis.small ribosomal subunit proteome.component *(mS80)	trinity_dn3902_c0_g1_i8.p1	Transcript	mercator4v5.0: component *(mS80) of small mitoribosomal-subunit proteome & prot-scriber: pentatricopeptide repeat containing protein mitochondrial & swissprot: Pentatricopeptide repeat-containing protein At3g02650, mitochondrial & original description: type:complete len:631 gc:universal TRINITY_DN3902_c0_g1_i8:68-1960(+)	-0.0346135
17.6.2.2.6	Protein biosynthesis.organelle machinery.plastidial ribosome biogenesis.large ribosomal subunit proteome.component *(uL6c)	trinity_dn12609_c0_g1_i2.p1	Transcript	mercator4v5.0: component *(uL6c) of large plastid ribosomal-subunit proteome & prot-scriber: 50s ribosomal protein l6 & swissprot: 50S ribosomal protein L6, chloroplastic & original description: type:complete len:165 gc:universal TRINITY_DN12609_c0_g1_i2:832-338(-)	-0.221629
17.6.3.3	Protein biosynthesis.organelle machinery.translation initiation.initiation factor *(IF-2)	trinity_dn31219_c0_g1_i18.p1	Transcript	mercator4v5.0: translation initiation factor *(IF-2) & prot-scriber: cloba translation initiation factor if & swissprot: Translation initiation factor IF-2, chloroplastic & original description: type:complete len:586 gc:universal TRINITY_DN31219_c0_g1_i18:442-2199(+)	0.0130107
18.1.1.1.1	Protein modification.glycosylation.N-linked glycosylation.dolichol-phosphate biosynthesis.polyprenol reductase *(PPRD)	trinity_dn13328_c0_g1_i12.p1	Transcript	mercator4v5.0: polyprenol reductase *(PPRD) & prot-scriber: orysi polyprenol reductase & swissprot: Polyprenol reductase 2 & original description: type:complete len:339 gc:universal TRINITY_DN13328_c0_g1_i12:205-1221(+)	0.0673428
18.1.1.1.1	Protein modification.glycosylation.N-linked glycosylation.dolichol-phosphate biosynthesis.polyprenol reductase *(PPRD)	trinity_dn13328_c0_g1_i14.p1	Transcript	mercator4v5.0: polyprenol reductase *(PPRD) & prot-scriber: orysi polyprenol reductase & swissprot: Polyprenol reductase 2 & original description: type:complete len:339 gc:universal TRINITY_DN13328_c0_g1_i14:237-1253(+)	0.0673428
18.1.1.1.4	Protein modification.glycosylation.N-linked glycosylation.dolichol-phosphate biosynthesis.dolichol kinase *(DOK)	trinity_dn16465_c0_g2_i5.p1	Transcript	mercator4v5.0: dolichol kinase *(DOK) & prot-scriber: arath dolichol kinase & swissprot: Dolichol kinase EVAN & original description: type:5prime_partial len:620 gc:universal TRINITY_DN16465_c0_g2_i5:2342-483(-)	0.377986
18.1.1.4.3	Protein modification.glycosylation.N-linked glycosylation.dolichol-phosphate-linked oligosaccharide precursor assembly.beta-1,4-mannosyl-transferase *(ALG1)	trinity_dn3890_c2_g1_i4.p1	Transcript	mercator4v5.0: beta-1,4-mannosyl-transferase *(ALG1) & prot-scriber: chitobiosyldiphosphodolichol beta mannosyltransferase & swissprot: UDP-glycosyltransferase TURAN & original description: type:5prime_partial len:317 gc:universal TRINITY_DN3890_c2_g1_i4:1112-162(-)	0.546748
18.1.1.4.5	Protein modification.glycosylation.N-linked glycosylation.dolichol-phosphate-linked oligosaccharide precursor assembly.alpha-1,2-mannosyltransferase *(ALG11)	trinity_dn6553_c0_g1_i10.p1	Transcript	mercator4v5.0: alpha-1,2-mannosyltransferase *(ALG11) & prot-scriber: gdp man 3 glcnac 2 pp dol alpha nosyltransferase & swissprot: GDP-Man:Man(3)GlcNAc(2)-PP-Dol alpha-1,2-mannosyltransferase & original description: type:5prime_partial len:488 gc:universal TRINITY_DN6553_c0_g1_i10:3-1466(+)	0.34973
18.1.1.4.5	Protein modification.glycosylation.N-linked glycosylation.dolichol-phosphate-linked oligosaccharide precursor assembly.alpha-1,2-mannosyltransferase *(ALG11)	trinity_dn6553_c0_g1_i15.p2	Transcript	mercator4v5.0: alpha-1,2-mannosyltransferase *(ALG11) & prot-scriber: gdp man 3 glcnac 2 pp dol alpha nosyltransferase & swissprot: GDP-Man:Man(3)GlcNAc(2)-PP-Dol alpha-1,2-mannosyltransferase & original description: type:3prime_partial len:126 gc:universal TRINITY_DN6553_c0_g1_i15:938-1312(+)	0.748192
18.1.1.4.5	Protein modification.glycosylation.N-linked glycosylation.dolichol-phosphate-linked oligosaccharide precursor assembly.alpha-1,2-mannosyltransferase *(ALG11)	trinity_dn6553_c0_g1_i2.p1	Transcript	mercator4v5.0: alpha-1,2-mannosyltransferase *(ALG11) & prot-scriber: gdp man 3 glcnac 2 pp dol alpha nosyltransferase & swissprot: GDP-Man:Man(3)GlcNAc(2)-PP-Dol alpha-1,2-mannosyltransferase & original description: type:5prime_partial len:488 gc:universal TRINITY_DN6553_c0_g1_i2:3-1466(+)	0.34973
18.1.1.4.7	Protein modification.glycosylation.N-linked glycosylation.dolichol-phosphate-linked oligosaccharide precursor assembly.alpha-1,3-mannosyltransferase *(ALG3)	trinity_dn38251_c0_g3_i3.p1	Transcript	mercator4v5.0: alpha-1,3-mannosyltransferase *(ALG3) & prot-scriber: dol p man 5 glcnac 2 alha nosyltransferase & swissprot: Dol-P-Man:Man(5)GlcNAc(2)-PP-Dol alpha-1,3-mannosyltransferase & original description: type:5prime_partial len:261 gc:universal TRINITY_DN38251_c0_g3_i3:1775-993(-)	0.397986
18.1.1.4.9	Protein modification.glycosylation.N-linked glycosylation.dolichol-phosphate-linked oligosaccharide precursor assembly.alpha-1,3-glucosyltransferase *(ALG6)	trinity_dn4127_c0_g1_i1.p1	Transcript	mercator4v5.0: alpha-1,3-glucosyltransferase *(ALG6) & prot-scriber: dolichyl pyrophosphate alpha glucosyltransferase & swissprot: Probable dolichyl pyrophosphate Man9GlcNAc2 alpha-1,3-glucosyltransferase & original description: type:complete len:519 gc:universal TRINITY_DN4127_c0_g1_i1:1738-182(-)	-0.0561846
18.1.1.5.2	Protein modification.glycosylation.N-linked glycosylation.oligosaccharyl transferase (OST) complex.component *(OST2)	trinity_dn687_c0_g1_i6.p1	Transcript	mercator4v5.0: component *(OST2) of oligosaccharyl transferase (OST) complex & prot-scriber: dolichyl diphosphooligosaccharide protein glycosyltransferase subunit dad & swissprot: Dolichyl-diphosphooligosaccharide--protein glycosyltransferase subunit DAD1 & original description: type:5prime_partial len:111 gc:universal TRINITY_DN687_c0_g1_i6:659-327(-)	-6.92073
18.1.1.5.7	Protein modification.glycosylation.N-linked glycosylation.oligosaccharyl transferase (OST) complex.component *(STT3)	trinity_dn304_c0_g1_i1.p1	Transcript	mercator4v5.0: component *(STT3) of oligosaccharyl transferase (OST) complex & prot-scriber: dolichyl diphosphooligosaccharide protein glycosyltransferase subunit & swissprot: Dolichyl-diphosphooligosaccharide--protein glycosyltransferase subunit STT3A & original description: type:3prime_partial len:701 gc:universal TRINITY_DN304_c0_g1_i1:2100-1(-)	0.780194
18.1.1.6.7	Protein modification.glycosylation.N-linked glycosylation.complex N-glycan maturation.beta-1,2-xylosyltransferase	trinity_dn12970_c1_g1_i1.p1	Transcript	mercator4v5.0: beta-1,2-xylosyltransferase & prot-scriber: beta 1 2 xylosyltransferase & swissprot: Beta-1,2-xylosyltransferase & original description: type:5prime_partial len:533 gc:universal TRINITY_DN12970_c1_g1_i1:3-1601(+)	0.0943862
18.1.2.1.2	Protein modification.glycosylation.O-linked glycosylation.hydroxyproline O-linked glycosylation.hydroxyproline-O-galactosyltransferase *(HPGT)	trinity_dn6985_c2_g1_i1.p1	Transcript	mercator4v5.0: hydroxyproline-O-galactosyltransferase *(HPGT) & prot-scriber: hexosyltransferase & swissprot: Hydroxyproline O-galactosyltransferase HPGT1 & original description: type:5prime_partial len:286 gc:universal TRINITY_DN6985_c2_g1_i1:1734-877(-)	-0.127705
18.2.3.3	Protein modification.acetylation.NatC N-terminal acetylase complex.auxiliary component *(NAA38)	trinity_dn641_c0_g1_i2.p1	Transcript	mercator4v5.0: auxiliary component *(NAA38) of NatC N-terminal acetylase complex & prot-scriber: sm domain containing protein & swissprot: no annotation & original description: type:complete len:117 gc:universal TRINITY_DN641_c0_g1_i2:651-301(-)	-1.10236
18.3.1.1.1.5	Protein modification.lipidation.glycophosphatidylinositol (GPI) anchor addition.GPI pre-assembly.GPI N-acetylglucosamine transferase complex.component *(PIG-Q)	trinity_dn10989_c0_g1_i7.p1	Transcript	mercator4v5.0: component *(PIG-Q) of GPI N-acetylglucosamine transferase complex & prot-scriber: n acetylglucosamiyl phosphatidyliositol biosythetic protei gpi isoform & swissprot: no annotation & original description: type:complete len:562 gc:universal TRINITY_DN10989_c0_g1_i7:563-2248(+)	-0.611764
18.3.1.3.3	Protein modification.lipidation.glycophosphatidylinositol (GPI) anchor addition.GPI anchor remodeling.GPI lipid remodeling O-acyl transferase	trinity_dn7446_c0_g1_i28.p1	Transcript	mercator4v5.0: GPI lipid remodeling O-acyl transferase & prot-scriber: quality protein membrane bound o acyltransferase gup & swissprot: no annotation & original description: type:complete len:321 gc:universal TRINITY_DN7446_c0_g1_i28:2621-1659(-)	-1.43518
18.3.4.1.1	Protein modification.lipidation.protein S-acylation.group-A protein S-acyltransferase activities.protein S-acyltransferase *(PAT1-9)	trinity_dn17143_c0_g1_i4.p1	Transcript	mercator4v5.0: protein S-acyltransferase *(PAT1-9) & prot-scriber: protein s acyltranferae & swissprot: Probable protein S-acyltransferase 4 & original description: type:complete len:390 gc:universal TRINITY_DN17143_c0_g1_i4:1775-606(-)	0.662686
18.3.4.4	Protein modification.lipidation.protein S-acylation.protein S-acyltransferase *(PAT10)	trinity_dn39831_c0_g1_i1.p1	Transcript	mercator4v5.0: protein S-acyltransferase *(PAT10) & prot-scriber: protein s acyltranferae & swissprot: Protein S-acyltransferase 10 & original description: type:complete len:346 gc:universal TRINITY_DN39831_c0_g1_i1:242-1279(+)	0.0493002
18.3.4.5	Protein modification.lipidation.protein S-acylation.protein S-acyltransferase *(PAT17)	trinity_dn62768_c0_g1_i3.p1	Transcript	mercator4v5.0: protein S-acyltransferase *(PAT17) & prot-scriber: palmitoyltransferase zdhhc & swissprot: Probable protein S-acyltransferase 17 & original description: type:complete len:259 gc:universal TRINITY_DN62768_c0_g1_i3:83-859(+)	0.432777
18.3.4.5	Protein modification.lipidation.protein S-acylation.protein S-acyltransferase *(PAT17)	trinity_dn62768_c0_g1_i6.p1	Transcript	mercator4v5.0: protein S-acyltransferase *(PAT17) & prot-scriber: palmitoyltransferase zdhhc & swissprot: Probable protein S-acyltransferase 17 & original description: type:complete len:259 gc:universal TRINITY_DN62768_c0_g1_i6:83-859(+)	0.432777
18.3.5.1	Protein modification.lipidation.protein de-S-acylation.protein de-S-acylation enzyme *(ABAPT)	trinity_dn21456_c2_g1_i5.p1	Transcript	mercator4v5.0: protein de-S-acylation enzyme *(ABAPT) & prot-scriber: alpha beta hydrolase domain containing protein & swissprot: no annotation & original description: type:5prime_partial len:273 gc:universal TRINITY_DN21456_c2_g1_i5:1121-303(-)	0.810666
18.3.5.1	Protein modification.lipidation.protein de-S-acylation.protein de-S-acylation enzyme *(ABAPT)	trinity_dn26596_c0_g2_i5.p1	Transcript	mercator4v5.0: protein de-S-acylation enzyme *(ABAPT) & prot-scriber: alpha beta hydrolase domain containing protein 17c & swissprot: no annotation & original description: type:complete len:393 gc:universal TRINITY_DN26596_c0_g2_i5:1396-218(-)	-0.0620153
18.4.1.2	Protein modification.phosphorylation.TKL protein kinase superfamily.LRR-II protein kinase	trinity_dn7030_c0_g1_i17.p1	Transcript	mercator4v5.0: LRR-II protein kinase & prot-scriber: protein kinase domain containing & swissprot: Somatic embryogenesis receptor kinase 2 & original description: type:complete len:468 gc:universal TRINITY_DN7030_c0_g1_i17:1602-199(-)	0.431129
18.4.1.2	Protein modification.phosphorylation.TKL protein kinase superfamily.LRR-II protein kinase	trinity_dn51835_c0_g1_i3.p1	Transcript	mercator4v5.0: LRR-II protein kinase & prot-scriber: lrr receptor kinase serk & swissprot: Probable LRR receptor-like serine/threonine-protein kinase At5g10290 & original description: type:complete len:411 gc:universal TRINITY_DN51835_c0_g1_i3:1576-344(-)	0.748682
18.4.1.3	Protein modification.phosphorylation.TKL protein kinase superfamily.LRR-III protein kinase	trinity_dn11556_c0_g3_i4.p1	Transcript	mercator4v5.0: LRR-III protein kinase & prot-scriber: protein kinase domain containing & swissprot: Probably inactive leucine-rich repeat receptor-like protein kinase IMK2 & original description: type:5prime_partial len:738 gc:universal TRINITY_DN11556_c0_g3_i4:2-2215(+)	0.565202
18.4.1.4	Protein modification.phosphorylation.TKL protein kinase superfamily.LRR-IV protein kinase	trinity_dn1348_c1_g1_i4.p1	Transcript	mercator4v5.0: LRR-IV protein kinase & prot-scriber: protein kinase domain containing & swissprot: Protein NSP-INTERACTING KINASE 2 & original description: type:complete len:682 gc:universal TRINITY_DN1348_c1_g1_i4:2291-246(-)	0.888226
18.4.1.8.1	Protein modification.phosphorylation.TKL protein kinase superfamily.LRR-VIII protein kinase families.LRR-VIII-1 protein kinase	trinity_dn2659_c0_g1_i2.p1	Transcript	mercator4v5.0: LRR-VIII-1 protein kinase & prot-scriber: protein kinase domain containing & swissprot: Leucine-rich repeat receptor protein kinase HPCA1 & original description: type:internal len:480 gc:universal TRINITY_DN2659_c0_g1_i2:2-1438(+)	0.510465
18.4.1.9	Protein modification.phosphorylation.TKL protein kinase superfamily.LRR-IX protein kinase	trinity_dn10153_c0_g2_i1.p1	Transcript	mercator4v5.0: LRR-IX protein kinase & prot-scriber: protein kinase domain containing & swissprot: Receptor protein kinase TMK1 & original description: type:complete len:970 gc:universal TRINITY_DN10153_c0_g2_i1:167-3076(+)	0.880059
18.4.1.10.2	Protein modification.phosphorylation.TKL protein kinase superfamily.LRR-X protein kinase families.LRR-Xb protein kinase	trinity_dn1167_c0_g1_i8.p1	Transcript	mercator4v5.0: LRR-Xb protein kinase & prot-scriber: protein kinase domain containing & swissprot: Tyrosine-sulfated glycopeptide receptor 1 & original description: type:complete len:1109 gc:universal TRINITY_DN1167_c0_g1_i8:249-3575(+)	0.25266
18.4.1.11	Protein modification.phosphorylation.TKL protein kinase superfamily.LRR-XI protein kinase	trinity_dn8428_c0_g1_i4.p1	Transcript	mercator4v5.0: LRR-XI protein kinase & prot-scriber: lrr receptor serine threonine protein kinase & swissprot: Receptor protein-tyrosine kinase CEPR1 & original description: type:complete len:840 gc:universal TRINITY_DN8428_c0_g1_i4:86-2605(+)	-1.7576
18.4.1.12	Protein modification.phosphorylation.TKL protein kinase superfamily.LRR-XII protein kinase	trinity_dn1176_c0_g1_i2.p1	Transcript	mercator4v5.0: LRR-XII protein kinase & prot-scriber: ectin domain containing receptor kinase 4 & swissprot: MDIS1-interacting receptor like kinase 2 & original description: type:5prime_partial len:718 gc:universal TRINITY_DN1176_c0_g1_i2:2-2155(+)	-1.163
18.4.1.12	Protein modification.phosphorylation.TKL protein kinase superfamily.LRR-XII protein kinase	trinity_dn17791_c0_g3_i2.p1	Transcript	mercator4v5.0: LRR-XII protein kinase & prot-scriber: ectin domain containing receptor kinase 1 & swissprot: Probable LRR receptor-like serine/threonine-protein kinase At3g47570 & original description: type:complete len:808 gc:universal TRINITY_DN17791_c0_g3_i2:581-3004(+)	-0.153751
18.4.1.12	Protein modification.phosphorylation.TKL protein kinase superfamily.LRR-XII protein kinase	trinity_dn20618_c0_g2_i4.p1	Transcript	mercator4v5.0: LRR-XII protein kinase & prot-scriber: ectin domain containing receptor kinase 4 & swissprot: MDIS1-interacting receptor like kinase 2 & original description: type:complete len:1226 gc:universal TRINITY_DN20618_c0_g2_i4:44-3721(+)	0.588646
18.4.1.12	Protein modification.phosphorylation.TKL protein kinase superfamily.LRR-XII protein kinase	trinity_dn42236_c0_g2_i1.p1	Transcript	mercator4v5.0: LRR-XII protein kinase & prot-scriber: lrr receptor serine threonine protein kinase & swissprot: Probable LRR receptor-like serine/threonine-protein kinase At3g47570 & original description: type:5prime_partial len:413 gc:universal TRINITY_DN42236_c0_g2_i1:2-1240(+)	-0.546871
18.4.1.16	Protein modification.phosphorylation.TKL protein kinase superfamily.CrlRLK1 protein kinase	trinity_dn1895_c0_g1_i18.p1	Transcript	mercator4v5.0: CrlRLK1 protein kinase & prot-scriber: receptor protein kinase feronia & swissprot: Receptor-like protein kinase FERONIA & original description: type:complete len:1219 gc:universal TRINITY_DN1895_c0_g1_i18:3968-312(-)	0.24327
18.4.1.16	Protein modification.phosphorylation.TKL protein kinase superfamily.CrlRLK1 protein kinase	trinity_dn4231_c0_g1_i5.p1	Transcript	mercator4v5.0: CrlRLK1 protein kinase & prot-scriber: protein kinase domain containing & swissprot: Receptor-like protein kinase FERONIA & original description: type:5prime_partial len:449 gc:universal TRINITY_DN4231_c0_g1_i5:1-1347(+)	-0.151729
18.4.1.17	Protein modification.phosphorylation.TKL protein kinase superfamily.DUF26 protein kinase	trinity_dn720_c0_g1_i2.p1	Transcript	mercator4v5.0: DUF26 protein kinase & prot-scriber: arath cysteine rich receptor protein kinase & swissprot: Cysteine-rich receptor-like protein kinase 2 & original description: type:complete len:489 gc:universal TRINITY_DN720_c0_g1_i2:214-1680(+)	-0.264025
18.4.1.19	Protein modification.phosphorylation.TKL protein kinase superfamily.L-lectin protein kinase	trinity_dn6355_c0_g1_i5.p1	Transcript	mercator4v5.0: L-lectin protein kinase & prot-scriber: quality protein l type ectin domain containing receptor kinase & swissprot: L-type lectin-domain containing receptor kinase IV.1 & original description: type:complete len:676 gc:universal TRINITY_DN6355_c0_g1_i5:2323-296(-)	0.347993
18.4.1.19	Protein modification.phosphorylation.TKL protein kinase superfamily.L-lectin protein kinase	trinity_dn15454_c0_g1_i4.p1	Transcript	mercator4v5.0: L-lectin protein kinase & prot-scriber: l type ectin domain containing receptor kinase 1 & swissprot: Probable L-type lectin-domain containing receptor kinase S.5 & original description: type:3prime_partial len:625 gc:universal TRINITY_DN15454_c0_g1_i4:141-2012(+)	0.622792
18.4.1.19	Protein modification.phosphorylation.TKL protein kinase superfamily.L-lectin protein kinase	trinity_dn22249_c0_g2_i2.p1	Transcript	mercator4v5.0: L-lectin protein kinase & prot-scriber: l type ectin domain containing receptor kinase 3 & swissprot: L-type lectin-domain containing receptor kinase V.9 & original description: type:internal len:350 gc:universal TRINITY_DN22249_c0_g2_i2:3-1049(+)	0.313564
18.4.1.24.1	Protein modification.phosphorylation.TKL protein kinase superfamily.G-Lectin protein kinase families.SD-1 protein kinase	trinity_dn483_c0_g1_i2.p1	Transcript	mercator4v5.0: SD-1 protein kinase & prot-scriber: quality protein g type lectin s receptor erine threonine kinae & swissprot: G-type lectin S-receptor-like serine/threonine-protein kinase At1g61480 & original description: type:complete len:722 gc:universal TRINITY_DN483_c0_g1_i2:2376-211(-)	-0.103906
18.4.1.24.1	Protein modification.phosphorylation.TKL protein kinase superfamily.G-Lectin protein kinase families.SD-1 protein kinase	trinity_dn2603_c0_g1_i14.p1	Transcript	mercator4v5.0: SD-1 protein kinase & prot-scriber: g type lectin s receptor erine threonine protein kinae & swissprot: G-type lectin S-receptor-like serine/threonine-protein kinase At4g27290 & original description: type:5prime_partial len:822 gc:universal TRINITY_DN2603_c0_g1_i14:2493-28(-)	-2.88194
18.4.1.24.1	Protein modification.phosphorylation.TKL protein kinase superfamily.G-Lectin protein kinase families.SD-1 protein kinase	trinity_dn2603_c0_g1_i2.p1	Transcript	mercator4v5.0: SD-1 protein kinase & prot-scriber: g type lectin s receptor erine threonine protein kinae & swissprot: G-type lectin S-receptor-like serine/threonine-protein kinase At4g27290 & original description: type:internal len:628 gc:universal TRINITY_DN2603_c0_g1_i2:1881-1(-)	-1.00456
18.4.1.24.1	Protein modification.phosphorylation.TKL protein kinase superfamily.G-Lectin protein kinase families.SD-1 protein kinase	trinity_dn3448_c0_g1_i17.p1	Transcript	mercator4v5.0: SD-1 protein kinase & prot-scriber: g type lectin s receptor erine threonine protein kinae & swissprot: G-type lectin S-receptor-like serine/threonine-protein kinase At4g27290 & original description: type:complete len:821 gc:universal TRINITY_DN3448_c0_g1_i17:183-2645(+)	0.252373
18.4.1.24.2	Protein modification.phosphorylation.TKL protein kinase superfamily.G-Lectin protein kinase families.SD-2 protein kinase	trinity_dn8024_c0_g1_i20.p1	Transcript	mercator4v5.0: SD-2 protein kinase & prot-scriber: g type lectin s receptor erine threonine protein kinae & swissprot: G-type lectin S-receptor-like serine/threonine-protein kinase At5g35370 & original description: type:5prime_partial len:743 gc:universal TRINITY_DN8024_c0_g1_i20:2267-39(-)	-1.18036
18.4.1.24.2	Protein modification.phosphorylation.TKL protein kinase superfamily.G-Lectin protein kinase families.SD-2 protein kinase	trinity_dn161631_c0_g1_i1.p1	Transcript	mercator4v5.0: SD-2 protein kinase & prot-scriber: protein kinase domain containing & swissprot: Serine/threonine-protein kinase-like protein ACR4 & original description: type:complete len:335 gc:universal TRINITY_DN161631_c0_g1_i1:62-1066(+)	-1.38971
18.4.1.25	Protein modification.phosphorylation.TKL protein kinase superfamily.WAK/WAKL protein kinase	trinity_dn13876_c0_g1_i1.p1	Transcript	mercator4v5.0: WAK/WAKL protein kinase & prot-scriber: arath wall associated receptor kinase & swissprot: Wall-associated receptor kinase-like 20 & original description: type:5prime_partial len:430 gc:universal TRINITY_DN13876_c0_g1_i1:1-1290(+)	-0.0600807
18.4.1.25	Protein modification.phosphorylation.TKL protein kinase superfamily.WAK/WAKL protein kinase	trinity_dn35458_c0_g2_i5.p1	Transcript	mercator4v5.0: WAK/WAKL protein kinase & prot-scriber: arath wall associated receptor kinase & swissprot: Wall-associated receptor kinase 5 & original description: type:complete len:791 gc:universal TRINITY_DN35458_c0_g2_i5:2660-288(-)	0.0342439
18.4.1.26	Protein modification.phosphorylation.TKL protein kinase superfamily.Crinkly-like protein kinase	trinity_dn17143_c1_g1_i1.p1	Transcript	mercator4v5.0: Crinkly-like protein kinase & prot-scriber: protein kinase domain containing & swissprot: Putative serine/threonine-protein kinase-like protein CCR3 & original description: type:5prime_partial len:719 gc:universal TRINITY_DN17143_c1_g1_i1:3-2159(+)	0.348534
18.4.1.26	Protein modification.phosphorylation.TKL protein kinase superfamily.Crinkly-like protein kinase	trinity_dn24267_c0_g1_i1.p1	Transcript	mercator4v5.0: Crinkly-like protein kinase & prot-scriber: serine threonine protein kinase ccr & swissprot: Serine/threonine-protein kinase-like protein CCR1 & original description: type:complete len:695 gc:universal TRINITY_DN24267_c0_g1_i1:87-2171(+)	0.0669906
18.4.1.31	Protein modification.phosphorylation.TKL protein kinase superfamily.PERK-related protein kinase	trinity_dn36412_c0_g1_i5.p1	Transcript	mercator4v5.0: PERK-related protein kinase & prot-scriber: proline rich receptor protein kinase perk & swissprot: Inactive protein kinase SELMODRAFT_444075 & original description: type:complete len:671 gc:universal TRINITY_DN36412_c0_g1_i5:347-2359(+)	-0.807865
18.4.1.32	Protein modification.phosphorylation.TKL protein kinase superfamily.RLCK-II receptor-like protein kinase	trinity_dn18068_c0_g2_i2.p1	Transcript	mercator4v5.0: RLCK-II receptor-like protein kinase & prot-scriber: protein kinase domain containing & swissprot: Probable serine/threonine-protein kinase PBL17 & original description: type:complete len:323 gc:universal TRINITY_DN18068_c0_g2_i2:2508-1540(-)	-5.49174
18.4.1.35	Protein modification.phosphorylation.TKL protein kinase superfamily.RLCK-VI receptor-like protein kinase	trinity_dn1590_c0_g1_i5.p1	Transcript	mercator4v5.0: RLCK-VI receptor-like protein kinase & prot-scriber: protein kinase domain containing & swissprot: Proline-rich receptor-like protein kinase PERK1 & original description: type:complete len:747 gc:universal TRINITY_DN1590_c0_g1_i5:2593-353(-)	-0.176492
18.4.1.36.1	Protein modification.phosphorylation.TKL protein kinase superfamily.RLCK-VII receptor-like protein kinase families.RLCK-VIIa receptor-like protein kinase	trinity_dn2630_c0_g1_i18.p1	Transcript	mercator4v5.0: RLCK-VIIa receptor-like protein kinase & prot-scriber: protein kinase domain containing & swissprot: Receptor-like cytoplasmic kinase 176 & original description: type:internal len:461 gc:universal TRINITY_DN2630_c0_g1_i18:1-1380(+)	0.185835
18.4.1.36.1	Protein modification.phosphorylation.TKL protein kinase superfamily.RLCK-VII receptor-like protein kinase families.RLCK-VIIa receptor-like protein kinase	trinity_dn4705_c0_g2_i1.p1	Transcript	mercator4v5.0: RLCK-VIIa receptor-like protein kinase & prot-scriber: protein kinase domain containing & swissprot: Probable serine/threonine-protein kinase PIX13 & original description: type:5prime_partial len:404 gc:universal TRINITY_DN4705_c0_g2_i1:1287-76(-)	0.364928
18.4.1.41	Protein modification.phosphorylation.TKL protein kinase superfamily.RLCK-XII receptor-like protein kinase	trinity_dn57201_c0_g2_i2.p1	Transcript	mercator4v5.0: RLCK-XII receptor-like protein kinase & prot-scriber: protein kinase domain containing & swissprot: Serine/threonine-protein kinase BSK5 & original description: type:complete len:226 gc:universal TRINITY_DN57201_c0_g2_i2:503-1180(+)	0.0146285
18.4.2.1.2	Protein modification.phosphorylation.CMGC protein kinase superfamily.CDK protein kinase families.CDKB protein kinase	trinity_dn14179_c1_g1_i5.p1	Transcript	mercator4v5.0: CDKB protein kinase & prot-scriber: cyclin dependent kinase 1 & swissprot: Cyclin-dependent kinase B2-2 & original description: type:5prime_partial len:350 gc:universal TRINITY_DN14179_c1_g1_i5:1-1050(+)	0.18301
18.4.2.2	Protein modification.phosphorylation.CMGC protein kinase superfamily.CLK/LAMMER protein kinase	trinity_dn9899_c0_g1_i7.p1	Transcript	mercator4v5.0: CLK/LAMMER protein kinase & prot-scriber: dual specificity protein kinase clk & swissprot: Serine/threonine-protein kinase AFC3 & original description: type:complete len:215 gc:universal TRINITY_DN9899_c0_g1_i7:854-210(-)	-1.14601
18.4.2.4	Protein modification.phosphorylation.CMGC protein kinase superfamily.GSK protein kinase	trinity_dn12476_c0_g1_i2.p1	Transcript	mercator4v5.0: GSK protein kinase & prot-scriber: non specific serine threonine protein kinase & swissprot: Shaggy-related protein kinase epsilon & original description: type:complete len:289 gc:universal TRINITY_DN12476_c0_g1_i2:1699-833(-)	0.0526473
18.4.2.5	Protein modification.phosphorylation.CMGC protein kinase superfamily.SRPK protein kinase	trinity_dn9707_c0_g1_i2.p1	Transcript	mercator4v5.0: SRPK protein kinase & prot-scriber: protein kinase domain containing & swissprot: Serine/threonine-protein kinase AFC3 & original description: type:complete len:357 gc:universal TRINITY_DN9707_c0_g1_i2:1676-606(-)	0.134748
18.4.2.6	Protein modification.phosphorylation.CMGC protein kinase superfamily.RCK protein kinase	trinity_dn349_c0_g1_i26.p1	Transcript	mercator4v5.0: RCK protein kinase & prot-scriber: cyclin dependent kinase f 3 & swissprot: Cyclin-dependent kinase F-4 & original description: type:complete len:419 gc:universal TRINITY_DN349_c0_g1_i26:1874-3130(+)	-1.13043
18.4.2.6	Protein modification.phosphorylation.CMGC protein kinase superfamily.RCK protein kinase	trinity_dn349_c0_g1_i9.p1	Transcript	mercator4v5.0: RCK protein kinase & prot-scriber: cyclin dependent kinase f 3 & swissprot: Cyclin-dependent kinase F-4 & original description: type:complete len:419 gc:universal TRINITY_DN349_c0_g1_i9:1088-2344(+)	-1.13043
18.4.2.8.2	Protein modification.phosphorylation.CMGC protein kinase superfamily.CK-II protein kinase heterodimer.regulatory subunit beta	trinity_dn3104_c0_g2_i2.p1	Transcript	mercator4v5.0: regulatory subunit beta of CK-II kinase & prot-scriber: casein kinase ii subunit beta & swissprot: Casein kinase II subunit beta-1 & original description: type:5prime_partial len:139 gc:universal TRINITY_DN3104_c0_g2_i2:3-419(+)	-0.488648
18.4.3.2	Protein modification.phosphorylation.CK protein kinase superfamily.MLK protein kinase	trinity_dn14734_c0_g2_i8.p1	Transcript	mercator4v5.0: MLK protein kinase & prot-scriber: casein kinase i soform & swissprot: Casein kinase 1-like protein HD16 & original description: type:5prime_partial len:481 gc:universal TRINITY_DN14734_c0_g2_i8:1755-313(-)	0.154549
18.4.4.3	Protein modification.phosphorylation.CAMK protein kinase superfamily.SnRK3 SNF1-related protein kinase	trinity_dn10172_c0_g1_i2.p1	Transcript	mercator4v5.0: SnRK3 SNF1-related protein kinase & prot-scriber: cbl interacting serine threonine protein kinase & swissprot: CBL-interacting serine/threonine-protein kinase 5 & original description: type:complete len:389 gc:universal TRINITY_DN10172_c0_g1_i2:280-1446(+)	-0.697638
18.4.6	Protein modification.phosphorylation.Aurora protein kinase	trinity_dn20331_c0_g1_i2.p1	Transcript	mercator4v5.0: Aurora protein kinase & prot-scriber: aurora kinase a b & swissprot: Serine/threonine-protein kinase Aurora-3 & original description: type:5prime_partial len:407 gc:universal TRINITY_DN20331_c0_g1_i2:1-1221(+)	0.669441
18.4.7	Protein modification.phosphorylation.BUB protein kinase	trinity_dn5762_c1_g1_i6.p1	Transcript	mercator4v5.0: BUB protein kinase & prot-scriber: mitotic checkpoint serine threonine protein kinase bub & swissprot: Mitotic checkpoint serine/threonine-protein kinase BUB1 & original description: type:complete len:151 gc:universal TRINITY_DN5762_c1_g1_i6:1001-549(-)	0.241374
18.4.9	Protein modification.phosphorylation.CDC7 protein kinase	trinity_dn16553_c0_g1_i4.p1	Transcript	mercator4v5.0: CDC7 protein kinase & prot-scriber: protein kinase domain containing & swissprot: no annotation & original description: type:5prime_partial len:499 gc:universal TRINITY_DN16553_c0_g1_i4:1769-273(-)	0.299744
18.4.9	Protein modification.phosphorylation.CDC7 protein kinase	trinity_dn16553_c0_g1_i5.p1	Transcript	mercator4v5.0: CDC7 protein kinase & prot-scriber: protein kinase domain containing & swissprot: no annotation & original description: type:5prime_partial len:851 gc:universal TRINITY_DN16553_c0_g1_i5:2712-160(-)	-1.31151
18.4.14	Protein modification.phosphorylation.SCY1 protein kinase	trinity_dn6595_c1_g1_i2.p1	Transcript	mercator4v5.0: SCY1 protein kinase & prot-scriber: protein kinase domain containing & swissprot: no annotation & original description: type:internal len:563 gc:universal TRINITY_DN6595_c1_g1_i2:1687-2(-)	0.606925
18.4.15	Protein modification.phosphorylation.TTK protein kinase	trinity_dn8833_c4_g1_i1.p1	Transcript	mercator4v5.0: TTK protein kinase & prot-scriber: protein kinase domain containing & swissprot: Serine/threonine-protein kinase MPS1 & original description: type:complete len:813 gc:universal TRINITY_DN8833_c4_g1_i1:2705-267(-)	0.556282
18.4.16	Protein modification.phosphorylation.ULK protein kinase	trinity_dn6883_c1_g1_i8.p1	Transcript	mercator4v5.0: ULK protein kinase & prot-scriber: beab2 serine threonine protein kinase atg & swissprot: Serine/threonine-protein kinase ATG1a & original description: type:complete len:713 gc:universal TRINITY_DN6883_c1_g1_i8:2797-659(-)	-0.313834
18.4.16	Protein modification.phosphorylation.ULK protein kinase	trinity_dn7389_c1_g1_i10.p1	Transcript	mercator4v5.0: ULK protein kinase & prot-scriber: non specific serine threonine protein kinase & swissprot: Serine/threonine-protein kinase TIO & original description: type:complete len:846 gc:universal TRINITY_DN7389_c1_g1_i10:2987-450(-)	-0.299523
18.4.16	Protein modification.phosphorylation.ULK protein kinase	trinity_dn7389_c1_g2_i5.p1	Transcript	mercator4v5.0: ULK protein kinase & prot-scriber: non specific serine threonine protein kinase & swissprot: Serine/threonine-protein kinase TIO & original description: type:complete len:1323 gc:universal TRINITY_DN7389_c1_g2_i5:227-4195(+)	-0.0269509
18.4.17	Protein modification.phosphorylation.VPS15 protein kinase	trinity_dn2723_c0_g1_i2.p1	Transcript	mercator4v5.0: VPS15 protein kinase & prot-scriber: non specific serine threonine protein kinase & swissprot: Serine/threonine-protein kinase VPS15 & original description: type:5prime_partial len:1099 gc:universal TRINITY_DN2723_c0_g1_i2:4941-1645(-)	-1.52372
18.4.21	Protein modification.phosphorylation.ABC1 atypical protein kinase	trinity_dn2286_c1_g1_i1.p1	Transcript	mercator4v5.0: ABC1 atypical protein kinase & prot-scriber: abc domain containing protein & swissprot: Protein ACTIVITY OF BC1 COMPLEX KINASE 7, chloroplastic & original description: type:internal len:359 gc:universal TRINITY_DN2286_c1_g1_i1:2-1075(+)	-0.318693
18.4.21	Protein modification.phosphorylation.ABC1 atypical protein kinase	trinity_dn15866_c1_g1_i34.p1	Transcript	mercator4v5.0: ABC1 atypical protein kinase & prot-scriber: abc domain containing protein & swissprot: Putative ABC1 protein At2g40090 & original description: type:5prime_partial len:254 gc:universal TRINITY_DN15866_c1_g1_i34:3-764(+)	0.180097
18.4.24.1.7	Protein modification.phosphorylation.protein serine/threonine phosphatase superfamily.PPP Fe-Zn-dependent phosphatase families.PPKL-class phosphatase *(BSU/BSL)	trinity_dn17240_c0_g1_i15.p1	Transcript	mercator4v5.0: phosphatase *(PPKL) & prot-scriber: serine threonine protein phosphatase pp & swissprot: Serine/threonine-protein phosphatase BSL1 & original description: type:complete len:285 gc:universal TRINITY_DN17240_c0_g1_i15:1392-538(-)	0.696091
18.4.24.2.1	Protein modification.phosphorylation.protein serine/threonine phosphatase superfamily.PPM/PP2C Mn/Mg-dependent phosphatase families.clade A phosphatase	trinity_dn2131_c0_g1_i18.p1	Transcript	mercator4v5.0: clade A phosphatase & prot-scriber: protein serine threonine phosphatase & swissprot: Probable protein phosphatase 2C 8 & original description: type:5prime_partial len:292 gc:universal TRINITY_DN2131_c0_g1_i18:1336-461(-)	-2.02344
18.4.24.2.2	Protein modification.phosphorylation.protein serine/threonine phosphatase superfamily.PPM/PP2C Mn/Mg-dependent phosphatase families.clade B phosphatase	trinity_dn4181_c0_g1_i17.p1	Transcript	mercator4v5.0: clade B phosphatase & prot-scriber: protein serine threonine phosphatase & swissprot: Probable protein phosphatase 2C 25 & original description: type:5prime_partial len:145 gc:universal TRINITY_DN4181_c0_g1_i17:1077-643(-)	0.769748
18.4.24.2.5	Protein modification.phosphorylation.protein serine/threonine phosphatase superfamily.PPM/PP2C Mn/Mg-dependent phosphatase families.clade E phosphatase	trinity_dn12104_c0_g1_i17.p1	Transcript	mercator4v5.0: clade E phosphatase & prot-scriber: ppm type phosphatase domain containing protein & swissprot: Probable protein phosphatase 2C 73 & original description: type:complete len:319 gc:universal TRINITY_DN12104_c0_g1_i17:322-1278(+)	0.206402
18.4.24.2.10	Protein modification.phosphorylation.protein serine/threonine phosphatase superfamily.PPM/PP2C Mn/Mg-dependent phosphatase families.clade J phosphatase	trinity_dn56291_c0_g2_i5.p1	Transcript	mercator4v5.0: clade J phosphatase & prot-scriber: associated serine threonine phosphatase 2c & swissprot: Putative protein phosphatase 2C 50 & original description: type:complete len:311 gc:universal TRINITY_DN56291_c0_g2_i5:1147-215(-)	0.0499009
18.4.25.1.2	Protein modification.phosphorylation.protein aspartate phosphatase superfamily.FCP phosphatase families.subcluster D phosphatase	trinity_dn15536_c0_g1_i1.p1	Transcript	mercator4v5.0: subcluster D phosphatase & prot-scriber: ctd small phosphatase protein 2 a & swissprot: Mitochondrial import inner membrane translocase subunit TIM50 & original description: type:complete len:282 gc:universal TRINITY_DN15536_c0_g1_i1:950-105(-)	-0.248038
18.4.25.1.2	Protein modification.phosphorylation.protein aspartate phosphatase superfamily.FCP phosphatase families.subcluster D phosphatase	trinity_dn15536_c0_g1_i2.p1	Transcript	mercator4v5.0: subcluster D phosphatase & prot-scriber: ctd small phosphatase protein 2 a & swissprot: Mitochondrial import inner membrane translocase subunit TIM50 & original description: type:5prime_partial len:305 gc:universal TRINITY_DN15536_c0_g1_i2:1019-105(-)	0.644872
18.4.25.1.2	Protein modification.phosphorylation.protein aspartate phosphatase superfamily.FCP phosphatase families.subcluster D phosphatase	trinity_dn15536_c1_g1_i1.p1	Transcript	mercator4v5.0: subcluster D phosphatase & prot-scriber: ctd small phosphatase protein 2 a & swissprot: Mitochondrial import inner membrane translocase subunit TIM50 & original description: type:complete len:282 gc:universal TRINITY_DN15536_c1_g1_i1:86-931(+)	-0.248038
18.6.1	Protein modification.tyrosine sulfation.tyrosyl protein sulfotransferase	trinity_dn48326_c0_g1_i4.p2	Transcript	mercator4v5.0: tyrosyl protein sulfotransferase & prot-scriber: protein tyrosine sulfotransferase & swissprot: Protein-tyrosine sulfotransferase & original description: type:complete len:166 gc:universal TRINITY_DN48326_c0_g1_i4:1667-2164(+)	0.991488
18.10.1.1	Protein modification.methylation.lysine N-methyltransferase activities.SETD-type lysine N-methyltransferase	trinity_dn11910_c1_g1_i10.p1	Transcript	mercator4v5.0: SETD-type lysine N-methyltransferase & prot-scriber: set domain containing protein & swissprot: no annotation & original description: type:5prime_partial len:381 gc:universal TRINITY_DN11910_c1_g1_i10:3-1145(+)	-1.83644
18.10.2.1	Protein modification.methylation.arginine N-methyltransferase activities.type-I arginine N-methyltransferase *(PRMT10)	trinity_dn1541_c1_g1_i6.p1	Transcript	mercator4v5.0: type-I arginine N-methyltransferase *(PRMT10) & prot-scriber: protein arginine n methyltrasferase prmt & swissprot: Protein arginine N-methyltransferase PRMT10 & original description: type:complete len:257 gc:universal TRINITY_DN1541_c1_g1_i6:847-77(-)	-0.24859
18.10.4	Protein modification.methylation.isoprenylcysteine O-carboxy-methyltransferase	trinity_dn6364_c0_g1_i2.p1	Transcript	mercator4v5.0: isoprenylcysteine O-carboxy-methyltransferase & prot-scriber: protein s ioprenylcyteine o methyltranferae & swissprot: Protein-S-isoprenylcysteine O-methyltransferase B & original description: type:complete len:198 gc:universal TRINITY_DN6364_c0_g1_i2:452-1045(+)	0.438436
18.11.1.5.2	Protein modification.targeting peptide maturation.endomembrane system.gamma secretase complex.component *(NCT)	trinity_dn12139_c0_g1_i4.p1	Transcript	mercator4v5.0: component *(NCT) of gamma secretase complex & prot-scriber: nicastrin & swissprot: Nicastrin & original description: type:5prime_partial len:333 gc:universal TRINITY_DN12139_c0_g1_i4:1-999(+)	0.179299
18.11.3.3	Protein modification.targeting peptide maturation.plastid.carboxy-terminal processing peptidase *(CtpA)	trinity_dn3580_c1_g1_i7.p1	Transcript	mercator4v5.0: carboxy-terminal processing peptidase *(CtpA) & prot-scriber: pdz domain containing protein & swissprot: Carboxyl-terminal-processing peptidase 1, chloroplastic & original description: type:3prime_partial len:186 gc:universal TRINITY_DN3580_c1_g1_i7:600-1154(+)	-0.526515
18.13.2.16	Protein modification.protein folding.FKBP-type chaperone activities.peptidyl-prolyl cis-trans isomerase *(FKBP43/53)	trinity_dn18884_c0_g1_i3.p1	Transcript	mercator4v5.0: peptidyl-prolyl cis-trans isomerase *(FKBP43/53) & prot-scriber: peptidylprolyl isomerase & swissprot: Peptidyl-prolyl cis-trans isomerase FKBP53 & original description: type:complete len:702 gc:universal TRINITY_DN18884_c0_g1_i3:153-2258(+)	0.773367
18.13.2.16	Protein modification.protein folding.FKBP-type chaperone activities.peptidyl-prolyl cis-trans isomerase *(FKBP43/53)	trinity_dn18884_c0_g1_i6.p1	Transcript	mercator4v5.0: peptidyl-prolyl cis-trans isomerase *(FKBP43/53) & prot-scriber: peptidylprolyl isomerase & swissprot: Peptidyl-prolyl cis-trans isomerase FKBP43 & original description: type:complete len:519 gc:universal TRINITY_DN18884_c0_g1_i6:182-1738(+)	0.986385
19.1.1.1.2	Protein homeostasis.protein quality control.ER Quality Control (ERQC) machinery.calnexin/calreticulin chaperone system.UDP-glucose glycoprotein glucosyltransferase *(UGGT)	trinity_dn9104_c0_g2_i10.p2	Transcript	mercator4v5.0: UDP-glucose glycoprotein glucosyltransferase *(UGGT) & prot-scriber: udp glucose glycoprotein glucosyltransferase & swissprot: UDP-glucose:glycoprotein glucosyltransferase & original description: type:complete len:604 gc:universal TRINITY_DN9104_c0_g2_i10:6036-4225(-)	0.874533
19.1.1.1.4	Protein homeostasis.protein quality control.ER Quality Control (ERQC) machinery.calnexin/calreticulin chaperone system.alpha-1,2 exomannosidase *(MNL)	trinity_dn14541_c0_g1_i24.p1	Transcript	mercator4v5.0: alpha-1,2 exomannosidase *(MNL) & prot-scriber: mannosyl oligosaccharide 1 2 alpha mannosidase 5 & swissprot: Alpha-mannosidase I MNS4 & original description: type:complete len:448 gc:universal TRINITY_DN14541_c0_g1_i24:578-1921(+)	0.593769
19.1.2.1.2	Protein homeostasis.protein quality control.ribosome-associated chaperone activities.NAC chaperone heterodimer.subunit beta	trinity_dn5666_c2_g1_i16.p1	Transcript	mercator4v5.0: subunit beta of NAC ribosome-associated chaperone complex & prot-scriber: nascent polypeptide associated complex subunit beta & swissprot: Basic transcription factor 3 & original description: type:5prime_partial len:194 gc:universal TRINITY_DN5666_c2_g1_i16:3-584(+)	0.57662
19.1.3.3	Protein homeostasis.protein quality control.mitochondrial Hsp70 chaperone system.nucleotide exchange factor *(MGE)	trinity_dn4317_c1_g3_i1.p1	Transcript	mercator4v5.0: nucleotide exchange factor *(MGE) & prot-scriber: grpe protein homolog 1 & swissprot: GrpE protein homolog 2, mitochondrial & original description: type:5prime_partial len:383 gc:universal TRINITY_DN4317_c1_g3_i1:2-1150(+)	0.293675
19.1.3.3	Protein homeostasis.protein quality control.mitochondrial Hsp70 chaperone system.nucleotide exchange factor *(MGE)	trinity_dn11851_c1_g1_i4.p1	Transcript	mercator4v5.0: nucleotide exchange factor *(MGE) & prot-scriber: grpe protein homolog 1 & swissprot: GrpE protein homolog 2, mitochondrial & original description: type:5prime_partial len:364 gc:universal TRINITY_DN11851_c1_g1_i4:1341-250(-)	0.829
19.1.8.8	Protein homeostasis.protein quality control.smallHsp holdase chaperone activities.class-M-I protein	trinity_dn2699_c1_g1_i2.p1	Transcript	mercator4v5.0: class-M-I small heat-shock-responsive protein & prot-scriber: heat shock kda protein & swissprot: 23.6 kDa heat shock protein, mitochondrial & original description: type:complete len:221 gc:universal TRINITY_DN2699_c1_g1_i2:986-324(-)	0.802673
19.1.8.8	Protein homeostasis.protein quality control.smallHsp holdase chaperone activities.class-M-I protein	trinity_dn25179_c0_g2_i2.p1	Transcript	mercator4v5.0: class-M-I small heat-shock-responsive protein & prot-scriber: heat shock kda protein & swissprot: Heat shock 22 kDa protein, mitochondrial & original description: type:complete len:221 gc:universal TRINITY_DN25179_c0_g2_i2:147-809(+)	0.0524575
19.1.8.8	Protein homeostasis.protein quality control.smallHsp holdase chaperone activities.class-M-I protein	trinity_dn25179_c0_g2_i3.p1	Transcript	mercator4v5.0: class-M-I small heat-shock-responsive protein & prot-scriber: heat shock kda protein mitochondrial & swissprot: Heat shock 22 kDa protein, mitochondrial & original description: type:complete len:126 gc:universal TRINITY_DN25179_c0_g2_i3:516-893(+)	0.477327
19.2.1.2.1.2	Protein homeostasis.ubiquitin-proteasome system.N-degron pathways.Arg/N-degron pathway.N-terminal modification.cysteine oxidase *(PCO)	trinity_dn26151_c0_g1_i1.p1	Transcript	mercator4v5.0: cysteine oxidase *(PCO) & prot-scriber: cysteine dioxygenase & swissprot: Plant cysteine oxidase 1 & original description: type:complete len:280 gc:universal TRINITY_DN26151_c0_g1_i1:286-1125(+)	-0.739169
19.2.1.3.1.4	Protein homeostasis.ubiquitin-proteasome system.N-degron pathways.Pro/N-degron pathway.GID ubiquitination complex.N-recognin component *(GID4/GID10)	trinity_dn7431_c0_g1_i3.p1	Transcript	mercator4v5.0: N-recognin component *(GID4/GID10) of GID ubiquitinination complex & prot-scriber: glucose induced degradation protein homolog & swissprot: no annotation & original description: type:complete len:172 gc:universal TRINITY_DN7431_c0_g1_i3:729-1244(+)	0.131256
19.2.1.3.1.4	Protein homeostasis.ubiquitin-proteasome system.N-degron pathways.Pro/N-degron pathway.GID ubiquitination complex.N-recognin component *(GID4/GID10)	trinity_dn7431_c0_g2_i12.p1	Transcript	mercator4v5.0: N-recognin component *(GID4/GID10) of GID ubiquitinination complex & prot-scriber: glucose induced degradation protein homolog & swissprot: no annotation & original description: type:complete len:172 gc:universal TRINITY_DN7431_c0_g2_i12:1049-534(-)	-0.222523
19.2.1.3.1.4	Protein homeostasis.ubiquitin-proteasome system.N-degron pathways.Pro/N-degron pathway.GID ubiquitination complex.N-recognin component *(GID4/GID10)	trinity_dn7431_c0_g2_i16.p1	Transcript	mercator4v5.0: N-recognin component *(GID4/GID10) of GID ubiquitinination complex & prot-scriber: glucose induced degradation protein homolog & swissprot: no annotation & original description: type:complete len:172 gc:universal TRINITY_DN7431_c0_g2_i16:1049-534(-)	-0.222523
19.2.1.3.1.9	Protein homeostasis.ubiquitin-proteasome system.N-degron pathways.Pro/N-degron pathway.GID ubiquitination complex.component *(GID9)	trinity_dn13954_c0_g1_i5.p1	Transcript	mercator4v5.0: component *(GID9) of GID ubiquitination complex & prot-scriber: e3 ubiquitin protein transferase maea & swissprot: Protein MAEA homolog & original description: type:complete len:364 gc:universal TRINITY_DN13954_c0_g1_i5:10-1101(+)	-3.25897
19.2.2.1.1	Protein homeostasis.ubiquitin-proteasome system.ubiquitin-fold protein conjugation.UBQ conjugation (ubiquitylation).UBQ ubiquitin-fold protein	trinity_dn32963_c0_g2_i2.p1	Transcript	mercator4v5.0: UBQ ubiquitin-fold protein & prot-scriber: polyubiquitin b & swissprot: Polyubiquitin 3 & original description: type:5prime_partial len:249 gc:universal TRINITY_DN32963_c0_g2_i2:1-747(+)	-0.228602
19.2.2.6.4	Protein homeostasis.ubiquitin-proteasome system.ubiquitin-fold protein conjugation.UFM conjugation.E3 UFM ubiquitin ligase	trinity_dn3679_c0_g1_i20.p1	Transcript	mercator4v5.0: E3 UFM ubiquitin ligase & prot-scriber: e3 ufm protein ligase homolog & swissprot: E3 UFM1-protein ligase 1 homolog & original description: type:complete len:346 gc:universal TRINITY_DN3679_c0_g1_i20:1800-2837(+)	0.173188
19.2.2.8.1.1	Protein homeostasis.ubiquitin-proteasome system.ubiquitin-fold protein conjugation.RING E3 ubiquitin ligase activities.RING-H2-class.ATL-subclass E3 ubiquitin ligase	trinity_dn1902_c0_g2_i4.p1	Transcript	mercator4v5.0: RING-H2-class ATL-subclass E3 ubiquitin ligase & prot-scriber: ring h2 finger protein atl & swissprot: Probable E3 ubiquitin-protein ligase RHA4A & original description: type:complete len:245 gc:universal TRINITY_DN1902_c0_g2_i4:1193-459(-)	0.398133
19.2.2.8.1.1	Protein homeostasis.ubiquitin-proteasome system.ubiquitin-fold protein conjugation.RING E3 ubiquitin ligase activities.RING-H2-class.ATL-subclass E3 ubiquitin ligase	trinity_dn6343_c1_g1_i1.p1	Transcript	mercator4v5.0: RING-H2-class ATL-subclass E3 ubiquitin ligase & prot-scriber: quality protein ring h2 finger atl & swissprot: RING-H2 finger protein ATL8 & original description: type:complete len:191 gc:universal TRINITY_DN6343_c1_g1_i1:55-627(+)	-0.0947203
19.2.2.8.1.1	Protein homeostasis.ubiquitin-proteasome system.ubiquitin-fold protein conjugation.RING E3 ubiquitin ligase activities.RING-H2-class.ATL-subclass E3 ubiquitin ligase	trinity_dn6343_c1_g2_i1.p2	Transcript	mercator4v5.0: RING-H2-class ATL-subclass E3 ubiquitin ligase & prot-scriber: quality protein ring h2 finger atl & swissprot: RING-H2 finger protein ATL8 & original description: type:complete len:188 gc:universal TRINITY_DN6343_c1_g2_i1:864-301(-)	0.304012
19.2.2.8.1.1	Protein homeostasis.ubiquitin-proteasome system.ubiquitin-fold protein conjugation.RING E3 ubiquitin ligase activities.RING-H2-class.ATL-subclass E3 ubiquitin ligase	trinity_dn11010_c0_g3_i1.p1	Transcript	mercator4v5.0: RING-H2-class ATL-subclass E3 ubiquitin ligase & prot-scriber: ring h2 finger protein atl & swissprot: RING-H2 finger protein ATL46 & original description: type:complete len:369 gc:universal TRINITY_DN11010_c0_g3_i1:478-1584(+)	0.222796
19.2.2.8.1.1	Protein homeostasis.ubiquitin-proteasome system.ubiquitin-fold protein conjugation.RING E3 ubiquitin ligase activities.RING-H2-class.ATL-subclass E3 ubiquitin ligase	trinity_dn11010_c0_g3_i2.p1	Transcript	mercator4v5.0: RING-H2-class ATL-subclass E3 ubiquitin ligase & prot-scriber: ring h2 finger protein atl & swissprot: RING-H2 finger protein ATL46 & original description: type:complete len:369 gc:universal TRINITY_DN11010_c0_g3_i2:478-1584(+)	0.222796
19.2.2.8.1.13	Protein homeostasis.ubiquitin-proteasome system.ubiquitin-fold protein conjugation.RING E3 ubiquitin ligase activities.RING-H2-class.E3 ubiquitin ligase *(BTS/BTSL)	trinity_dn14353_c0_g1_i3.p1	Transcript	mercator4v5.0: E3 ubiquitin ligase *(BTS/BTSL) & prot-scriber: zinc finger protein brutus & swissprot: Zinc finger protein BRUTUS-like At1g18910 & original description: type:complete len:161 gc:universal TRINITY_DN14353_c0_g1_i3:757-275(-)	-0.0505059
19.2.2.8.2.7	Protein homeostasis.ubiquitin-proteasome system.ubiquitin-fold protein conjugation.RING E3 ubiquitin ligase activities.RING-HC-class.E3 ubiquitin ligase *(PIR)	trinity_dn14464_c0_g3_i3.p1	Transcript	mercator4v5.0: E3 ubiquitin ligase *(PIR) & prot-scriber: ring type domain containing protein & swissprot: Putative E3 ubiquitin-protein ligase RF298 & original description: type:complete len:605 gc:universal TRINITY_DN14464_c0_g3_i3:3274-1460(-)	0.694655
19.2.2.8.2.16	Protein homeostasis.ubiquitin-proteasome system.ubiquitin-fold protein conjugation.RING E3 ubiquitin ligase activities.RING-HC-class.E3 ubiquitin ligase *(STUBL5)	trinity_dn6389_c1_g1_i2.p1	Transcript	mercator4v5.0: E3 ubiquitin ligase *(STUBL5) & prot-scriber: ring type domain containing protein & swissprot: no annotation & original description: type:complete len:805 gc:universal TRINITY_DN6389_c1_g1_i2:2635-221(-)	-0.0561428
19.2.2.8.2.17	Protein homeostasis.ubiquitin-proteasome system.ubiquitin-fold protein conjugation.RING E3 ubiquitin ligase activities.RING-HC-class.E3 ubiquitin ligase	trinity_dn5816_c0_g2_i5.p1	Transcript	mercator4v5.0: E3 ubiquitin ligase & prot-scriber: ring type domain containing protein & swissprot: E3 ubiquitin-protein ligase AIRP2 & original description: type:complete len:229 gc:universal TRINITY_DN5816_c0_g2_i5:977-291(-)	-0.368216
19.2.2.8.2.17	Protein homeostasis.ubiquitin-proteasome system.ubiquitin-fold protein conjugation.RING E3 ubiquitin ligase activities.RING-HC-class.E3 ubiquitin ligase	trinity_dn25800_c0_g1_i3.p1	Transcript	mercator4v5.0: E3 ubiquitin ligase & prot-scriber: ring type domain containing protein & swissprot: E3 ubiquitin-protein ligase AIRP2 & original description: type:complete len:248 gc:universal TRINITY_DN25800_c0_g1_i3:1230-487(-)	0.0682774
19.2.2.8.4.1	Protein homeostasis.ubiquitin-proteasome system.ubiquitin-fold protein conjugation.RING E3 ubiquitin ligase activities.RING-v-class.E3 ubiquitin ligase	trinity_dn675_c2_g1_i1.p1	Transcript	mercator4v5.0: E3 ubiquitin ligase & prot-scriber: ring ch type domain containing protein & swissprot: no annotation & original description: type:5prime_partial len:239 gc:universal TRINITY_DN675_c2_g1_i1:863-147(-)	-0.0399017
19.2.2.8.6.1	Protein homeostasis.ubiquitin-proteasome system.ubiquitin-fold protein conjugation.RING E3 ubiquitin ligase activities.RING-C2-class.E3 ubiquitin ligase *(PIRE)	trinity_dn3565_c0_g2_i1.p1	Transcript	mercator4v5.0: E3 ubiquitin ligase *(PIRE) & prot-scriber: ring type domain containing protein & swissprot: no annotation & original description: type:complete len:276 gc:universal TRINITY_DN3565_c0_g2_i1:1284-457(-)	-0.114059
19.2.2.8.6.1	Protein homeostasis.ubiquitin-proteasome system.ubiquitin-fold protein conjugation.RING E3 ubiquitin ligase activities.RING-C2-class.E3 ubiquitin ligase *(PIRE)	trinity_dn3565_c0_g4_i1.p1	Transcript	mercator4v5.0: E3 ubiquitin ligase *(PIRE) & prot-scriber: ring type domain containing protein & swissprot: no annotation & original description: type:complete len:276 gc:universal TRINITY_DN3565_c0_g4_i1:511-1338(+)	-0.648991
19.2.2.10.2.3	Protein homeostasis.ubiquitin-proteasome system.ubiquitin-fold protein conjugation.U-Box E3 ubiquitin ligase activities.group-II.E3 ubiquitin ligase *(PUB5)	trinity_dn61787_c0_g1_i5.p1	Transcript	mercator4v5.0: E3 ubiquitin ligase & prot-scriber: ring type e3 ubiquitin transferase & swissprot: U-box domain-containing protein 5 & original description: type:complete len:745 gc:universal TRINITY_DN61787_c0_g1_i5:2864-630(-)	0.0861383
19.2.2.10.2.9	Protein homeostasis.ubiquitin-proteasome system.ubiquitin-fold protein conjugation.U-Box E3 ubiquitin ligase activities.group-II.E3 ubiquitin ligase *(PUB2)	trinity_dn1904_c0_g1_i5.p1	Transcript	mercator4v5.0: E3 ubiquitin ligase & prot-scriber: arath u box domain containing protein & swissprot: U-box domain-containing protein 4 & original description: type:5prime_partial len:872 gc:universal TRINITY_DN1904_c0_g1_i5:1-2616(+)	-0.0509937
19.2.2.10.7.1	Protein homeostasis.ubiquitin-proteasome system.ubiquitin-fold protein conjugation.U-Box E3 ubiquitin ligase activities.group-VII.bifunctional co-chaperone and E3 ubiquitin ligase *(CHIP)	trinity_dn2887_c1_g1_i15.p1	Transcript	mercator4v5.0: bifunctional co-chaperone and E3 ubiquitin ligase *(CHIP) & prot-scriber: ring type e3 ubiquitin transferase & swissprot: E3 ubiquitin-protein ligase CHIP & original description: type:complete len:204 gc:universal TRINITY_DN2887_c1_g1_i15:280-891(+)	-0.0306927
19.2.2.12.3.3.4	Protein homeostasis.ubiquitin-proteasome system.ubiquitin-fold protein conjugation.CULLIN-based E3 ubiquitin ligase activities.CUL1-based/SCF E3 ubiquitin ligase complexes.F-BOX substrate adaptor component activities.substrate adaptor *(SKP2)	trinity_dn1955_c0_g1_i8.p1	Transcript	mercator4v5.0: substrate adaptor *(SKP2) of SCF E3 ubiquitin ligase complex & prot-scriber: f box domain containing protein & swissprot: F-box protein SKP2A & original description: type:5prime_partial len:225 gc:universal TRINITY_DN1955_c0_g1_i8:2-676(+)	-0.393444
19.2.2.12.3.3.4	Protein homeostasis.ubiquitin-proteasome system.ubiquitin-fold protein conjugation.CULLIN-based E3 ubiquitin ligase activities.CUL1-based/SCF E3 ubiquitin ligase complexes.F-BOX substrate adaptor component activities.substrate adaptor *(SKP2)	trinity_dn14188_c1_g1_i12.p1	Transcript	mercator4v5.0: substrate adaptor *(SKP2) of SCF E3 ubiquitin ligase complex & prot-scriber: f box domain containing protein & swissprot: F-box protein SKP2A & original description: type:5prime_partial len:248 gc:universal TRINITY_DN14188_c1_g1_i12:1276-533(-)	0.350348
19.2.2.12.3.3.11	Protein homeostasis.ubiquitin-proteasome system.ubiquitin-fold protein conjugation.CULLIN-based E3 ubiquitin ligase activities.CUL1-based/SCF E3 ubiquitin ligase complexes.F-BOX substrate adaptor component activities.substrate adaptor *(FBS)	trinity_dn5415_c10_g1_i2.p1	Transcript	mercator4v5.0: substrate adaptor *(FBS) of SCF E3 ubiquitin ligase complex & prot-scriber: f box domain containing protein & swissprot: F-box protein At4g35930 & original description: type:5prime_partial len:300 gc:universal TRINITY_DN5415_c10_g1_i2:1168-269(-)	-0.143573
19.2.2.12.3.3.13	Protein homeostasis.ubiquitin-proteasome system.ubiquitin-fold protein conjugation.CULLIN-based E3 ubiquitin ligase activities.CUL1-based/SCF E3 ubiquitin ligase complexes.F-BOX substrate adaptor component activities.substrate adaptor *(FBL17)	trinity_dn20954_c0_g1_i7.p1	Transcript	mercator4v5.0: substrate adaptor *(FBL17) of SCF E3 ubiquitin ligase complex & prot-scriber: f box domain containing protein & swissprot: F-box/LRR-repeat protein 17 & original description: type:5prime_partial len:645 gc:universal TRINITY_DN20954_c0_g1_i7:1-1935(+)	0.657664
19.2.2.12.3.3.23	Protein homeostasis.ubiquitin-proteasome system.ubiquitin-fold protein conjugation.CULLIN-based E3 ubiquitin ligase activities.CUL1-based/SCF E3 ubiquitin ligase complexes.F-BOX substrate adaptor component activities.substrate adaptor	trinity_dn25716_c0_g1_i10.p1	Transcript	mercator4v5.0: substrate adaptor of SCF E3 ubiquitin ligase complex & prot-scriber: fist c domain containing protein & swissprot: F-box/LRR-repeat protein At5g63520 & original description: type:complete len:547 gc:universal TRINITY_DN25716_c0_g1_i10:1881-241(-)	-0.991427
19.2.2.12.3.3.27	Protein homeostasis.ubiquitin-proteasome system.ubiquitin-fold protein conjugation.CULLIN-based E3 ubiquitin ligase activities.CUL1-based/SCF E3 ubiquitin ligase complexes.F-BOX substrate adaptor component activities.substrate adaptor *(SKIP18)	trinity_dn19960_c0_g1_i1.p1	Transcript	mercator4v5.0: substrate adaptor *(SKIP18) of SCF E3 ubiquitin ligase complex & prot-scriber: f box protein bw & swissprot: F-box protein FBW2 & original description: type:3prime_partial len:299 gc:universal TRINITY_DN19960_c0_g1_i1:894-1(-)	-0.194512
19.2.2.12.3.3.27	Protein homeostasis.ubiquitin-proteasome system.ubiquitin-fold protein conjugation.CULLIN-based E3 ubiquitin ligase activities.CUL1-based/SCF E3 ubiquitin ligase complexes.F-BOX substrate adaptor component activities.substrate adaptor *(SKIP18)	trinity_dn19960_c0_g1_i2.p1	Transcript	mercator4v5.0: substrate adaptor *(SKIP18) of SCF E3 ubiquitin ligase complex & prot-scriber: f box protein bw & swissprot: F-box protein FBW2 & original description: type:3prime_partial len:299 gc:universal TRINITY_DN19960_c0_g1_i2:894-1(-)	-0.194512
19.2.2.12.3.3.27	Protein homeostasis.ubiquitin-proteasome system.ubiquitin-fold protein conjugation.CULLIN-based E3 ubiquitin ligase activities.CUL1-based/SCF E3 ubiquitin ligase complexes.F-BOX substrate adaptor component activities.substrate adaptor *(SKIP18)	trinity_dn19960_c0_g1_i3.p1	Transcript	mercator4v5.0: substrate adaptor *(SKIP18) of SCF E3 ubiquitin ligase complex & prot-scriber: f box protein bw & swissprot: F-box protein FBW2 & original description: type:3prime_partial len:299 gc:universal TRINITY_DN19960_c0_g1_i3:894-1(-)	-0.194512
19.2.2.12.3.3.36	Protein homeostasis.ubiquitin-proteasome system.ubiquitin-fold protein conjugation.CULLIN-based E3 ubiquitin ligase activities.CUL1-based/SCF E3 ubiquitin ligase complexes.F-BOX substrate adaptor component activities.substrate adaptor *(RIFP1)	trinity_dn2122_c0_g2_i2.p1	Transcript	mercator4v5.0: substrate adaptor *(RIFP1) of SCF E3 ubiquitin ligase complex & prot-scriber: f box protein & swissprot: F-box protein SKIP14 & original description: type:complete len:496 gc:universal TRINITY_DN2122_c0_g2_i2:133-1620(+)	0.0768329
19.2.2.12.3.3.39	Protein homeostasis.ubiquitin-proteasome system.ubiquitin-fold protein conjugation.CULLIN-based E3 ubiquitin ligase activities.CUL1-based/SCF E3 ubiquitin ligase complexes.F-BOX substrate adaptor component activities.substrate adaptor *(FBX2)	trinity_dn7796_c0_g1_i1.p1	Transcript	mercator4v5.0: substrate adaptor *(FBX2) of SCF E3 ubiquitin ligase complex & prot-scriber: f box domain containing protein & swissprot: F-box/WD-40 repeat-containing protein At5g21040 & original description: type:complete len:565 gc:universal TRINITY_DN7796_c0_g1_i1:789-2483(+)	0.470354
19.2.2.12.3.3.42	Protein homeostasis.ubiquitin-proteasome system.ubiquitin-fold protein conjugation.CULLIN-based E3 ubiquitin ligase activities.CUL1-based/SCF E3 ubiquitin ligase complexes.F-BOX substrate adaptor component activities.substrate adaptor	trinity_dn17831_c0_g2_i1.p1	Transcript	mercator4v5.0: substrate adaptor of SCF E3 ubiquitin ligase complex & prot-scriber: f box domain containing protein & swissprot: F-box/kelch-repeat protein At5g43190 & original description: type:complete len:388 gc:universal TRINITY_DN17831_c0_g2_i1:1261-98(-)	-0.404711
19.2.2.12.3.3.49	Protein homeostasis.ubiquitin-proteasome system.ubiquitin-fold protein conjugation.CULLIN-based E3 ubiquitin ligase activities.CUL1-based/SCF E3 ubiquitin ligase complexes.F-BOX substrate adaptor component activities.substrate adaptor *(SKIP13/SKIP10/SKIP9)	trinity_dn7652_c0_g1_i1.p1	Transcript	mercator4v5.0: substrate adaptor of SCF E3 ubiquitin ligase complex & prot-scriber: f box domain containing protein & swissprot: F-box protein PP2-A13 & original description: type:complete len:295 gc:universal TRINITY_DN7652_c0_g1_i1:1122-238(-)	-0.576176
19.2.2.12.3.3.49	Protein homeostasis.ubiquitin-proteasome system.ubiquitin-fold protein conjugation.CULLIN-based E3 ubiquitin ligase activities.CUL1-based/SCF E3 ubiquitin ligase complexes.F-BOX substrate adaptor component activities.substrate adaptor *(SKIP13/SKIP10/SKIP9)	trinity_dn43155_c0_g2_i7.p1	Transcript	mercator4v5.0: substrate adaptor of SCF E3 ubiquitin ligase complex & prot-scriber: f box domain containing protein & swissprot: F-box protein PP2-A12 & original description: type:complete len:287 gc:universal TRINITY_DN43155_c0_g2_i7:293-1153(+)	0.380905
19.2.2.12.3.3.52	Protein homeostasis.ubiquitin-proteasome system.ubiquitin-fold protein conjugation.CULLIN-based E3 ubiquitin ligase activities.CUL1-based/SCF E3 ubiquitin ligase complexes.F-BOX substrate adaptor component activities.substrate adaptor *(FBL4)	trinity_dn1478_c0_g1_i9.p1	Transcript	mercator4v5.0: substrate adaptor *(FBL4) of SCF E3 ubiquitin ligase complex & prot-scriber: f box 5 domain containing protein & swissprot: F-box/LRR-repeat protein 4 & original description: type:complete len:599 gc:universal TRINITY_DN1478_c0_g1_i9:148-1944(+)	0.117673
19.2.2.12.5.3.3	Protein homeostasis.ubiquitin-proteasome system.ubiquitin-fold protein conjugation.CULLIN-based E3 ubiquitin ligase activities.CUL4-based E3 ubiquitin ligase complexes.DCAF substrate adaptor component activities.substrate adaptor *(ASG2)	trinity_dn14055_c0_g1_i15.p1	Transcript	mercator4v5.0: substrate adaptor *(ASG2) & prot-scriber: mouse wd repeat containing protein & swissprot: Protein ALTERED SEED GERMINATION 2 & original description: type:5prime_partial len:778 gc:universal TRINITY_DN14055_c0_g1_i15:1-2334(+)	0.169049
19.2.2.12.5.3.10	Protein homeostasis.ubiquitin-proteasome system.ubiquitin-fold protein conjugation.CULLIN-based E3 ubiquitin ligase activities.CUL4-based E3 ubiquitin ligase complexes.DCAF substrate adaptor component activities.substrate adaptor	trinity_dn4777_c0_g1_i4.p1	Transcript	mercator4v5.0: substrate adaptor of CUL4-based E3 ubiquitin ligase complex & prot-scriber: wd repeat containing protein & swissprot: no annotation & original description: type:5prime_partial len:466 gc:universal TRINITY_DN4777_c0_g1_i4:2-1399(+)	0.499682
19.2.3.1.1.3	Protein homeostasis.ubiquitin-proteasome system.ubiquitin-fold protein deconjugation.UBQ deconjugation.UBP deubiquitinase activities.deubiquitinase *(UBP5/8-11)	trinity_dn4228_c3_g1_i1.p1	Transcript	mercator4v5.0: deubiquitinase *(UBP5/8-11) & prot-scriber: quality protein ubiquitin carboxyl terminal hydrolase & swissprot: Ubiquitin carboxyl-terminal hydrolase 8 & original description: type:3prime_partial len:660 gc:universal TRINITY_DN4228_c3_g1_i1:1977-1(-)	-0.163402
19.2.3.1.1.3	Protein homeostasis.ubiquitin-proteasome system.ubiquitin-fold protein deconjugation.UBQ deconjugation.UBP deubiquitinase activities.deubiquitinase *(UBP5/8-11)	trinity_dn16626_c0_g2_i4.p1	Transcript	mercator4v5.0: deubiquitinase *(UBP5/8-11) & prot-scriber: ubiquitin carboxyl terminal hydrolase 4 11 15 & swissprot: Ubiquitin carboxyl-terminal hydrolase 8 & original description: type:complete len:300 gc:universal TRINITY_DN16626_c0_g2_i4:1282-383(-)	0.629563
19.2.3.1.1.3	Protein homeostasis.ubiquitin-proteasome system.ubiquitin-fold protein deconjugation.UBQ deconjugation.UBP deubiquitinase activities.deubiquitinase *(UBP5/8-11)	trinity_dn17054_c1_g1_i4.p1	Transcript	mercator4v5.0: deubiquitinase *(UBP5/8-11) & prot-scriber: ubiquitin carboxyl terminal hydrolase 4 11 15 & swissprot: Ubiquitin carboxyl-terminal hydrolase 8 & original description: type:complete len:280 gc:universal TRINITY_DN17054_c1_g1_i4:280-1119(+)	0.593608
19.2.3.1.1.3	Protein homeostasis.ubiquitin-proteasome system.ubiquitin-fold protein deconjugation.UBQ deconjugation.UBP deubiquitinase activities.deubiquitinase *(UBP5/8-11)	trinity_dn17054_c1_g1_i5.p1	Transcript	mercator4v5.0: deubiquitinase *(UBP5/8-11) & prot-scriber: ubiquitin carboxyl terminal hydrolase 4 11 15 & swissprot: Ubiquitin carboxyl-terminal hydrolase 8 & original description: type:complete len:280 gc:universal TRINITY_DN17054_c1_g1_i5:324-1163(+)	0.593608
19.2.3.1.2.5	Protein homeostasis.ubiquitin-proteasome system.ubiquitin-fold protein deconjugation.UBQ deconjugation.OTU deubiquitinase activities.deubiquitinase *(OTU6-12)	trinity_dn8598_c0_g1_i3.p1	Transcript	mercator4v5.0: deubiquitinase *(OTU6-12) & prot-scriber: otu domain containing protein 5 & swissprot: OVARIAN TUMOR DOMAIN-containing deubiquitinating enzyme 7 & original description: type:complete len:354 gc:universal TRINITY_DN8598_c0_g1_i3:1602-541(-)	0.0185602
19.2.3.1.2.5	Protein homeostasis.ubiquitin-proteasome system.ubiquitin-fold protein deconjugation.UBQ deconjugation.OTU deubiquitinase activities.deubiquitinase *(OTU6-12)	trinity_dn8680_c0_g1_i3.p1	Transcript	mercator4v5.0: deubiquitinase *(OTU6-12) & prot-scriber: otu domain containing protein & swissprot: OVARIAN TUMOR DOMAIN-containing deubiquitinating enzyme 9 & original description: type:complete len:337 gc:universal TRINITY_DN8680_c0_g1_i3:1500-490(-)	-0.335219
19.2.4.2.2.2	Protein homeostasis.ubiquitin-proteasome system.membrane-associated protein degradation.ER-associated protein degradation (ERAD).substrate extraction.membrane protein retrotranslocase *(DFM1)	trinity_dn28388_c2_g2_i1.p1	Transcript	mercator4v5.0: component *(DFM1) of ER-associated protein degradation (ERAD) machinery & prot-scriber: derlin & swissprot: Derlin-2.2 & original description: type:5prime_partial len:101 gc:universal TRINITY_DN28388_c2_g2_i1:714-412(-)	-0.205531
19.2.5.1.3.4	Protein homeostasis.ubiquitin-proteasome system.26S proteasome.20S core particle.assembly.assembly factor *(PA200)	trinity_dn43797_c0_g1_i4.p1	Transcript	mercator4v5.0: proteasome core particle assembly factor *(PA200) & prot-scriber: proteasome activator complex subunit & swissprot: Proteasome activator subunit 4 & original description: type:complete len:1814 gc:universal TRINITY_DN43797_c0_g1_i4:5766-325(-)	-1.59399
19.3.1.1	Protein homeostasis.autophagy.initiation kinase complex.kinase component *(ATG1)	trinity_dn6883_c1_g1_i1.p1	Transcript	mercator4v5.0: kinase component *(ATG1) of ATG1-13 autophagosome assembly control complex & prot-scriber: protein kinase domain containing & swissprot: Serine/threonine-protein kinase ATG1a & original description: type:complete len:363 gc:universal TRINITY_DN6883_c1_g1_i1:1649-561(-)	-0.0854863
19.3.1.1	Protein homeostasis.autophagy.initiation kinase complex.kinase component *(ATG1)	trinity_dn6883_c1_g1_i8.p1	Transcript	mercator4v5.0: kinase component *(ATG1) of ATG1-13 autophagosome assembly control complex & prot-scriber: beab2 serine threonine protein kinase atg & swissprot: Serine/threonine-protein kinase ATG1a & original description: type:complete len:713 gc:universal TRINITY_DN6883_c1_g1_i8:2797-659(-)	-0.313834
19.3.1.1	Protein homeostasis.autophagy.initiation kinase complex.kinase component *(ATG1)	trinity_dn18179_c0_g1_i13.p1	Transcript	mercator4v5.0: kinase component *(ATG1) of ATG1-13 autophagosome assembly control complex & prot-scriber: protein kinase domain containing & swissprot: Serine/threonine-protein kinase ATG1a & original description: type:complete len:363 gc:universal TRINITY_DN18179_c0_g1_i13:1224-2312(+)	-1.0816
19.3.1.1	Protein homeostasis.autophagy.initiation kinase complex.kinase component *(ATG1)	trinity_dn18179_c0_g1_i5.p1	Transcript	mercator4v5.0: kinase component *(ATG1) of ATG1-13 autophagosome assembly control complex & prot-scriber: protein kinase domain containing & swissprot: Serine/threonine-protein kinase ATG1a & original description: type:complete len:363 gc:universal TRINITY_DN18179_c0_g1_i5:559-1647(+)	-1.0816
19.3.2.4	Protein homeostasis.autophagy.nucleation kinase complexes.regulatory kinase component *(VPS15)	trinity_dn2723_c0_g1_i2.p1	Transcript	mercator4v5.0: regulatory kinase component *(VPS15) of PI3-kinase vesicle nucleation complex I/II & prot-scriber: non specific serine threonine protein kinase & swissprot: Serine/threonine-protein kinase VPS15 & original description: type:5prime_partial len:1099 gc:universal TRINITY_DN2723_c0_g1_i2:4941-1645(-)	-1.52372
19.3.3.5.1.3	Protein homeostasis.autophagy.phagophore expansion.membrane shuttling.ATG9-2-18 membrane-recruiting complex.component *(ATG18)	trinity_dn13022_c0_g1_i3.p1	Transcript	mercator4v5.0: component *(ATG18) of autophagosome ATG9-2-18 membrane shuttling complex & prot-scriber: bcas domain containing protein & swissprot: Autophagy-related protein 18g & original description: type:3prime_partial len:640 gc:universal TRINITY_DN13022_c0_g1_i3:695-2611(+)	-0.125132
19.4.1.1.1	Protein homeostasis.proteolysis.cysteine-type peptidase activities.C1-class (Papain) protease activities.subclass CTB cysteine protease	trinity_dn4429_c4_g1_i1.p1	Transcript	mercator4v5.0: C1-class subclass CTB cysteine protease & prot-scriber: cathepsin b cysteine proteinase & swissprot: Cathepsin B-like protease 2 & original description: type:complete len:243 gc:universal TRINITY_DN4429_c4_g1_i1:45-773(+)	-1.24543
19.4.1.6	Protein homeostasis.proteolysis.cysteine-type peptidase activities.C50-class protease separase *(AESP)	trinity_dn15981_c0_g2_i1.p2	Transcript	mercator4v5.0: protease separase *(AESP) & prot-scriber: separase & swissprot: Separase & original description: type:complete len:284 gc:universal TRINITY_DN15981_c0_g2_i1:1336-485(-)	0.889464
19.4.1.6	Protein homeostasis.proteolysis.cysteine-type peptidase activities.C50-class protease separase *(AESP)	trinity_dn15981_c0_g2_i2.p1	Transcript	mercator4v5.0: protease separase *(AESP) & prot-scriber: separase & swissprot: Separase & original description: type:5prime_partial len:1881 gc:universal TRINITY_DN15981_c0_g2_i2:6127-485(-)	0.593874
19.4.2.2	Protein homeostasis.proteolysis.serine-type peptidase activities.S10-class carboxypeptidase *(SCPL)	trinity_dn14242_c0_g1_i3.p1	Transcript	mercator4v5.0: serine carboxypeptidase & prot-scriber: serine carboxypeptidase & swissprot: Serine carboxypeptidase 24 & original description: type:complete len:472 gc:universal TRINITY_DN14242_c0_g1_i3:84-1499(+)	0.776257
19.4.2.3	Protein homeostasis.proteolysis.serine-type peptidase activities.DEG-type protease	trinity_dn1876_c0_g1_i37.p1	Transcript	mercator4v5.0: protease *(Deg) & prot-scriber: pdz 3 domain containing protein & swissprot: Protease Do-like 9 & original description: type:3prime_partial len:367 gc:universal TRINITY_DN1876_c0_g1_i37:43-1140(+)	0.664871
19.4.2.3	Protein homeostasis.proteolysis.serine-type peptidase activities.DEG-type protease	trinity_dn4540_c0_g1_i4.p1	Transcript	mercator4v5.0: protease *(Deg) & prot-scriber: protease do & swissprot: Protease Do-like 9 & original description: type:5prime_partial len:135 gc:universal TRINITY_DN4540_c0_g1_i4:692-288(-)	0.386559
19.4.2.6.1	Protein homeostasis.proteolysis.serine-type peptidase activities.Rhomboid-type protease activities.S54-class protease *(RBL)	trinity_dn24390_c0_g2_i3.p1	Transcript	mercator4v5.0: protease *(RBL) & prot-scriber: uba domain containing protein & swissprot: Rhomboid-like protein 20 & original description: type:5prime_partial len:230 gc:universal TRINITY_DN24390_c0_g2_i3:1-690(+)	-0.144844
19.4.2.7	Protein homeostasis.proteolysis.serine-type peptidase activities.S28-class carboxypeptidase	trinity_dn35490_c0_g1_i4.p1	Transcript	mercator4v5.0: S28-class carboxypeptidase & prot-scriber: lysosomal pro x carboypeptidase 1 & swissprot: no annotation & original description: type:5prime_partial len:317 gc:universal TRINITY_DN35490_c0_g1_i4:2-952(+)	0.147704
19.4.2.9.1	Protein homeostasis.proteolysis.serine-type peptidase activities.chloroplast Clp-type protease complex.proteolytic core component *(ClpP1/3-6)	trinity_dn31319_c0_g1_i1.p1	Transcript	mercator4v5.0: proteolytic core component *(ClpP1/3-6) of chloroplast Clp-type protease complex & prot-scriber: atp dependent clp protease proteolytic subunit 3 & swissprot: ATP-dependent Clp protease proteolytic subunit 3, chloroplastic & original description: type:complete len:240 gc:universal TRINITY_DN31319_c0_g1_i1:68-787(+)	-0.578748
19.4.2.10	Protein homeostasis.proteolysis.serine-type peptidase activities.S9-class plastidial glutamyl peptidase *(CGEP)	trinity_dn264664_c0_g1_i1.p1	Transcript	mercator4v5.0: S9-class plastidial glutamyl peptidase *(CGEP) & prot-scriber: peptidase s9 domain containing protein & swissprot: Probable glutamyl endopeptidase, chloroplastic & original description: type:5prime_partial len:781 gc:universal TRINITY_DN264664_c0_g1_i1:3993-1651(-)	-0.839335
19.4.3.1	Protein homeostasis.proteolysis.aspartic-type peptidase activities.A1-class (Pepsin) protease	trinity_dn4630_c0_g1_i1.p1	Transcript	mercator4v5.0: A1-class (Pepsin) protease & prot-scriber: peptidase a1 domain containing protein & swissprot: Probable aspartic proteinase GIP2 & original description: type:5prime_partial len:442 gc:universal TRINITY_DN4630_c0_g1_i1:1452-127(-)	0.244011
19.4.3.1	Protein homeostasis.proteolysis.aspartic-type peptidase activities.A1-class (Pepsin) protease	trinity_dn4758_c0_g1_i45.p2	Transcript	mercator4v5.0: A1-class (Pepsin) protease & prot-scriber: peptidase a1 domain containing protein & swissprot: Aspartic proteinase Asp1 & original description: type:complete len:262 gc:universal TRINITY_DN4758_c0_g1_i45:213-998(+)	0.543656
19.4.3.1	Protein homeostasis.proteolysis.aspartic-type peptidase activities.A1-class (Pepsin) protease	trinity_dn6784_c0_g1_i20.p1	Transcript	mercator4v5.0: A1-class (Pepsin) protease & prot-scriber: peptidase a1 domain containing protein & swissprot: Aspartyl protease family protein 1 & original description: type:complete len:383 gc:universal TRINITY_DN6784_c0_g1_i20:1567-419(-)	0.270339
19.4.5.3	Protein homeostasis.proteolysis.metallopeptidase activities.M10-class (Matrixin) metalloprotease	trinity_dn9014_c0_g2_i2.p1	Transcript	mercator4v5.0: M10-class (Matrixin) metalloprotease & prot-scriber: znmc domain containing protein & swissprot: Metalloendoproteinase 2-MMP & original description: type:complete len:377 gc:universal TRINITY_DN9014_c0_g2_i2:318-1448(+)	0.464519
19.4.5.4.1	Protein homeostasis.proteolysis.metallopeptidase activities.M16-class metallopeptidase activities.PQQL-like peptidase	trinity_dn11639_c0_g1_i2.p1	Transcript	mercator4v5.0: PQQL-like peptidase & prot-scriber: peptidase m16 c domain containing protein & swissprot: Zinc protease PQQL-like & original description: type:complete len:605 gc:universal TRINITY_DN11639_c0_g1_i2:1242-3056(+)	-0.160042
19.4.5.6.1	Protein homeostasis.proteolysis.metallopeptidase activities.aminopeptidase activities.M17-class leucyl aminopeptidase *(LAP)	trinity_dn743_c0_g1_i9.p1	Transcript	mercator4v5.0: M17-class leucyl aminopeptidase *(LAP) & prot-scriber: cytosol ap domain containing protein & swissprot: Leucine aminopeptidase 2, chloroplastic & original description: type:complete len:579 gc:universal TRINITY_DN743_c0_g1_i9:2132-396(-)	-0.000479833
19.4.5.6.3.3	Protein homeostasis.proteolysis.metallopeptidase activities.aminopeptidase activities.M1-class aminopeptidase activities.aminopeptidase *(APM1)	trinity_dn1415_c0_g1_i12.p1	Transcript	mercator4v5.0: aminopeptidase *(APM1) & prot-scriber: aminopeptidase m1 & swissprot: Aminopeptidase M1 & original description: type:5prime_partial len:904 gc:universal TRINITY_DN1415_c0_g1_i12:2-2713(+)	0.421328
19.4.5.7.1	Protein homeostasis.proteolysis.metallopeptidase activities.carboxypeptidase activities.M14-class carboxypeptidase	trinity_dn21654_c0_g1_i5.p1	Transcript	mercator4v5.0: M14-class carboxypeptidase & prot-scriber: peptidase m14 domain containing protein & swissprot: no annotation & original description: type:complete len:300 gc:universal TRINITY_DN21654_c0_g1_i5:442-1341(+)	-1.87294
19.4.5.7.2	Protein homeostasis.proteolysis.metallopeptidase activities.carboxypeptidase activities.M14-class carboxypeptidase *(SOL)	trinity_dn34664_c0_g2_i10.p1	Transcript	mercator4v5.0: carboxypeptidase *(SOL) & prot-scriber: carboxypeptidase d protein & swissprot: Carboxypeptidase SOL1 & original description: type:complete len:240 gc:universal TRINITY_DN34664_c0_g2_i10:19-738(+)	-1.22515
19.4.5.7.2	Protein homeostasis.proteolysis.metallopeptidase activities.carboxypeptidase activities.M14-class carboxypeptidase *(SOL)	trinity_dn34664_c0_g2_i2.p1	Transcript	mercator4v5.0: carboxypeptidase *(SOL) & prot-scriber: carboxypeptidase e & swissprot: Carboxypeptidase SOL1 & original description: type:complete len:299 gc:universal TRINITY_DN34664_c0_g2_i2:629-1525(+)	0.220526
19.4.5.8.1.1.1	Protein homeostasis.proteolysis.metallopeptidase activities.FtsH endopeptidase activities.FtsH mitochondrial protease complexes.i-AAA protease activities.ATP-dependent metalloprotease *(FtsH4/11)	trinity_dn825_c0_g2_i7.p1	Transcript	mercator4v5.0: ATP-dependent metalloprotease *(FtsH4/11) & prot-scriber: atp dependent zinc metalloprotease ftsh 11 mitochondrial & swissprot: ATP-dependent zinc metalloprotease FTSH 4, mitochondrial & original description: type:complete len:1049 gc:universal TRINITY_DN825_c0_g2_i7:3645-499(-)	-0.0194842
19.4.5.8.1.1.1	Protein homeostasis.proteolysis.metallopeptidase activities.FtsH endopeptidase activities.FtsH mitochondrial protease complexes.i-AAA protease activities.ATP-dependent metalloprotease *(FtsH4/11)	trinity_dn6288_c0_g1_i6.p1	Transcript	mercator4v5.0: ATP-dependent metalloprotease *(FtsH4/11) & prot-scriber: atp dependent zinc metalloprotease ftsh 11 & swissprot: ATP-dependent zinc metalloprotease FTSH 11, chloroplastic/mitochondrial & original description: type:5prime_partial len:546 gc:universal TRINITY_DN6288_c0_g1_i6:3-1640(+)	-1.27901
19.5.1.3.2	Protein homeostasis.protein storage.seed storage protein activities.11S globulin family.Globulin-type seed storage protein	trinity_dn3912_c0_g1_i15.p1	Transcript	mercator4v5.0: Globulin-type seed storage protein & prot-scriber: cupin type domain containing protein & swissprot: Glutelin type-D 1 & original description: type:complete len:357 gc:universal TRINITY_DN3912_c0_g1_i15:77-1147(+)	-0.647576
20.1.2.1.5	Cytoskeleton organisation.microtubular network.microtubule Tubulin heterodimer formation.gamma-Tubulin Ring Complex (gamma-TuRC).component *(GCP5)	trinity_dn27606_c0_g1_i7.p1	Transcript	mercator4v5.0: component *(GCP5) of gamma-Tubulin ring complex & prot-scriber: gamma tubulin complex component & swissprot: no annotation & original description: type:complete len:147 gc:universal TRINITY_DN27606_c0_g1_i7:731-291(-)	0.475726
20.1.2.2.2	Cytoskeleton organisation.microtubular network.microtubule Tubulin heterodimer formation.Augmin gamma-Tubulin Ring Complex recruiting complex.component *(AUG2)	trinity_dn3711_c0_g1_i1.p1	Transcript	mercator4v5.0: component *(AUG2) of Augmin gamma-TuRC recruiting complex & prot-scriber: augmin subunit & swissprot: AUGMIN subunit 2 & original description: type:5prime_partial len:321 gc:universal TRINITY_DN3711_c0_g1_i1:1404-442(-)	0.465194
20.1.2.2.2	Cytoskeleton organisation.microtubular network.microtubule Tubulin heterodimer formation.Augmin gamma-Tubulin Ring Complex recruiting complex.component *(AUG2)	trinity_dn4624_c0_g1_i20.p1	Transcript	mercator4v5.0: component *(AUG2) of Augmin gamma-TuRC recruiting complex & prot-scriber: augmin subunit & swissprot: AUGMIN subunit 2 & original description: type:complete len:206 gc:universal TRINITY_DN4624_c0_g1_i20:989-1606(+)	-0.340946
20.1.2.2.9	Cytoskeleton organisation.microtubular network.microtubule Tubulin heterodimer formation.Augmin gamma-Tubulin Ring Complex recruiting complex.accessory component *(EDE1)	trinity_dn18780_c1_g2_i1.p1	Transcript	mercator4v5.0: accessory component *(EDE1) of Augmin gamma-TuRC recruiting complex & prot-scriber: protein endosperm defective & swissprot: Protein ENDOSPERM DEFECTIVE 1 & original description: type:5prime_partial len:339 gc:universal TRINITY_DN18780_c1_g2_i1:1386-370(-)	-0.163837
20.1.3.4	Cytoskeleton organisation.microtubular network.Kinesin microtubule-based motor protein activities.Kinesin-5-type motor protein	trinity_dn4144_c0_g1_i26.p1	Transcript	mercator4v5.0: Kinesin-5-type motor protein & prot-scriber: kinesin protein kin 5c & swissprot: Kinesin-like protein KIN-5C & original description: type:internal len:775 gc:universal TRINITY_DN4144_c0_g1_i26:2-2323(+)	-0.858087
20.1.3.4	Cytoskeleton organisation.microtubular network.Kinesin microtubule-based motor protein activities.Kinesin-5-type motor protein	trinity_dn16606_c0_g2_i6.p1	Transcript	mercator4v5.0: Kinesin-5-type motor protein & prot-scriber: kinesin protein kin 5c & swissprot: Kinesin-like protein KIN-5C & original description: type:5prime_partial len:761 gc:universal TRINITY_DN16606_c0_g2_i6:2663-381(-)	0.174689
20.1.3.6	Cytoskeleton organisation.microtubular network.Kinesin microtubule-based motor protein activities.Kinesin-7-type motor protein	trinity_dn494_c0_g2_i1.p1	Transcript	mercator4v5.0: Kinesin-7-type motor protein & prot-scriber: kinesin protein kin & swissprot: Kinesin-like protein KIN-7E & original description: type:complete len:810 gc:universal TRINITY_DN494_c0_g2_i1:2660-231(-)	0.208748
20.1.3.7	Cytoskeleton organisation.microtubular network.Kinesin microtubule-based motor protein activities.Kinesin-8-type motor protein	trinity_dn20548_c0_g1_i5.p1	Transcript	mercator4v5.0: Kinesin-8-type motor protein & prot-scriber: kinesin protein & swissprot: Kinesin-like protein KIN-8A & original description: type:3prime_partial len:630 gc:universal TRINITY_DN20548_c0_g1_i5:249-2135(+)	0.634992
20.1.3.9	Cytoskeleton organisation.microtubular network.Kinesin microtubule-based motor protein activities.Kinesin-10-type motor protein	trinity_dn4660_c0_g1_i17.p1	Transcript	mercator4v5.0: Kinesin-10-type motor protein & prot-scriber: kinesin protein kin 10b & swissprot: Kinesin-like protein KIN-10B & original description: type:complete len:690 gc:universal TRINITY_DN4660_c0_g1_i17:2332-263(-)	0.849861
20.1.3.9	Cytoskeleton organisation.microtubular network.Kinesin microtubule-based motor protein activities.Kinesin-10-type motor protein	trinity_dn33126_c0_g1_i1.p1	Transcript	mercator4v5.0: Kinesin-10-type motor protein & prot-scriber: kinesin motor domain containing protein & swissprot: Kinesin-like protein KIN-10A & original description: type:complete len:944 gc:universal TRINITY_DN33126_c0_g1_i1:285-3116(+)	0.745483
20.1.3.9	Cytoskeleton organisation.microtubular network.Kinesin microtubule-based motor protein activities.Kinesin-10-type motor protein	trinity_dn33126_c0_g1_i6.p1	Transcript	mercator4v5.0: Kinesin-10-type motor protein & prot-scriber: kinesin motor domain containing protein & swissprot: Kinesin-like protein KIN-10A & original description: type:complete len:944 gc:universal TRINITY_DN33126_c0_g1_i6:287-3118(+)	0.745483
20.1.3.10	Cytoskeleton organisation.microtubular network.Kinesin microtubule-based motor protein activities.Kinesin-12-type motor protein	trinity_dn5880_c0_g2_i3.p1	Transcript	mercator4v5.0: Kinesin-12-type motor protein & prot-scriber: kinesin protein kin 12e & swissprot: Kinesin-like protein KIN-12E & original description: type:complete len:1379 gc:universal TRINITY_DN5880_c0_g2_i3:328-4464(+)	0.224132
20.1.3.12	Cytoskeleton organisation.microtubular network.Kinesin microtubule-based motor protein activities.Kinesin-14-type motor protein	trinity_dn374_c0_g1_i8.p1	Transcript	mercator4v5.0: Kinesin-14-type motor protein & prot-scriber: kinesin protein kin 14n & swissprot: Kinesin-like protein KIN-14C & original description: type:5prime_partial len:627 gc:universal TRINITY_DN374_c0_g1_i8:1-1881(+)	0.98707
20.1.3.12	Cytoskeleton organisation.microtubular network.Kinesin microtubule-based motor protein activities.Kinesin-14-type motor protein	trinity_dn2466_c1_g1_i1.p1	Transcript	mercator4v5.0: Kinesin-14-type motor protein & prot-scriber: kinesin protein kin 14f & swissprot: Kinesin-like protein KIN-14I & original description: type:5prime_partial len:512 gc:universal TRINITY_DN2466_c1_g1_i1:2-1537(+)	-0.364503
20.1.3.12	Cytoskeleton organisation.microtubular network.Kinesin microtubule-based motor protein activities.Kinesin-14-type motor protein	trinity_dn39640_c1_g2_i1.p1	Transcript	mercator4v5.0: Kinesin-14-type motor protein & prot-scriber: arath kinesin protein kin & swissprot: Kinesin-like protein KIN-14L & original description: type:complete len:1157 gc:universal TRINITY_DN39640_c1_g2_i1:3702-232(-)	0.252972
20.1.3.12	Cytoskeleton organisation.microtubular network.Kinesin microtubule-based motor protein activities.Kinesin-14-type motor protein	trinity_dn45921_c0_g1_i12.p1	Transcript	mercator4v5.0: Kinesin-14-type motor protein & prot-scriber: arath kinesin protein kin & swissprot: Kinesin-like protein KIN-14E & original description: type:complete len:1061 gc:universal TRINITY_DN45921_c0_g1_i12:279-3461(+)	0.0288893
20.1.5.1.2	Cytoskeleton organisation.microtubular network.microtubule dynamics.microtubule plus-end control.microtubule plus-end-tracking protein *(EB1)	trinity_dn649_c1_g1_i1.p1	Transcript	mercator4v5.0: microtubule plus-end-tracking protein *(EB1) & prot-scriber: microtubule associated protein rp eb family member & swissprot: Microtubule-associated protein RP/EB family member 1C & original description: type:complete len:328 gc:universal TRINITY_DN649_c1_g1_i1:1389-406(-)	-0.568499
20.1.5.1.2	Cytoskeleton organisation.microtubular network.microtubule dynamics.microtubule plus-end control.microtubule plus-end-tracking protein *(EB1)	trinity_dn20942_c0_g2_i3.p1	Transcript	mercator4v5.0: microtubule plus-end-tracking protein *(EB1) & prot-scriber: microtubule associated protein rp eb family member & swissprot: Microtubule-associated protein RP/EB family member 1C & original description: type:5prime_partial len:371 gc:universal TRINITY_DN20942_c0_g2_i3:2-1114(+)	0.0199386
20.1.5.3.2	Cytoskeleton organisation.microtubular network.microtubule dynamics.cortical microtubule organisation.regulatory protein *(CORD)	trinity_dn10690_c0_g2_i5.p1	Transcript	mercator4v5.0: regulatory protein *(CORD) of cortical microtubule organisation & prot-scriber: core domain containing protein & swissprot: no annotation & original description: type:complete len:409 gc:universal TRINITY_DN10690_c0_g2_i5:297-1523(+)	0.342591
20.1.5.4	Cytoskeleton organisation.microtubular network.microtubule dynamics.microtubule-stabilizing factor *(WDL)	trinity_dn3926_c0_g1_i7.p1	Transcript	mercator4v5.0: microtubule-stabilizing factor *(WDL) & prot-scriber: tpx domain containing protein & swissprot: no annotation & original description: type:complete len:491 gc:universal TRINITY_DN3926_c0_g1_i7:123-1595(+)	-0.414609
20.2.1	Cytoskeleton organisation.microfilament network.actin filament protein	trinity_dn6303_c3_g1_i7.p1	Transcript	mercator4v5.0: actin filament protein & prot-scriber: actin & swissprot: Actin-1 & original description: type:internal len:217 gc:universal TRINITY_DN6303_c3_g1_i7:649-2(-)	-0.0492539
20.2.2.1.1	Cytoskeleton organisation.microfilament network.actin polymerisation.Arp2/3 actin polymerization initiation complex.component *(Arp2)	trinity_dn11858_c0_g2_i5.p1	Transcript	mercator4v5.0: component *(Arp2) of Arp2/3 actin polymerization initiation complex & prot-scriber: actin protein 2 & swissprot: Actin-related protein 2 & original description: type:complete len:212 gc:universal TRINITY_DN11858_c0_g2_i5:1016-381(-)	-0.666119
20.2.2.1.3	Cytoskeleton organisation.microfilament network.actin polymerisation.Arp2/3 actin polymerization initiation complex.component *(ArpC1)	trinity_dn9638_c2_g1_i2.p1	Transcript	mercator4v5.0: component *(ArpC1) of Arp2/3 actin polymerization initiation complex & prot-scriber: actin protein 2 3 complex subunit 1a & swissprot: Actin-related protein 2/3 complex subunit 1B & original description: type:complete len:199 gc:universal TRINITY_DN9638_c2_g1_i2:1924-1328(-)	-0.471524
20.2.2.6.1	Cytoskeleton organisation.microfilament network.actin polymerisation.formin actin filament elongation factor activities.group-I formin	trinity_dn32_c6_g1_i2.p1	Transcript	mercator4v5.0: group-I formin actin filament elongation factor & prot-scriber: formin protein & swissprot: Formin-like protein 1 & original description: type:3prime_partial len:488 gc:universal TRINITY_DN32_c6_g1_i2:790-2250(+)	-0.20375
20.2.4.1	Cytoskeleton organisation.microfilament network.myosin microfilament-based motor protein activities.class XI myosin motor protein	trinity_dn2312_c0_g1_i2.p1	Transcript	mercator4v5.0: class XI myosin microfilament-based motor protein & prot-scriber: unconventional myosin va & swissprot: Myosin-12 & original description: type:complete len:1123 gc:universal TRINITY_DN2312_c0_g1_i2:3954-586(-)	0.310289
20.2.4.1	Cytoskeleton organisation.microfilament network.myosin microfilament-based motor protein activities.class XI myosin motor protein	trinity_dn2312_c0_g2_i5.p1	Transcript	mercator4v5.0: class XI myosin microfilament-based motor protein & prot-scriber: unconventional myosin va & swissprot: Myosin-12 & original description: type:complete len:1239 gc:universal TRINITY_DN2312_c0_g2_i5:875-4591(+)	-3.83545
20.2.4.4	Cytoskeleton organisation.microfilament network.myosin microfilament-based motor protein activities.myosin adaptor protein *(MadA)	trinity_dn13675_c0_g1_i1.p1	Transcript	mercator4v5.0: myosin adaptor protein *(MadA) & prot-scriber: wpp domain containing protein & swissprot: no annotation & original description: type:complete len:333 gc:universal TRINITY_DN13675_c0_g1_i1:1455-457(-)	0.820188
20.2.4.4	Cytoskeleton organisation.microfilament network.myosin microfilament-based motor protein activities.myosin adaptor protein *(MadA)	trinity_dn13675_c0_g2_i5.p1	Transcript	mercator4v5.0: myosin adaptor protein *(MadA) & prot-scriber: wpp domain containing protein & swissprot: no annotation & original description: type:complete len:333 gc:universal TRINITY_DN13675_c0_g2_i5:77-1075(+)	-0.0184796
20.2.4.4	Cytoskeleton organisation.microfilament network.myosin microfilament-based motor protein activities.myosin adaptor protein *(MadA)	trinity_dn13675_c0_g2_i6.p1	Transcript	mercator4v5.0: myosin adaptor protein *(MadA) & prot-scriber: wpp domain containing protein & swissprot: no annotation & original description: type:complete len:333 gc:universal TRINITY_DN13675_c0_g2_i6:77-1075(+)	-0.0184796
20.3.1.3	Cytoskeleton organisation.actin and tubulin folding.TRiC/CCT chaperonin folding complex.subunit gamma *(CCT3)	trinity_dn7862_c0_g1_i1.p1	Transcript	mercator4v5.0: subunit gamma *(CCT3) of CCT chaperonin folding complex & prot-scriber: t complex proein subuni gamma & swissprot: T-complex protein 1 subunit gamma & original description: type:internal len:276 gc:universal TRINITY_DN7862_c0_g1_i1:826-2(-)	0.60672
20.3.1.3	Cytoskeleton organisation.actin and tubulin folding.TRiC/CCT chaperonin folding complex.subunit gamma *(CCT3)	trinity_dn18938_c0_g1_i3.p1	Transcript	mercator4v5.0: subunit gamma *(CCT3) of CCT chaperonin folding complex & prot-scriber: t complex proein 1 gamma subuni & swissprot: T-complex protein 1 subunit gamma & original description: type:complete len:365 gc:universal TRINITY_DN18938_c0_g1_i3:627-1721(+)	-0.71975
20.4.2.1.2	Cytoskeleton organisation.nuclear dynamics.nuclear movement.SUN-WIP cytoskeleton-nucleoskeleton-linker complex.outer nuclear envelope component *(WIP)	trinity_dn53_c2_g1_i2.p1	Transcript	mercator4v5.0: outer nuclear envelope component *(WIP) of SUN-WIP cytoskeleton-nucleoskeleton-linker complex & prot-scriber: wpp domain interacting protein & swissprot: WPP domain-interacting protein 2 & original description: type:complete len:578 gc:universal TRINITY_DN53_c2_g1_i2:1828-95(-)	0.422528
20.4.2.1.2	Cytoskeleton organisation.nuclear dynamics.nuclear movement.SUN-WIP cytoskeleton-nucleoskeleton-linker complex.outer nuclear envelope component *(WIP)	trinity_dn53_c2_g1_i5.p1	Transcript	mercator4v5.0: outer nuclear envelope component *(WIP) of SUN-WIP cytoskeleton-nucleoskeleton-linker complex & prot-scriber: quality protein wpp domain interacting & swissprot: WPP domain-interacting protein 2 & original description: type:complete len:578 gc:universal TRINITY_DN53_c2_g1_i5:1828-95(-)	0.422528
20.4.3.3	Cytoskeleton organisation.nuclear dynamics.nuclear shape determination.regulatory factor *(NEAP)	trinity_dn799_c0_g1_i14.p1	Transcript	mercator4v5.0: regulatory protein *(NEAP) of nuclear shape determination & prot-scriber: nuclear envelope associated protein isoform & swissprot: Nuclear envelope-associated protein 2 & original description: type:5prime_partial len:321 gc:universal TRINITY_DN799_c0_g1_i14:3-965(+)	-0.131138
20.7.5	Cytoskeleton organisation.endoplasmic reticulum-cytoskeleton-plasma membrane interface.contact site protein *(VAP27)	trinity_dn10331_c0_g1_i2.p1	Transcript	mercator4v5.0: contact site protein (VAP27) of ER-cytoskeleton-plasmamembrane interface & prot-scriber: vesicle associated membrane protein & swissprot: Vesicle-associated protein 2-2 & original description: type:complete len:310 gc:universal TRINITY_DN10331_c0_g1_i2:159-1088(+)	0.0899291
20.7.5	Cytoskeleton organisation.endoplasmic reticulum-cytoskeleton-plasma membrane interface.contact site protein *(VAP27)	trinity_dn10331_c0_g1_i5.p1	Transcript	mercator4v5.0: contact site protein (VAP27) of ER-cytoskeleton-plasmamembrane interface & prot-scriber: vesicle associated membrane protein & swissprot: Vesicle-associated protein 2-2 & original description: type:complete len:310 gc:universal TRINITY_DN10331_c0_g1_i5:336-1265(+)	0.0899291
21.1.1.1.1	Cell wall organisation.cellulose.cellulose synthase complex (CSC).CSC components.cellulose synthase *(CesA)	trinity_dn19246_c0_g1_i9.p1	Transcript	mercator4v5.0: catalytic component *(CesA) of cellulose synthase complex & prot-scriber: cellulose synthase a ctlytic subunit [udp forming] & swissprot: Cellulose synthase A catalytic subunit 7 [UDP-forming] & original description: type:complete len:858 gc:universal TRINITY_DN19246_c0_g1_i9:2851-278(-)	-2.29034
21.1.1.1.1	Cell wall organisation.cellulose.cellulose synthase complex (CSC).CSC components.cellulose synthase *(CesA)	trinity_dn25836_c0_g1_i9.p1	Transcript	mercator4v5.0: catalytic component *(CesA) of cellulose synthase complex & prot-scriber: cellulose synthase a ctlytic subunit [udp forming] & swissprot: Probable cellulose synthase A catalytic subunit 5 [UDP-forming] & original description: type:3prime_partial len:805 gc:universal TRINITY_DN25836_c0_g1_i9:225-2636(+)	0.908747
21.1.1.4.2	Cell wall organisation.cellulose.cellulose synthase complex (CSC).microtubule-dependent CSC insertion.regulatory protein *(CSI)	trinity_dn615_c1_g1_i2.p1	Transcript	mercator4v5.0: cellulose synthase CSC-interactive protein *(CSI) & prot-scriber: c2 domain containing protein & swissprot: Protein CELLULOSE SYNTHASE INTERACTIVE 1 & original description: type:internal len:2136 gc:universal TRINITY_DN615_c1_g1_i2:2-6406(+)	-0.41935
21.1.1.5.1	Cell wall organisation.cellulose.cellulose synthase complex (CSC).secondary cell wall CSC.regulatory protein *(TED)	trinity_dn27975_c0_g1_i2.p1	Transcript	mercator4v5.0: cellulose synthase CSC-interactive protein *(TED) & prot-scriber: protein tracheary element differentiation & swissprot: no annotation & original description: type:complete len:211 gc:universal TRINITY_DN27975_c0_g1_i2:1181-549(-)	-1.56186
21.1.2.1	Cell wall organisation.cellulose.cellulose-hemicellulose network assembly.regulatory protein *(CTL)	trinity_dn17885_c0_g2_i2.p1	Transcript	mercator4v5.0: regulatory protein *(CTL) of cellulose-hemicellulose network assembly & prot-scriber: chitinase protein & swissprot: Chitinase-like protein 1 & original description: type:complete len:319 gc:universal TRINITY_DN17885_c0_g2_i2:152-1108(+)	-0.51417
21.1.2.1	Cell wall organisation.cellulose.cellulose-hemicellulose network assembly.regulatory protein *(CTL)	trinity_dn17885_c0_g2_i3.p1	Transcript	mercator4v5.0: regulatory protein *(CTL) of cellulose-hemicellulose network assembly & prot-scriber: chitinase protein & swissprot: Chitinase-like protein 1 & original description: type:complete len:319 gc:universal TRINITY_DN17885_c0_g2_i3:99-1055(+)	-0.51417
21.1.2.2	Cell wall organisation.cellulose.cellulose-hemicellulose network assembly.regulatory protein *(COB)	trinity_dn56421_c0_g1_i8.p1	Transcript	mercator4v5.0: regulatory protein *(COB) of cellulose-hemicellulose network assembly & prot-scriber: cobra protein & swissprot: COBRA-like protein 4 & original description: type:complete len:414 gc:universal TRINITY_DN56421_c0_g1_i8:1482-241(-)	-0.303495
21.2.2.2.1	Cell wall organisation.hemicellulose.xylan.modification and degradation.O-acetyltransferase *(RWA)	trinity_dn740_c1_g1_i6.p1	Transcript	mercator4v5.0: O-acetyltransferase *(RWA) & prot-scriber: cas1 acylt domain containing protein 2 & swissprot: Protein REDUCED WALL ACETYLATION 3 & original description: type:complete len:542 gc:universal TRINITY_DN740_c1_g1_i6:1682-57(-)	-0.585629
21.2.2.2.3	Cell wall organisation.hemicellulose.xylan.modification and degradation.glucuronoxylan 4-O-methyltransferase	trinity_dn16610_c3_g2_i1.p1	Transcript	mercator4v5.0: glucuronoxylan 4-O-methyltransferase & prot-scriber: glucuronoxylan 4 o methyltransferase & swissprot: Glucuronoxylan 4-O-methyltransferase 1 & original description: type:complete len:290 gc:universal TRINITY_DN16610_c3_g2_i1:1356-487(-)	-1.04473
21.2.2.2.4	Cell wall organisation.hemicellulose.xylan.modification and degradation.endo-beta-1,4-xylanase	trinity_dn22216_c0_g1_i16.p1	Transcript	mercator4v5.0: endo-beta-1,4-xylanase & prot-scriber: gh domain containing protein & swissprot: Endo-1,4-beta-xylanase 1 & original description: type:complete len:912 gc:universal TRINITY_DN22216_c0_g1_i16:145-2880(+)	-0.51458
21.2.3.1.1.2	Cell wall organisation.hemicellulose.heteromannan.biosynthesis.mannan synthase activities.mannan synthase *(CSLD)	trinity_dn15120_c0_g1_i1.p1	Transcript	mercator4v5.0: mannan synthase *(CSLD) & prot-scriber: cellulose synthase a ctlytic subunit [udp forming] & swissprot: Cellulose synthase-like protein D5 & original description: type:complete len:1165 gc:universal TRINITY_DN15120_c0_g1_i1:180-3674(+)	0.270132
21.2.3.1.1.2	Cell wall organisation.hemicellulose.heteromannan.biosynthesis.mannan synthase activities.mannan synthase *(CSLD)	trinity_dn15120_c0_g1_i2.p1	Transcript	mercator4v5.0: mannan synthase *(CSLD) & prot-scriber: cellulose synthase a ctlytic subunit [udp forming] & swissprot: Cellulose synthase-like protein D5 & original description: type:complete len:1165 gc:universal TRINITY_DN15120_c0_g1_i2:180-3674(+)	0.270132
21.3.2.2.5	Cell wall organisation.pectin.rhamnogalacturonan I.modification and degradation.beta-L-arabinopyranosidase *(APSE)	trinity_dn3346_c1_g1_i16.p1	Transcript	mercator4v5.0: beta-L-arabinopyranosidase *(APSE) & prot-scriber: alpha galactosidase & swissprot: no annotation & original description: type:complete len:274 gc:universal TRINITY_DN3346_c1_g1_i16:1704-883(-)	0.402261
21.3.2.2.5	Cell wall organisation.pectin.rhamnogalacturonan I.modification and degradation.beta-L-arabinopyranosidase *(APSE)	trinity_dn3346_c1_g1_i8.p1	Transcript	mercator4v5.0: beta-L-arabinopyranosidase *(APSE) & prot-scriber: alpha galactosidase & swissprot: no annotation & original description: type:complete len:274 gc:universal TRINITY_DN3346_c1_g1_i8:1703-882(-)	0.402261
21.3.3.1.2.2	Cell wall organisation.pectin.rhamnogalacturonan II.biosynthesis.2-keto-3-deoxymanno-octulosonic acid (KDO) biosynthesis.KDO-8-phosphate synthase	trinity_dn10049_c1_g1_i1.p1	Transcript	mercator4v5.0: keto-3-deoxymanno-octulosonic acid 8-phosphate synthase & prot-scriber: 2 dehydro deoxyphosphooctonate aldolase & swissprot: 2-dehydro-3-deoxyphosphooctonate aldolase & original description: type:complete len:292 gc:universal TRINITY_DN10049_c1_g1_i1:576-1451(+)	0.204999
21.3.4.1.1	Cell wall organisation.pectin.xylogalacturonan.biosynthesis.xylogalacturonan xylosyltransferase	trinity_dn7083_c1_g1_i1.p1	Transcript	mercator4v5.0: xylogalacturonan xylosyltransferase & prot-scriber: exostosin domain containing protein & swissprot: Probable glycosyltransferase At5g03795 & original description: type:5prime_partial len:496 gc:universal TRINITY_DN7083_c1_g1_i1:2-1489(+)	0.265708
21.3.5.2	Cell wall organisation.pectin.modification and degradation.pectate lyase	trinity_dn58883_c0_g2_i4.p1	Transcript	mercator4v5.0: pectate lyase & prot-scriber: pectate lyase & swissprot: Probable pectate lyase 12 & original description: type:complete len:502 gc:universal TRINITY_DN58883_c0_g2_i4:233-1738(+)	0.440855
21.4.1.1.3	Cell wall organisation.cell wall proteins.hydroxyproline-rich glycoprotein activities.arabinogalactan-protein activities.Xylogen-type arabinogalactan protein *(XYP/XYLP)	trinity_dn10539_c0_g1_i3.p1	Transcript	mercator4v5.0: arabinogalactan protein *(Xylogen) & prot-scriber: aai domain containing protein & swissprot: Non-specific lipid transfer protein GPI-anchored 14 & original description: type:complete len:199 gc:universal TRINITY_DN10539_c0_g1_i3:885-289(-)	-0.113688
21.4.1.1.4	Cell wall organisation.cell wall proteins.hydroxyproline-rich glycoprotein activities.arabinogalactan-protein activities.lysine-rich arabinogalactan protein	trinity_dn2466_c1_g1_i1.p1	Transcript	mercator4v5.0: lysine-rich arabinogalactan protein & prot-scriber: kinesin protein kin 14f & swissprot: Kinesin-like protein KIN-14I & original description: type:5prime_partial len:512 gc:universal TRINITY_DN2466_c1_g1_i1:2-1537(+)	-0.364503
21.4.1.1.5.1	Cell wall organisation.cell wall proteins.hydroxyproline-rich glycoprotein activities.arabinogalactan-protein activities.arabinogalactan protein glycosylation.hydroxyproline O-galactosyltransferase *(GALT)	trinity_dn12068_c0_g1_i6.p1	Transcript	mercator4v5.0: hydroxyproline O-galactosyltransferase *(GALT) & prot-scriber: beta galactosyltransferase galt & swissprot: Hydroxyproline O-galactosyltransferase GALT3 & original description: type:complete len:315 gc:universal TRINITY_DN12068_c0_g1_i6:1293-2237(+)	0.604199
21.4.1.1.5.2	Cell wall organisation.cell wall proteins.hydroxyproline-rich glycoprotein activities.arabinogalactan-protein activities.arabinogalactan protein glycosylation.hydroxyproline-O-galactosyltransferase *(HPGT)	trinity_dn6985_c2_g1_i1.p1	Transcript	mercator4v5.0: hydroxyproline-O-galactosyltransferase *(HPGT) & prot-scriber: hexosyltransferase & swissprot: Hydroxyproline O-galactosyltransferase HPGT1 & original description: type:5prime_partial len:286 gc:universal TRINITY_DN6985_c2_g1_i1:1734-877(-)	-0.127705
21.4.1.3.2	Cell wall organisation.cell wall proteins.hydroxyproline-rich glycoprotein activities.extensin activities.LRR-domain extensin	trinity_dn10418_c1_g2_i2.p1	Transcript	mercator4v5.0: LRR-domain extensin & prot-scriber: leucine rich repeat extensin protein & swissprot: Leucine-rich repeat extensin-like protein 2 & original description: type:complete len:707 gc:universal TRINITY_DN10418_c1_g2_i2:169-2289(+)	0.394757
21.4.1.3.3.4	Cell wall organisation.cell wall proteins.hydroxyproline-rich glycoprotein activities.extensin activities.extensin glycosylation.beta-1,3-arabinofuranosyltransferase *(XEG113)	trinity_dn33136_c1_g1_i1.p1	Transcript	mercator4v5.0: beta-1,3-arabinofuranosyltransferase *(XEG113) & prot-scriber: nucleotid trans domain containing protein & swissprot: Arabinosyltransferase XEG113 & original description: type:complete len:560 gc:universal TRINITY_DN33136_c1_g1_i1:1883-204(-)	0.716006
21.4.2.1	Cell wall organisation.cell wall proteins.expansin activities.alpha-class expansin	trinity_dn2256_c2_g1_i15.p1	Transcript	mercator4v5.0: alpha-class expansin & prot-scriber: expansin & swissprot: Expansin-A15 & original description: type:3prime_partial len:223 gc:universal TRINITY_DN2256_c2_g1_i15:53-718(+)	-1.30999
21.4.2.1	Cell wall organisation.cell wall proteins.expansin activities.alpha-class expansin	trinity_dn2256_c2_g1_i3.p1	Transcript	mercator4v5.0: alpha-class expansin & prot-scriber: expansin & swissprot: Expansin-A15 & original description: type:complete len:150 gc:universal TRINITY_DN2256_c2_g1_i3:53-502(+)	-0.866686
21.4.2.1	Cell wall organisation.cell wall proteins.expansin activities.alpha-class expansin	trinity_dn13743_c0_g1_i12.p1	Transcript	mercator4v5.0: alpha-class expansin & prot-scriber: expansin & swissprot: Expansin-A8 & original description: type:5prime_partial len:278 gc:universal TRINITY_DN13743_c0_g1_i12:1086-253(-)	-1.57709
21.6.1.4	Cell wall organisation.lignin.monolignol biosynthesis.caffeoyl-CoA 3-O-methyltransferase *(CCoA-OMT)	trinity_dn3308_c0_g1_i2.p1	Transcript	mercator4v5.0: caffeoyl-CoA 3-O-methyltransferase *(CCoA-OMT) & prot-scriber: caffeoyl coa o methyltransferase & swissprot: Caffeoyl-CoA O-methyltransferase & original description: type:5prime_partial len:194 gc:universal TRINITY_DN3308_c0_g1_i2:2-583(+)	-0.392182
21.6.1.6	Cell wall organisation.lignin.monolignol biosynthesis.ferulate 5-hydroxylase *(F5H)	trinity_dn9929_c1_g2_i1.p1	Transcript	mercator4v5.0: ferulate 5-hydroxylase *(F5H) & prot-scriber: cytochrome p450 84a1 protein & swissprot: Cytochrome P450 84A1 & original description: type:5prime_partial len:524 gc:universal TRINITY_DN9929_c1_g2_i1:2-1573(+)	0.937113
21.6.1.9	Cell wall organisation.lignin.monolignol biosynthesis.Cyt-P450 hydroxylase scaffold protein *(MSBP)	trinity_dn7739_c3_g1_i1.p1	Transcript	mercator4v5.0: Cyt-P450 hydroxylase scaffold protein *(MSBP) & prot-scriber: cytochrome b5 heme binding domain containing protein & swissprot: Probable steroid-binding protein 3 & original description: type:5prime_partial len:118 gc:universal TRINITY_DN7739_c3_g1_i1:707-354(-)	-0.0468993
21.6.2.3	Cell wall organisation.lignin.monolignol conjugation and polymerization.lignin peroxidase	trinity_dn3522_c1_g1_i1.p1	Transcript	mercator4v5.0: lignin peroxidase & prot-scriber: cationic peroxidase & swissprot: Peroxidase 9 & original description: type:complete len:346 gc:universal TRINITY_DN3522_c1_g1_i1:1280-243(-)	0.530456
21.7.1	Cell wall organisation.callose.callose synthase	trinity_dn925_c0_g1_i34.p1	Transcript	mercator4v5.0: callose synthase & prot-scriber: 1 3 beta glucan synthase & swissprot: Callose synthase 7 & original description: type:5prime_partial len:1081 gc:universal TRINITY_DN925_c0_g1_i34:3531-289(-)	0.327872
21.9.1.2	Cell wall organisation.Casparian strip formation.SCHENGEN (SGN) signal transduction chain.peptide sulfotransferase *(SGN2)	trinity_dn48326_c0_g1_i4.p2	Transcript	mercator4v5.0: peptide sulfotransferase *(SGN2) & prot-scriber: protein tyrosine sulfotransferase & swissprot: Protein-tyrosine sulfotransferase & original description: type:complete len:166 gc:universal TRINITY_DN48326_c0_g1_i4:1667-2164(+)	0.991488
21.9.1.5	Cell wall organisation.Casparian strip formation.SCHENGEN (SGN) signal transduction chain.respiratory burst NADPH oxidase *(SGN4)	trinity_dn5185_c0_g1_i3.p1	Transcript	mercator4v5.0: respiratory burst NADPH oxidase *(SGN4) & prot-scriber: respiratory burst oxidase homolog protein b & swissprot: Respiratory burst oxidase homolog protein A & original description: type:complete len:956 gc:universal TRINITY_DN5185_c0_g1_i3:91-2958(+)	-7.28764
22.1.1.1.3.1	Vesicle trafficking.anterograde trafficking.Coat protein II (COPII) coatomer machinery.coat protein complex.Sec23/24 cargo adaptor subcomplex.component *(Sec23)	trinity_dn33824_c0_g2_i5.p2	Transcript	mercator4v5.0: component *(Sec23) of Sec23/24 cargo adaptor subcomplex & prot-scriber: protein transport sec & swissprot: no annotation & original description: type:3prime_partial len:186 gc:universal TRINITY_DN33824_c0_g2_i5:556-2(-)	-0.340693
22.1.1.2.2	Vesicle trafficking.anterograde trafficking.Coat protein II (COPII) coatomer machinery.coat protein recruiting.guanyl-nucleotide exchange factor *(Sec12)	trinity_dn2055_c0_g1_i15.p1	Transcript	mercator4v5.0: guanyl-nucleotide exchange factor *(Sec12) & prot-scriber: anapc4 wd40 domain containing protein & swissprot: SEC12-like protein 2 & original description: type:5prime_partial len:406 gc:universal TRINITY_DN2055_c0_g1_i15:1695-478(-)	-0.121778
22.1.1.4	Vesicle trafficking.anterograde trafficking.Coat protein II (COPII) coatomer machinery.regulatory protein *(SFT2)	trinity_dn10391_c1_g2_i1.p1	Transcript	mercator4v5.0: regulatory protein *(SFT2) of COPII coatomer machinery & prot-scriber: vesicle transport protein & swissprot: no annotation & original description: type:complete len:131 gc:universal TRINITY_DN10391_c1_g2_i1:241-633(+)	-6.17792
22.1.5.1	Vesicle trafficking.anterograde trafficking.lytic vacuole.protein sorting receptor *(VSR)	trinity_dn9708_c0_g1_i5.p1	Transcript	mercator4v5.0: lytic vacuole protein sorting receptor *(VSR) & prot-scriber: vacuolar sorting receptor & swissprot: Vacuolar-sorting receptor 6 & original description: type:5prime_partial len:594 gc:universal TRINITY_DN9708_c0_g1_i5:2600-819(-)	0.424826
22.2.1.2.3.1	Vesicle trafficking.retrograde trafficking.Coat protein I (COPI) coatomer machinery.coat protein recruiting.ARF-GTPase activation.class I ARF-GAP protein	trinity_dn32905_c0_g1_i11.p1	Transcript	mercator4v5.0: class I ARF-GAP ARF-GTPase-activating protein & prot-scriber: arf gap with gtpase ank repeat and ph domain containing protein & swissprot: ADP-ribosylation factor GTPase-activating protein AGD3 & original description: type:complete len:814 gc:universal TRINITY_DN32905_c0_g1_i11:2973-532(-)	0.91037
22.2.1.2.3.1	Vesicle trafficking.retrograde trafficking.Coat protein I (COPI) coatomer machinery.coat protein recruiting.ARF-GTPase activation.class I ARF-GAP protein	trinity_dn32905_c0_g2_i2.p2	Transcript	mercator4v5.0: class I ARF-GAP ARF-GTPase-activating protein & prot-scriber: adp ribosylation factor gtpase activating protein agd & swissprot: ADP-ribosylation factor GTPase-activating protein AGD3 & original description: type:complete len:208 gc:universal TRINITY_DN32905_c0_g2_i2:340-963(+)	0.288502
22.2.3.1.6	Vesicle trafficking.retrograde trafficking.vesicle tethering.COG tethering complex.component *(COG6)	trinity_dn8384_c0_g1_i3.p1	Transcript	mercator4v5.0: component *(COG6) of COG (Conserved-Oligomeric Golgi) complex & prot-scriber: conserved oligomeric golgi complex subunit & swissprot: Conserved oligomeric Golgi complex subunit 6 & original description: type:complete len:389 gc:universal TRINITY_DN8384_c0_g1_i3:1486-320(-)	-0.203272
22.2.3.1.8	Vesicle trafficking.retrograde trafficking.vesicle tethering.COG tethering complex.component *(COG8)	trinity_dn13293_c0_g2_i10.p1	Transcript	mercator4v5.0: component *(COG8) of COG (Conserved-Oligomeric Golgi) complex & prot-scriber: conserved oligomeric golgi complex & swissprot: Conserved oligomeric Golgi complex subunit 8 & original description: type:complete len:521 gc:universal TRINITY_DN13293_c0_g2_i10:1876-314(-)	-0.230616
22.2.3.2.2	Vesicle trafficking.retrograde trafficking.vesicle tethering.DSL1 tethering complex.component *(MIP1)	trinity_dn3832_c3_g1_i3.p1	Transcript	mercator4v5.0: component *(MIP1) of DSL1 (Depends-on-SLY1) complex & prot-scriber: centromere kinetochore protein zw homolog & swissprot: Centromere/kinetochore protein zw10 homolog & original description: type:5prime_partial len:397 gc:universal TRINITY_DN3832_c3_g1_i3:1669-479(-)	-0.475814
22.2.3.2.2	Vesicle trafficking.retrograde trafficking.vesicle tethering.DSL1 tethering complex.component *(MIP1)	trinity_dn8653_c1_g1_i8.p1	Transcript	mercator4v5.0: component *(MIP1) of DSL1 (Depends-on-SLY1) complex & prot-scriber: centromere kinetochore protein zw & swissprot: Centromere/kinetochore protein zw10 homolog & original description: type:complete len:204 gc:universal TRINITY_DN8653_c1_g1_i8:301-912(+)	-0.229684
22.3.1.3.3	Vesicle trafficking.endocytic trafficking.ESCRT-mediated sorting.ESCRT-III complex.component *(VPS2/CHMP2)	trinity_dn18179_c3_g1_i1.p1	Transcript	mercator4v5.0: component *(VPS2/CHMP2) of ESCRT-III complex & prot-scriber: vacuolar protein sorting associated homolog & swissprot: Vacuolar protein sorting-associated protein 2 homolog 2 & original description: type:complete len:126 gc:universal TRINITY_DN18179_c3_g1_i1:589-966(+)	-3.17509
22.3.1.5	Vesicle trafficking.endocytic trafficking.ESCRT-mediated sorting.regulatory protein *(ISTL)	trinity_dn10534_c0_g1_i8.p1	Transcript	mercator4v5.0: regulatory protein *(ISTL) of ESCRT-mediated sorting & prot-scriber: ist homolog & swissprot: no annotation & original description: type:3prime_partial len:998 gc:universal TRINITY_DN10534_c0_g1_i8:2991-1(-)	0.407946
22.3.2.1	Vesicle trafficking.endocytic trafficking.ubiquitylated cargo adaptation.ubiquitin adaptor protein *(TOL)	trinity_dn7439_c0_g1_i1.p1	Transcript	mercator4v5.0: ubiquitin adaptor protein *(TOL) & prot-scriber: tom protein isoform x1 & swissprot: TOM1-like protein 6 & original description: type:5prime_partial len:613 gc:universal TRINITY_DN7439_c0_g1_i1:3-1841(+)	-5.12347
22.3.2.2.1	Vesicle trafficking.endocytic trafficking.ubiquitylated cargo adaptation.cargo deubiquitination.deubiquitinase *(AMSH)	trinity_dn25795_c1_g1_i4.p1	Transcript	mercator4v5.0: deubiquitinase *(AMSH) & prot-scriber: mpn domain containing protein & swissprot: AMSH-like ubiquitin thioesterase 3 & original description: type:complete len:185 gc:universal TRINITY_DN25795_c1_g1_i4:1795-1241(-)	-0.970812
22.3.3.1	Vesicle trafficking.endocytic trafficking.endocytic recycling.regulatory protein *(EHD)	trinity_dn21715_c0_g1_i7.p1	Transcript	mercator4v5.0: regulatory protein *(EHD) involved in endocytic recycling & prot-scriber: eh domain containing protein & swissprot: EH domain-containing protein 1 & original description: type:complete len:288 gc:universal TRINITY_DN21715_c0_g1_i7:1165-302(-)	0.171204
22.3.4.2.7	Vesicle trafficking.endocytic trafficking.clathrin-dependent machinery.TPLATE cargo adaptor complex.component *(EH1/EH2)	trinity_dn5577_c0_g1_i6.p1	Transcript	mercator4v5.0: component *(EH1/EH2) of TPLATE AP-2 co-adaptor complex & prot-scriber: epidermal growth factor receptor substrate isoform x1 & swissprot: no annotation & original description: type:complete len:1086 gc:universal TRINITY_DN5577_c0_g1_i6:334-3591(+)	-0.976126
22.4.1.1	Vesicle trafficking.exocytic trafficking.Exocyst complex.component *(EXO70)	trinity_dn1637_c0_g2_i10.p1	Transcript	mercator4v5.0: component *(EXO70) of Exocyst complex & prot-scriber: exocyst subunit exo family protein & swissprot: Exocyst complex component EXO70A1 & original description: type:complete len:644 gc:universal TRINITY_DN1637_c0_g2_i10:2000-69(-)	-0.206512
22.4.1.5	Vesicle trafficking.exocytic trafficking.Exocyst complex.component *(SEC8)	trinity_dn7289_c0_g1_i6.p1	Transcript	mercator4v5.0: component *(SEC8) of Exocyst complex & prot-scriber: exocyst complex component sec & swissprot: Exocyst complex component SEC8 & original description: type:complete len:1006 gc:universal TRINITY_DN7289_c0_g1_i6:3712-695(-)	0.475041
22.5.1.3.3	Vesicle trafficking.multi-pathway trafficking regulation.clathrin coated vesicle (CCV) machinery.AP-3 cargo adaptor complex.medium subunit mu *(AP3M)	trinity_dn7240_c0_g1_i2.p1	Transcript	mercator4v5.0: medium subunit mu of AP-3 Golgi to vacuole cargo adaptor complex & prot-scriber: ap complex subunit mu & swissprot: AP-3 complex subunit mu & original description: type:complete len:342 gc:universal TRINITY_DN7240_c0_g1_i2:562-1587(+)	-1.08778
22.5.1.5.1	Vesicle trafficking.multi-pathway trafficking regulation.clathrin coated vesicle (CCV) machinery.AP-5 cargo adaptor complex.large subunit zeta *(AP5Z)	trinity_dn3814_c0_g2_i2.p1	Transcript	mercator4v5.0: large subunit zeta of AP-5 cargo adaptor complex & prot-scriber: ap complex subunit zeta & swissprot: no annotation & original description: type:complete len:571 gc:universal TRINITY_DN3814_c0_g2_i2:2377-665(-)	-0.39133
22.5.1.5.2	Vesicle trafficking.multi-pathway trafficking regulation.clathrin coated vesicle (CCV) machinery.AP-5 cargo adaptor complex.large subunit beta *(AP5B)	trinity_dn7550_c0_g1_i3.p1	Transcript	mercator4v5.0: large subunit beta of AP-5 cargo adaptor complex & prot-scriber: ap complex subunit beta & swissprot: no annotation & original description: type:complete len:1132 gc:universal TRINITY_DN7550_c0_g1_i3:3551-156(-)	-1.04575
22.5.1.5.3	Vesicle trafficking.multi-pathway trafficking regulation.clathrin coated vesicle (CCV) machinery.AP-5 cargo adaptor complex.medium subunit mu *(AP5M)	trinity_dn7140_c0_g2_i2.p1	Transcript	mercator4v5.0: medium subunit mu of AP-5 cargo adaptor complex & prot-scriber: mhd domain containing protein & swissprot: AP-5 complex subunit mu & original description: type:complete len:416 gc:universal TRINITY_DN7140_c0_g2_i2:692-1939(+)	0.0588069
22.5.1.5.3	Vesicle trafficking.multi-pathway trafficking regulation.clathrin coated vesicle (CCV) machinery.AP-5 cargo adaptor complex.medium subunit mu *(AP5M)	trinity_dn7140_c0_g2_i4.p1	Transcript	mercator4v5.0: medium subunit mu of AP-5 cargo adaptor complex & prot-scriber: mhd domain containing protein & swissprot: AP-5 complex subunit mu & original description: type:complete len:416 gc:universal TRINITY_DN7140_c0_g2_i4:692-1939(+)	0.0588069
22.5.1.5.3	Vesicle trafficking.multi-pathway trafficking regulation.clathrin coated vesicle (CCV) machinery.AP-5 cargo adaptor complex.medium subunit mu *(AP5M)	trinity_dn7140_c0_g2_i6.p1	Transcript	mercator4v5.0: medium subunit mu of AP-5 cargo adaptor complex & prot-scriber: mhd domain containing protein & swissprot: AP-5 complex subunit mu & original description: type:complete len:416 gc:universal TRINITY_DN7140_c0_g2_i6:692-1939(+)	0.0588069
22.5.1.5.3	Vesicle trafficking.multi-pathway trafficking regulation.clathrin coated vesicle (CCV) machinery.AP-5 cargo adaptor complex.medium subunit mu *(AP5M)	trinity_dn42870_c0_g1_i1.p1	Transcript	mercator4v5.0: medium subunit mu of AP-5 cargo adaptor complex & prot-scriber: mhd domain containing protein & swissprot: AP-5 complex subunit mu & original description: type:complete len:416 gc:universal TRINITY_DN42870_c0_g1_i1:1927-680(-)	0.0588069
22.5.1.6.4	Vesicle trafficking.multi-pathway trafficking regulation.clathrin coated vesicle (CCV) machinery.CCV accessory factor activities.clathrin uncoating protein *(AUL)	trinity_dn2472_c0_g1_i5.p1	Transcript	mercator4v5.0: clathrin uncoating protein *(AUL) & prot-scriber: j domain containing protein & swissprot: Auxilin-related protein 1 & original description: type:complete len:1438 gc:universal TRINITY_DN2472_c0_g1_i5:153-4466(+)	-3.46521
22.5.2.1.1	Vesicle trafficking.multi-pathway trafficking regulation.vesicle tethering.RAB-GTPase activities.A-class RAB GTPase	trinity_dn13998_c1_g3_i1.p1	Transcript	mercator4v5.0: A-class RAB GTPase & prot-scriber: quality protein ras raba1f & swissprot: Ras-related protein Rab11D & original description: type:5prime_partial len:165 gc:universal TRINITY_DN13998_c1_g3_i1:2-496(+)	0.166126
22.5.2.1.3	Vesicle trafficking.multi-pathway trafficking regulation.vesicle tethering.RAB-GTPase activities.C-class RAB GTPase	trinity_dn110302_c0_g1_i1.p1	Transcript	mercator4v5.0: C-class RAB GTPase & prot-scriber: ras protein rab & swissprot: Ras-related protein RABC2a & original description: type:3prime_partial len:144 gc:universal TRINITY_DN110302_c0_g1_i1:244-672(+)	-0.0908158
22.5.2.2.2	Vesicle trafficking.multi-pathway trafficking regulation.vesicle tethering.activation of RAB-GTPase activities.Rab GTPase-activating protein	trinity_dn15603_c0_g2_i12.p1	Transcript	mercator4v5.0: Rab GTPase-activating protein & prot-scriber: rab gap tbc domain containing protein & swissprot: no annotation & original description: type:internal len:442 gc:universal TRINITY_DN15603_c0_g2_i12:1324-2(-)	-0.20397
22.5.2.2.4	Vesicle trafficking.multi-pathway trafficking regulation.vesicle tethering.activation of RAB-GTPase activities.Rab GTPase-activating protein	trinity_dn6475_c0_g1_i5.p1	Transcript	mercator4v5.0: Rab GTPase-activating protein & prot-scriber: rab gap tbc domain containing protein & swissprot: no annotation & original description: type:complete len:343 gc:universal TRINITY_DN6475_c0_g1_i5:1466-438(-)	0.604478
22.5.2.2.4	Vesicle trafficking.multi-pathway trafficking regulation.vesicle tethering.activation of RAB-GTPase activities.Rab GTPase-activating protein	trinity_dn6475_c0_g2_i5.p1	Transcript	mercator4v5.0: Rab GTPase-activating protein & prot-scriber: rab gap tbc domain containing protein & swissprot: no annotation & original description: type:complete len:343 gc:universal TRINITY_DN6475_c0_g2_i5:212-1240(+)	0.604478
22.5.2.2.8	Vesicle trafficking.multi-pathway trafficking regulation.vesicle tethering.activation of RAB-GTPase activities.Rab GTPase-activating protein *(RabGAP9)	trinity_dn6444_c0_g2_i10.p1	Transcript	mercator4v5.0: Rab GTPase-activating protein *(RabGAP9) & prot-scriber: rab gap tbc domain containing protein & swissprot: no annotation & original description: type:complete len:395 gc:universal TRINITY_DN6444_c0_g2_i10:1449-265(-)	0.410425
22.5.2.2.9	Vesicle trafficking.multi-pathway trafficking regulation.vesicle tethering.activation of RAB-GTPase activities.Rab GTPase-activating protein	trinity_dn517_c0_g1_i3.p1	Transcript	mercator4v5.0: Rab GTPase-activating protein & prot-scriber: rab gap tbc domain containing protein & swissprot: Rab GTPase-activating protein 22 & original description: type:complete len:576 gc:universal TRINITY_DN517_c0_g1_i3:268-1995(+)	0.663266
22.5.2.3.1	Vesicle trafficking.multi-pathway trafficking regulation.vesicle tethering.RAB-GTPase guanyl-nucleotide exchange.RAB-H1 GTPase nucleotide exchange factor *(LOT)	trinity_dn9369_c0_g1_i5.p1	Transcript	mercator4v5.0: RAB-H1 GTPase nucleotide exchange factor *(LOT) & prot-scriber: aminotran 1 2 domain containing protein & swissprot: no annotation & original description: type:complete len:370 gc:universal TRINITY_DN9369_c0_g1_i5:389-1498(+)	-0.502181
22.5.2.6.4	Vesicle trafficking.multi-pathway trafficking regulation.vesicle tethering.TRAPP-II complex-specific components.component *(TRAPPC13)	trinity_dn2182_c0_g1_i23.p1	Transcript	mercator4v5.0: component *(TRAPPC13) of TRAPP complex & prot-scriber: trafficking protein particle complex subunit & swissprot: no annotation & original description: type:complete len:230 gc:universal TRINITY_DN2182_c0_g1_i23:1202-513(-)	0.659404
22.5.2.6.5	Vesicle trafficking.multi-pathway trafficking regulation.vesicle tethering.TRAPP-II complex-specific components.plant-specific component *(TRIPP)	trinity_dn11560_c0_g1_i6.p1	Transcript	mercator4v5.0: plant-specific component *(TRIPP) of TRAPP-II Golgi membrane trafficking complex & prot-scriber: motor domain containing protein & swissprot: no annotation & original description: type:complete len:592 gc:universal TRINITY_DN11560_c0_g1_i6:3115-1340(-)	-0.158467
22.5.2.8.3	Vesicle trafficking.multi-pathway trafficking regulation.vesicle tethering.GARP/EARP complexes.component *(VPS53/HIT1)	trinity_dn13021_c0_g2_i4.p1	Transcript	mercator4v5.0: component *(VPS53/HIT1) of GARP/EARP (Golgi-/Endosome-Associated-Retrograde-Protein) complexes & prot-scriber: vps53 n domain containing protein & swissprot: Vacuolar protein sorting-associated protein 53 A & original description: type:complete len:671 gc:universal TRINITY_DN13021_c0_g2_i4:397-2409(+)	0.883624
22.5.3.1.1.1	Vesicle trafficking.multi-pathway trafficking regulation.target membrane fusion.SNARE membrane fusion complexes.Qa-type SNARE components.SYP1-group component	trinity_dn6745_c1_g1_i4.p1	Transcript	mercator4v5.0: Qa-type SYP1-group component of SNARE membrane fusion complex & prot-scriber: t snare coiled coil homology domain conaining proein & swissprot: Syntaxin-121 & original description: type:5prime_partial len:168 gc:universal TRINITY_DN6745_c1_g1_i4:2-505(+)	0.297843
22.5.3.1.1.1	Vesicle trafficking.multi-pathway trafficking regulation.target membrane fusion.SNARE membrane fusion complexes.Qa-type SNARE components.SYP1-group component	trinity_dn6745_c1_g1_i5.p1	Transcript	mercator4v5.0: Qa-type SYP1-group component of SNARE membrane fusion complex & prot-scriber: t snare coiled coil homology domain conaining proein & swissprot: Syntaxin-121 & original description: type:complete len:298 gc:universal TRINITY_DN6745_c1_g1_i5:230-1123(+)	-0.0200516
22.5.3.1.4.3	Vesicle trafficking.multi-pathway trafficking regulation.target membrane fusion.SNARE membrane fusion complexes.Qc-type SNARE components.SYP7-group component	trinity_dn17565_c0_g1_i2.p1	Transcript	mercator4v5.0: Qc-type SYP7-group component of SNARE membrane fusion complex & prot-scriber: t snare coiled coil homology domain conaining proein & swissprot: Syntaxin-71 & original description: type:5prime_partial len:283 gc:universal TRINITY_DN17565_c0_g1_i2:1113-265(-)	0.612117
22.5.3.2.3	Vesicle trafficking.multi-pathway trafficking regulation.target membrane fusion.regulation.regulatory protein *(TMS)	trinity_dn2680_c1_g1_i2.p1	Transcript	mercator4v5.0: regulatory protein *(TMS) of vesicle trafficking & prot-scriber: v snare coiled coil homology domain containing protein & swissprot: no annotation & original description: type:5prime_partial len:1170 gc:universal TRINITY_DN2680_c1_g1_i2:3851-342(-)	0.380464
22.5.3.2.3	Vesicle trafficking.multi-pathway trafficking regulation.target membrane fusion.regulation.regulatory protein *(TMS)	trinity_dn2680_c1_g1_i32.p1	Transcript	mercator4v5.0: regulatory protein *(TMS) of vesicle trafficking & prot-scriber: v snare coiled coil homology domain containing protein & swissprot: no annotation & original description: type:5prime_partial len:1170 gc:universal TRINITY_DN2680_c1_g1_i32:4016-507(-)	0.380464
22.5.3.2.3	Vesicle trafficking.multi-pathway trafficking regulation.target membrane fusion.regulation.regulatory protein *(TMS)	trinity_dn24039_c0_g2_i6.p1	Transcript	mercator4v5.0: regulatory protein *(TMS) of vesicle trafficking & prot-scriber: v snare coiled coil homology domain containing protein & swissprot: no annotation & original description: type:complete len:1122 gc:universal TRINITY_DN24039_c0_g2_i6:169-3534(+)	0.405692
23.1.4.1	Protein translocation.chloroplast.inner envelope Sec2 post-import insertion system.component *(SecA2)	trinity_dn8924_c0_g1_i15.p1	Transcript	mercator4v5.0: component *(SecA2) of inner envelope Sec2 post-import insertion system & prot-scriber: sp seca protein translocase subunit seca & swissprot: Protein translocase subunit SECA2, chloroplastic & original description: type:5prime_partial len:601 gc:universal TRINITY_DN8924_c0_g1_i15:2-1804(+)	0.66892
23.4.1.2.2	Protein translocation.peroxisome.importomer translocation system.cargo-receptor docking complex.component *(Pex14)	trinity_dn2095_c1_g1_i3.p1	Transcript	mercator4v5.0: component *(Pex14) of cargo-receptor docking complex & prot-scriber: dicdi peroxisomal membrane protein pex & swissprot: Peroxisomal membrane protein PEX14 & original description: type:5prime_partial len:485 gc:universal TRINITY_DN2095_c1_g1_i3:2-1456(+)	0.589948
23.5.2.1.8	Protein translocation.nucleus.nucleocytoplasmic transport.nuclear transport receptor activities.export karyopherin *(XPO2)	trinity_dn7156_c0_g1_i1.p1	Transcript	mercator4v5.0: nucleocytoplasmic export karyopherin *(XPO2) & prot-scriber: exportin importin & swissprot: Exportin-2 & original description: type:complete len:976 gc:universal TRINITY_DN7156_c0_g1_i1:3465-538(-)	-0.512217
23.5.2.1.8	Protein translocation.nucleus.nucleocytoplasmic transport.nuclear transport receptor activities.export karyopherin *(XPO2)	trinity_dn7156_c0_g1_i3.p1	Transcript	mercator4v5.0: nucleocytoplasmic export karyopherin *(XPO2) & prot-scriber: exportin importin & swissprot: Exportin-2 & original description: type:complete len:976 gc:universal TRINITY_DN7156_c0_g1_i3:3440-513(-)	-0.512217
23.5.2.1.15	Protein translocation.nucleus.nucleocytoplasmic transport.nuclear transport receptor activities.transport karyopherin *(PLANTKAP)	trinity_dn10373_c0_g1_i4.p2	Transcript	mercator4v5.0: nucleocytoplasmic transport karyopherin *(PLANTKAP) & prot-scriber: importin n termial domai cotaiig protei & swissprot: no annotation & original description: type:5prime_partial len:458 gc:universal TRINITY_DN10373_c0_g1_i4:3273-1900(-)	-0.328225
24.1.2.1.1	Solute transport.primary active transport.P-type ATPase superfamily.P1 family.P1B-type heavy metal cation-transporting ATPase *(HMA)	trinity_dn35651_c1_g1_i13.p1	Transcript	mercator4v5.0: P1B-type heavy metal cation-transporting ATPase *(HMA) & prot-scriber: cadmium zinc transporting atpase hma & swissprot: Cadmium/zinc-transporting ATPase HMA2 & original description: type:5prime_partial len:998 gc:universal TRINITY_DN35651_c1_g1_i13:3-2996(+)	0.177711
24.1.2.1.1	Solute transport.primary active transport.P-type ATPase superfamily.P1 family.P1B-type heavy metal cation-transporting ATPase *(HMA)	trinity_dn198005_c0_g1_i1.p1	Transcript	mercator4v5.0: P1B-type heavy metal cation-transporting ATPase *(HMA) & prot-scriber: lead cadmium zinc and transporting atpase translocating p tye & swissprot: Probable copper-transporting ATPase HMA5 & original description: type:complete len:828 gc:universal TRINITY_DN198005_c0_g1_i1:11630-9147(-)	0.0317507
[truncated: 1,940 more rows]
