# Supplementary material for: Differential gene expression in leaves and roots of Hydrangea serrata treated with aluminium chloride
Source: Front Plant Sci. 2024 Sep 3;15:1412189. doi: 10.3389/fpls.2024.1412189 (PMC11405211; doi:10.3389/fpls.2024.1412189)
Supplement: Supplementary file 2 [file Table2.xlsx]

## Sheet: MapManExportLeavesAl_RootsAl
BinCode	BinName	id	type	description	l2fc_roots	l2fc_leaves
1.1.1.1.1	Photosynthesis.photophosphorylation.photosystem II.LHC-II complex.component *(LHCb1/2/3)	trinity_dn4116_c1_g1_i14.p1	Transcript	mercator4v5.0: component *(LHCb1/2/3) of LHC-II complex & prot-scriber: chlorophyll a b inding protein 2 1 chloroplstic & swissprot: Chlorophyll a-b binding protein 36, chloroplastic & original description: type:3prime_partial len:238 gc:universal TRINITY_DN4116_c1_g1_i14:241-951(+)	2.47731	-0.123787
1.1.1.1.4	Photosynthesis.photophosphorylation.photosystem II.LHC-II complex.component *(LHCb6)	trinity_dn5209_c0_g1_i3.p1	Transcript	mercator4v5.0: component *(LHCb6) of LHC-II complex & prot-scriber: chlorophyll a b inding protein 1 2 chloroplstic & swissprot: Chlorophyll a-b binding protein CP24 10A, chloroplastic & original description: type:complete len:256 gc:universal TRINITY_DN5209_c0_g1_i3:942-175(-)	-5.01472	0.115665
1.1.1.3.7.1	Photosynthesis.photophosphorylation.photosystem II.assembly.HCF244-OHP assembly factor complex.scaffold component *(HCF244)	trinity_dn28302_c0_g2_i10.p1	Transcript	mercator4v5.0: protein involved in PS-II assembly *(HCF244) & prot-scriber: nmra domain containing protein & swissprot: Protein HIGH CHLOROPHYLL FLUORESCENCE PHENOTYPE 244, chloroplastic & original description: type:complete len:219 gc:universal TRINITY_DN28302_c0_g2_i10:936-280(-)	-2.60676	0.131741
1.1.1.3.13	Photosynthesis.photophosphorylation.photosystem II.assembly.assembly factor *(PAM68)	trinity_dn10636_c0_g1_i1.p1	Transcript	mercator4v5.0: protein involved in PS-II assembly *(PAM68) & prot-scriber: pe domain containing protein & swissprot: Uncharacterized protein PAM68-like & original description: type:complete len:182 gc:universal TRINITY_DN10636_c0_g1_i1:244-789(+)	-2.45205	0.0735923
1.1.1.4.4	Photosynthesis.photophosphorylation.photosystem II.repair and reassembly cycle.repair factor *(PPL1)	trinity_dn35783_c0_g1_i2.p1	Transcript	mercator4v5.0: protein involved in PS-II repair *(PPL1) & prot-scriber: kda subunit of oxygen evolving system photo ii & swissprot: PsbP-like protein 1, chloroplastic & original description: type:5prime_partial len:270 gc:universal TRINITY_DN35783_c0_g1_i2:3-812(+)	-2.02544	0.0131991
1.1.1.5.3.1.1	Photosynthesis.photophosphorylation.photosystem II.photosynthetic acclimation.non-photochemical quenching (NPQ).qE/qZ-type quenching.pH-sensor protein *(PsbS)	trinity_dn10013_c0_g1_i2.p1	Transcript	mercator4v5.0: non-photochemical quenching PsbS protein & prot-scriber: photosystem ii kda protein 1 chloroplastic & swissprot: Photosystem II 22 kDa protein, chloroplastic & original description: type:5prime_partial len:294 gc:universal TRINITY_DN10013_c0_g1_i2:3-884(+)	2.71433	0.203937
1.1.2.9.2.2	Photosynthesis.photophosphorylation.cytochrome b6/f complex.assembly.CCS cytochrome f/c6 maturation system (system II).assembly factor *(Ccs1/CcsB)	trinity_dn4445_c2_g1_i5.p1	Transcript	mercator4v5.0: assembly factor CcsB of CCS cytochrome f/c6 maturation system (system II) & prot-scriber: cytochrome c biogenesis protein sb & swissprot: Cytochrome c biogenesis protein CCS1, chloroplastic & original description: type:complete len:554 gc:universal TRINITY_DN4445_c2_g1_i5:2020-359(-)	-2.07992	-0.895677
1.1.8.1.6.2.1	Photosynthesis.photophosphorylation.chlororespiration.NADH dehydrogenase-like (NDH) complex.assembly and maintenance.Cpn60 chaperonin heterodimer.subunit alpha	trinity_dn20429_c0_g1_i8.p1	Transcript	mercator4v5.0: subunit alpha of Cpn60 chaperonin complex & prot-scriber: chaperonin subunit alpha 1 chloroplastic & swissprot: Chaperonin 60 subunit alpha 2, chloroplastic & original description: type:complete len:584 gc:universal TRINITY_DN20429_c0_g1_i8:2099-348(-)	2.04886	-0.04347
1.1.9.1.3	Photosynthesis.photophosphorylation.ATP synthase complex.membrane CF0 subcomplex.subunit b_	trinity_dn13112_c0_g1_i1.p1	Transcript	mercator4v5.0: subunit b_ of membrane CF0 subcomplex of ATP synthase complex & prot-scriber: atp synthase subunit b chloroplastic & swissprot: ATP synthase subunit b, chloroplastic & original description: type:complete len:220 gc:universal TRINITY_DN13112_c0_g1_i1:276-935(+)	6.04335	-0.0834393
1.1.9.1.3	Photosynthesis.photophosphorylation.ATP synthase complex.membrane CF0 subcomplex.subunit b_	trinity_dn13112_c0_g1_i2.p1	Transcript	mercator4v5.0: subunit b_ of membrane CF0 subcomplex of ATP synthase complex & prot-scriber: atp synthase subunit b chloroplastic & swissprot: ATP synthase subunit b, chloroplastic & original description: type:complete len:220 gc:universal TRINITY_DN13112_c0_g1_i2:276-935(+)	6.04335	-0.0834393
1.1.9.3.2	Photosynthesis.photophosphorylation.ATP synthase complex.assembly.assembly factor *(BFA1)	trinity_dn9368_c0_g1_i3.p1	Transcript	mercator4v5.0: ATP synthase complex assembly factor *(BFA1) & prot-scriber: duf 3598 domain containing protein & swissprot: no annotation & original description: type:complete len:414 gc:universal TRINITY_DN9368_c0_g1_i3:141-1382(+)	2.88071	-0.23415
1.2.1.2.1.1	Photosynthesis.calvin cycle.ribulose-1,5-bisphosphat carboxylase/oxygenase (RuBisCo) activity.RuBisCo assembly.CPN60 chaperonin heterodimer.subunit alpha	trinity_dn20429_c0_g1_i8.p1	Transcript	mercator4v5.0: subunit alpha of CPN60 assembly chaperone heterodimer & prot-scriber: chaperonin subunit alpha 1 chloroplastic & swissprot: Chaperonin 60 subunit alpha 2, chloroplastic & original description: type:complete len:584 gc:universal TRINITY_DN20429_c0_g1_i8:2099-348(-)	2.04886	-0.04347
1.2.1.3.1	Photosynthesis.calvin cycle.ribulose-1,5-bisphosphat carboxylase/oxygenase (RuBisCo) activity.RuBisCo regulation.lysine N-methyltransferase *(RbcMT)	trinity_dn6829_c0_g1_i4.p1	Transcript	mercator4v5.0: lysine N-methyltransferase involved in RuBisCo regulation & prot-scriber: ribulose bisphosphate carboxylase oxygenase large subunit n methyltrasferase chloroplastic & swissprot: Ribulose-1,5 bisphosphate carboxylase/oxygenase large subunit N-methyltransferase, chloroplastic & original description: type:5prime_partial len:303 gc:universal TRINITY_DN6829_c0_g1_i4:3-911(+)	2.49745	1.05813
1.2.1.3.5	Photosynthesis.calvin cycle.ribulose-1,5-bisphosphat carboxylase/oxygenase (RuBisCo) activity.RuBisCo regulation.rbcL-mRNA stability factor *(MRL1)	trinity_dn35722_c0_g1_i12.p1	Transcript	mercator4v5.0: rbcL-mRNA stability factor *(MRL1) & prot-scriber: ppr long domain containing protein & swissprot: Pentatricopeptide repeat-containing protein MRL1, chloroplastic & original description: type:5prime_partial len:525 gc:universal TRINITY_DN35722_c0_g1_i12:2075-501(-)	-6.15566	-0.140747
1.4.1.2	Photosynthesis.CAM/C4 photosynthesis.carbon dioxide-bicarbonate equilibrium.beta-type carbonic anhydrase	trinity_dn3556_c0_g1_i17.p1	Transcript	mercator4v5.0: beta-type carbonic anhydrase & prot-scriber: beta carbonic anhydrase 1 & swissprot: Beta carbonic anhydrase 5, chloroplastic & original description: type:complete len:200 gc:universal TRINITY_DN3556_c0_g1_i17:401-1000(+)	-3.9853	-0.684551
1.4.1.2	Photosynthesis.CAM/C4 photosynthesis.carbon dioxide-bicarbonate equilibrium.beta-type carbonic anhydrase	trinity_dn3556_c0_g1_i7.p1	Transcript	mercator4v5.0: beta-type carbonic anhydrase & prot-scriber: beta carbonic anhydrase 1 & swissprot: Beta carbonic anhydrase 5, chloroplastic & original description: type:complete len:200 gc:universal TRINITY_DN3556_c0_g1_i7:401-1000(+)	-3.9853	-0.684551
1.4.2.1	Photosynthesis.CAM/C4 photosynthesis.phosphoenolpyruvate (PEP) carboxylase activity.PEP carboxylase *(PPC)	trinity_dn4648_c0_g1_i8.p1	Transcript	mercator4v5.0: PEP carboxylase *(PPC) & prot-scriber: c4 phosphoenolpyruvate carboxylase & swissprot: Phosphoenolpyruvate carboxylase 2 & original description: type:3prime_partial len:953 gc:universal TRINITY_DN4648_c0_g1_i8:2858-3(-)	4.41405	-0.281876
1.4.2.1	Photosynthesis.CAM/C4 photosynthesis.phosphoenolpyruvate (PEP) carboxylase activity.PEP carboxylase *(PPC)	trinity_dn13531_c1_g1_i10.p1	Transcript	mercator4v5.0: PEP carboxylase *(PPC) & prot-scriber: c4 phosphoenolpyruvate carboxylase & swissprot: Phosphoenolpyruvate carboxylase 1 & original description: type:5prime_partial len:550 gc:universal TRINITY_DN13531_c1_g1_i10:2-1651(+)	2.49389	-1.76503
2.2.1.2	Cellular respiration.pyruvate oxidation.mitochondrial pyruvate dehydrogenase complex.E2 component	trinity_dn9366_c0_g1_i1.p1	Transcript	mercator4v5.0: E2 component of mitochondrial pyruvate dehydrogenase complex & prot-scriber: dihydrolipoyllysine residue acetyltransferase component of pyruvate dehydrogenase complex mitochondrial & swissprot: Dihydrolipoyllysine-residue acetyltransferase component 1 of pyruvate dehydrogenase complex, mitochondrial & original description: type:complete len:634 gc:universal TRINITY_DN9366_c0_g1_i1:…	2.56918	1.40248
2.3.3.2	Cellular respiration.tricarboxylic acid cycle.isocitrate dehydrogenase heterodimer.regulatory component	trinity_dn4594_c1_g1_i1.p1	Transcript	mercator4v5.0: regulatory component of isocitrate dehydrogenase heterodimer & prot-scriber: isocitrate dehydrogenase [nad] subunit 1 mitochondrial & swissprot: Isocitrate dehydrogenase [NAD] regulatory subunit 1, mitochondrial & original description: type:3prime_partial len:265 gc:universal TRINITY_DN4594_c1_g1_i1:259-1050(+)	3.81812	-0.0867026
2.3.3.2	Cellular respiration.tricarboxylic acid cycle.isocitrate dehydrogenase heterodimer.regulatory component	trinity_dn4594_c1_g1_i2.p1	Transcript	mercator4v5.0: regulatory component of isocitrate dehydrogenase heterodimer & prot-scriber: isocitrate dehydrogenase [nad] subunit 1 mitochondrial & swissprot: Isocitrate dehydrogenase [NAD] regulatory subunit 1, mitochondrial & original description: type:3prime_partial len:265 gc:universal TRINITY_DN4594_c1_g1_i2:224-1015(+)	3.81812	-0.0867026
2.3.4.2	Cellular respiration.tricarboxylic acid cycle.2-oxoglutarate dehydrogenase complex.E2 component	trinity_dn24657_c0_g1_i1.p1	Transcript	mercator4v5.0: E2 component of 2-oxoglutarate dehydrogenase complex & prot-scriber: dihydrolipoyllysine residue succinyltransferase component of 2 oxoglutarate dehydrogenase complex 1 & swissprot: Dihydrolipoyllysine-residue succinyltransferase component of 2-oxoglutarate dehydrogenase complex 1, mitochondrial & original description: type:complete len:473 gc:universal TRINITY_DN24657_c0_g1_i1:161…	3.14378	0.0189934
2.3.4.2	Cellular respiration.tricarboxylic acid cycle.2-oxoglutarate dehydrogenase complex.E2 component	trinity_dn24657_c0_g2_i1.p1	Transcript	mercator4v5.0: E2 component of 2-oxoglutarate dehydrogenase complex & prot-scriber: dihydrolipoyllysine residue succinyltransferase component of 2 oxoglutarate dehydrogenase complex 1 & swissprot: Dihydrolipoyllysine-residue succinyltransferase component of 2-oxoglutarate dehydrogenase complex 1, mitochondrial & original description: type:complete len:473 gc:universal TRINITY_DN24657_c0_g2_i1:174…	3.14378	0.0189934
2.3.6.1.1	Cellular respiration.tricarboxylic acid cycle.succinate dehydrogenase complex.components.flavoprotein component *(SDH1)	trinity_dn147855_c0_g1_i1.p1	Transcript	mercator4v5.0: flavoprotein component *(SDH1) of succinate dehydrogenase complex & prot-scriber: succinate dehydrogenase [ubiquinone] flavoprotein subunit 1 mitochondrial & swissprot: Succinate dehydrogenase [ubiquinone] flavoprotein subunit 1, mitochondrial & original description: type:5prime_partial len:670 gc:universal TRINITY_DN147855_c0_g1_i1:3-2012(+)	-2.86898	-1.51233
2.3.6.1.1	Cellular respiration.tricarboxylic acid cycle.succinate dehydrogenase complex.components.flavoprotein component *(SDH1)	trinity_dn266875_c0_g1_i1.p1	Transcript	mercator4v5.0: flavoprotein component *(SDH1) of succinate dehydrogenase complex & prot-scriber: succinate dehydrogenase [ubiquinone] flavoprotein subunit 1 mitochondrial & swissprot: Succinate dehydrogenase [ubiquinone] flavoprotein subunit 1, mitochondrial & original description: type:5prime_partial len:598 gc:universal TRINITY_DN266875_c0_g1_i1:4419-2626(-)	2.68571	1.19827
2.3.6.2.3	Cellular respiration.tricarboxylic acid cycle.succinate dehydrogenase complex.assembly.assembly factor *(SDHAF4)	trinity_dn8281_c3_g1_i1.p1	Transcript	mercator4v5.0: succinate dehydrogenase assembly factor *(SDHAF4) & prot-scriber: succinate dehydrogenase assembly factor 4 mitochondrial & swissprot: no annotation & original description: type:complete len:120 gc:universal TRINITY_DN8281_c3_g1_i1:114-473(+)	-5.30296	0.0809939
2.3.6.2.3	Cellular respiration.tricarboxylic acid cycle.succinate dehydrogenase complex.assembly.assembly factor *(SDHAF4)	trinity_dn8281_c3_g1_i3.p1	Transcript	mercator4v5.0: succinate dehydrogenase assembly factor *(SDHAF4) & prot-scriber: succinate dehydrogenase assembly factor 4 mitochondrial & swissprot: no annotation & original description: type:complete len:120 gc:universal TRINITY_DN8281_c3_g1_i3:114-473(+)	-5.30296	0.0809939
2.4.2.1.2	Cellular respiration.oxidative phosphorylation.alternative NAD(P)H dehydrogenase activities.type-II NAD(P)H dehydrogenase activities.NAD(P)H dehydrogenase *(NDB)	trinity_dn11916_c0_g1_i4.p1	Transcript	mercator4v5.0: NAD(P)H dehydrogenase *(NDB) & prot-scriber: nadh ubiquinone reductase non electrogenic & swissprot: External alternative NAD(P)H-ubiquinone oxidoreductase B2, mitochondrial & original description: type:5prime_partial len:551 gc:universal TRINITY_DN11916_c0_g1_i4:2590-938(-)	2.67285	0.109591
2.4.3.3	Cellular respiration.oxidative phosphorylation.cytochrome c reductase complex.apocytochrome c1 component	trinity_dn596_c0_g1_i18.p1	Transcript	mercator4v5.0: apocytochrome c1 component of cytochrome c reductase complex & prot-scriber: cytochrome c1 1 heme protein mitochondrial & swissprot: Cytochrome c1-1, heme protein, mitochondrial & original description: type:5prime_partial len:315 gc:universal TRINITY_DN596_c0_g1_i18:2030-1086(-)	-5.99285	-0.164185
2.4.5.1.1	Cellular respiration.oxidative phosphorylation.cytochrome c oxidase complex.core components.component *(COX1)	trinity_dn1785_c1_g1_i2.p1	Transcript	mercator4v5.0: component *(COX1) of cytochrome c oxidase complex & prot-scriber: cytochrome c oxidase subunit 1+2 & swissprot: Cytochrome c oxidase subunit 1 & original description: type:complete len:424 gc:universal TRINITY_DN1785_c1_g1_i2:1811-540(-)	-3.88161	0.649135
2.4.5.1.1	Cellular respiration.oxidative phosphorylation.cytochrome c oxidase complex.core components.component *(COX1)	trinity_dn1785_c1_g1_i4.p1	Transcript	mercator4v5.0: component *(COX1) of cytochrome c oxidase complex & prot-scriber: cytochrome c oxidase subunit 1+2 & swissprot: Cytochrome c oxidase subunit 1 & original description: type:complete len:424 gc:universal TRINITY_DN1785_c1_g1_i4:1811-540(-)	-3.88161	0.649135
2.4.5.4.1	Cellular respiration.oxidative phosphorylation.cytochrome c oxidase complex.regulation.translational activator *(TACO) of COX1	trinity_dn28916_c1_g1_i4.p1	Transcript	mercator4v5.0: translational activator *(TACO) of component COX1 of cytochrome c oxidase complex & prot-scriber: transcriptional protein & swissprot: Probable transcriptional regulatory protein At2g25830 & original description: type:complete len:323 gc:universal TRINITY_DN28916_c1_g1_i4:158-1126(+)	-3.55435	-0.744861
3.1.2.7	Carbohydrate metabolism.sucrose metabolism.biosynthesis.sucrose-phosphate synthase	trinity_dn19427_c0_g2_i3.p1	Transcript	mercator4v5.0: sucrose-phosphate synthase & prot-scriber: sucrose phosphate synthase & swissprot: Probable sucrose-phosphate synthase 4 & original description: type:complete len:594 gc:universal TRINITY_DN19427_c0_g2_i3:2009-228(-)	-2.32056	0.449129
3.1.2.8	Carbohydrate metabolism.sucrose metabolism.biosynthesis.sucrose-phosphate phosphatase	trinity_dn1236_c0_g1_i4.p1	Transcript	mercator4v5.0: sucrose-phosphate phosphatase & prot-scriber: sucrose phosphatase & swissprot: Sucrose-phosphatase 1 & original description: type:3prime_partial len:315 gc:universal TRINITY_DN1236_c0_g1_i4:151-1092(+)	5.46965	1.02568
3.1.4.1.2	Carbohydrate metabolism.sucrose metabolism.degradation.invertase activities.vacuolar acid beta-fructofuranosidase *(VIN)	trinity_dn12003_c0_g1_i4.p1	Transcript	mercator4v5.0: vacuolar acid beta-fructofuranosidase *(VIN) & prot-scriber: acid beta fructofuranosidase 1 vacuolar & swissprot: Beta-fructofuranosidase, soluble isoenzyme I & original description: type:complete len:657 gc:universal TRINITY_DN12003_c0_g1_i4:208-2178(+)	6.16196	0.338644
3.1.4.3	Carbohydrate metabolism.sucrose metabolism.degradation.hexokinase	trinity_dn34160_c0_g2_i3.p1	Transcript	mercator4v5.0: hexokinase & prot-scriber: hexokinase protein & swissprot: Hexokinase-2, chloroplastic & original description: type:complete len:195 gc:universal TRINITY_DN34160_c0_g2_i3:307-891(+)	-6.30072	0.0862783
3.2.2.3.1	Carbohydrate metabolism.starch metabolism.biosynthesis.ADP-glucose pyrophosphorylase complex.large subunit *(APL)	trinity_dn4236_c0_g1_i17.p1	Transcript	mercator4v5.0: large subunit of ADP-glucose pyrophosphorylase & prot-scriber: glucose phosphate adenylyltransferase large subunit 1 chloroplastic & swissprot: Glucose-1-phosphate adenylyltransferase large subunit 2, chloroplastic/amyloplastic & original description: type:3prime_partial len:425 gc:universal TRINITY_DN4236_c0_g1_i17:383-1654(+)	-2.06396	0.340823
3.2.3.1.2	Carbohydrate metabolism.starch metabolism.degradation.phosphorylation.phosphoglucan water dikinase *(PWD)	trinity_dn3756_c3_g1_i2.p1	Transcript	mercator4v5.0: phosphoglucan water dikinase *(PWD) & prot-scriber: cbm domain containing protein & swissprot: Phosphoglucan, water dikinase, chloroplastic & original description: type:5prime_partial len:1236 gc:universal TRINITY_DN3756_c3_g1_i2:4067-360(-)	5.78532	-0.191603
3.3.2	Carbohydrate metabolism.trehalose metabolism.trehalose-6-phosphate phosphatase	trinity_dn2179_c0_g1_i1.p1	Transcript	mercator4v5.0: trehalose-6-phosphate phosphatase & prot-scriber: trehalose 6 phosphate phosphatase & swissprot: Probable trehalose-phosphate phosphatase G & original description: type:complete len:206 gc:universal TRINITY_DN2179_c0_g1_i1:911-1528(+)	3.68562	-0.8625
3.4.6	Carbohydrate metabolism.oligosaccharide metabolism.alpha-galactosidase *(AGAL)	trinity_dn1313_c0_g1_i16.p1	Transcript	mercator4v5.0: alpha-galactosidase *(AGAL) & prot-scriber: alpha galactosidase & swissprot: Alpha-galactosidase 1 & original description: type:complete len:256 gc:universal TRINITY_DN1313_c0_g1_i16:387-1154(+)	-3.4096	1.05964
3.4.6	Carbohydrate metabolism.oligosaccharide metabolism.alpha-galactosidase *(AGAL)	trinity_dn9336_c0_g1_i3.p1	Transcript	mercator4v5.0: alpha-galactosidase *(AGAL) & prot-scriber: alpha galactosidase & swissprot: Alpha-galactosidase 1 & original description: type:complete len:238 gc:universal TRINITY_DN9336_c0_g1_i3:1226-513(-)	-2.35722	0.396853
3.10.1	Carbohydrate metabolism.gluconeogenesis.phosphoenolpyruvate carboxykinase	trinity_dn12583_c0_g2_i2.p1	Transcript	mercator4v5.0: phosphoenolpyruvate carboxykinase & prot-scriber: phosphoenolpyruvate carboxykinase atp & swissprot: Phosphoenolpyruvate carboxykinase (ATP) 1 & original description: type:complete len:274 gc:universal TRINITY_DN12583_c0_g2_i2:141-962(+)	3.8898	0.0857939
3.12.6	Carbohydrate metabolism.plastidial glycolysis.phosphoglycerate mutase	trinity_dn20363_c0_g3_i5.p1	Transcript	mercator4v5.0: phosphoglycerate mutase & prot-scriber: 2 3 bisphosphoglycerate dependent phosphoglycerate mutase & swissprot: 2,3-bisphosphoglycerate-dependent phosphoglycerate mutase 1 & original description: type:complete len:305 gc:universal TRINITY_DN20363_c0_g3_i5:376-1290(+)	-2.33958	-0.546471
3.12.8	Carbohydrate metabolism.plastidial glycolysis.pyruvate kinase	trinity_dn3173_c0_g1_i7.p1	Transcript	mercator4v5.0: pyruvate kinase & prot-scriber: plastidial pyruvate kinase 1 & swissprot: Plastidial pyruvate kinase 2 & original description: type:5prime_partial len:370 gc:universal TRINITY_DN3173_c0_g1_i7:1438-329(-)	3.60331	0.182099
3.13.2.2.1	Carbohydrate metabolism.nucleotide sugar biosynthesis.GDP-L-fucose biosynthesis.salvage biosynthesis.bifunctional L-fucokinase and GDP-L-fucose pyrophosphorylase	trinity_dn13198_c1_g1_i8.p1	Transcript	mercator4v5.0: bifunctional L-fucokinase and GDP-L-fucose pyrophosphorylase & prot-scriber: bifunctional fucokinase fucose pyrophosphorylase & swissprot: Bifunctional fucokinase/fucose pyrophosphorylase & original description: type:5prime_partial len:1114 gc:universal TRINITY_DN13198_c1_g1_i8:3557-216(-)	7.10232	0.491379
3.13.4.1	Carbohydrate metabolism.nucleotide sugar biosynthesis.UDP-D-galacturonic acid biosynthesis.UDP-D-glucuronic acid 4-epimerase	trinity_dn17267_c0_g2_i1.p1	Transcript	mercator4v5.0: UDP-D-glucuronic acid 4-epimerase & prot-scriber: udp glucuronate 4 epimerase & swissprot: UDP-glucuronate 4-epimerase 6 & original description: type:complete len:457 gc:universal TRINITY_DN17267_c0_g2_i1:1717-347(-)	-2.29197	-0.0768302
3.13.6.2	Carbohydrate metabolism.nucleotide sugar biosynthesis.nucleotide rhamnose biosynthesis.dTDP-rhamnose synthase *(NRS-ER)	trinity_dn1263_c0_g1_i7.p1	Transcript	mercator4v5.0: dTDP-rhamnose synthase *(NRS-ER) & prot-scriber: trifunctional udp glucose 4 6 dehydratase keto deoxy d 3 5 epimerase l rhamnose reuctase rhm & swissprot: Bifunctional dTDP-4-dehydrorhamnose 3,5-epimerase/dTDP-4-dehydrorhamnose reductase & original description: type:5prime_partial len:373 gc:universal TRINITY_DN1263_c0_g1_i7:1294-176(-)	-2.52579	-0.192222
3.13.7.2.1	Carbohydrate metabolism.nucleotide sugar biosynthesis.UDP-L-arabinose biosynthesis.salvage biosynthesis.L-arabinose kinase	trinity_dn15136_c0_g1_i3.p1	Transcript	mercator4v5.0: L-arabinose kinase & prot-scriber: mevalonate galactokinase protein & swissprot: L-arabinokinase & original description: type:5prime_partial len:375 gc:universal TRINITY_DN15136_c0_g1_i3:1-1125(+)	3.29857	0.0142543
4.1.1.1.1	Amino acid metabolism.glutamate group amino acid biosynthesis.glutamate-derived amino acids.ornithine.N-acetylglutamate synthase	trinity_dn5762_c0_g1_i6.p1	Transcript	mercator4v5.0: N-acetylglutamate synthase & prot-scriber: amino acid n acetyltrasferase & swissprot: Probable amino-acid acetyltransferase NAGS1, chloroplastic & original description: type:5prime_partial len:651 gc:universal TRINITY_DN5762_c0_g1_i6:1-1953(+)	-7.1109	-0.0355713
4.1.1.1.1	Amino acid metabolism.glutamate group amino acid biosynthesis.glutamate-derived amino acids.ornithine.N-acetylglutamate synthase	trinity_dn5762_c0_g1_i7.p1	Transcript	mercator4v5.0: N-acetylglutamate synthase & prot-scriber: amino acid n acetyltrasferase & swissprot: Probable amino-acid acetyltransferase NAGS1, chloroplastic & original description: type:5prime_partial len:652 gc:universal TRINITY_DN5762_c0_g1_i7:1-1956(+)	7.66212	-1.23078
4.1.1.1.5	Amino acid metabolism.glutamate group amino acid biosynthesis.glutamate-derived amino acids.ornithine.N2-acetylornithine:glutamate acetyltransferase	trinity_dn4453_c5_g1_i1.p1	Transcript	mercator4v5.0: N2-acetylornithine:glutamate acetyltransferase & prot-scriber: sp argj arginine biosynthesis bifunctional protein argj & swissprot: Arginine biosynthesis bifunctional protein ArgJ, chloroplastic & original description: type:5prime_partial len:228 gc:universal TRINITY_DN4453_c5_g1_i1:3-686(+)	-2.67822	-1.08618
4.1.1.2.1.1	Amino acid metabolism.glutamate group amino acid biosynthesis.glutamate-derived amino acids.arginine.carbamoyl phosphate synthetase heterodimer.large subunit	trinity_dn8055_c0_g2_i8.p1	Transcript	mercator4v5.0: large subunit of carbamoyl phosphate synthetase heterodimer & prot-scriber: carbamoyl phosphate synthase large chain & swissprot: Carbamoyl-phosphate synthase large chain, chloroplastic & original description: type:complete len:1190 gc:universal TRINITY_DN8055_c0_g2_i8:3844-275(-)	-4.39639	0.348167
4.1.1.3.2	Amino acid metabolism.glutamate group amino acid biosynthesis.glutamate-derived amino acids.gamma-aminobutyrate (GABA).GABA transporter *(GAT)	trinity_dn35281_c0_g1_i3.p1	Transcript	mercator4v5.0: GABA transporter *(GAT) & prot-scriber: aa trans domain containing protein & swissprot: GABA transporter 1 & original description: type:5prime_partial len:467 gc:universal TRINITY_DN35281_c0_g1_i3:1610-210(-)	2.1231	1.76031
4.4.1.2	Amino acid metabolism.serine group amino acid biosynthesis.non-photorespiratory serine.phosphoserine aminotransferase	trinity_dn1129_c0_g2_i4.p1	Transcript	mercator4v5.0: phosphoserine aminotransferase & prot-scriber: phosphoserine aminotransferase 1 & swissprot: Phosphoserine aminotransferase 1, chloroplastic & original description: type:5prime_partial len:445 gc:universal TRINITY_DN1129_c0_g2_i4:1-1335(+)	2.2222	-1.23805
4.4.3.1	Amino acid metabolism.serine group amino acid biosynthesis.glycine.serine hydroxymethyltransferase *(SHM)	trinity_dn5007_c0_g1_i3.p1	Transcript	mercator4v5.0: serine hydroxymethyltransferase *(SHM) & prot-scriber: arath serine hydroxymethyltransferase 2 mitochondrial & swissprot: Serine hydroxymethyltransferase 2, mitochondrial & original description: type:complete len:354 gc:universal TRINITY_DN5007_c0_g1_i3:2511-1450(-)	2.38955	0.0834357
4.4.3.1	Amino acid metabolism.serine group amino acid biosynthesis.glycine.serine hydroxymethyltransferase *(SHM)	trinity_dn12469_c0_g1_i2.p1	Transcript	mercator4v5.0: serine hydroxymethyltransferase *(SHM) & prot-scriber: arath serine hydroxymethyltransferase 2 & swissprot: Serine hydroxymethyltransferase 7 & original description: type:complete len:582 gc:universal TRINITY_DN12469_c0_g1_i2:2251-506(-)	2.46795	0.524337
4.5.1.3	Amino acid metabolism.shikimate group amino acid biosynthesis.shikimate pathway.3-dehydroquinate dehydratase and shikimate dehydrogenase	trinity_dn17184_c0_g1_i4.p1	Transcript	mercator4v5.0: 3-dehydroquinate dehydratase and shikimate dehydrogenase & prot-scriber: shikimate dehydrogenase nadp + & swissprot: Bifunctional 3-dehydroquinate dehydratase/shikimate dehydrogenase, chloroplastic & original description: type:complete len:529 gc:universal TRINITY_DN17184_c0_g1_i4:1953-367(-)	3.26751	-0.568899
4.5.1.4	Amino acid metabolism.shikimate group amino acid biosynthesis.shikimate pathway.shikimate kinase	trinity_dn52774_c0_g1_i5.p1	Transcript	mercator4v5.0: shikimate kinase & prot-scriber: shikimate kinase 1 & swissprot: Shikimate kinase 2, chloroplastic & original description: type:complete len:292 gc:universal TRINITY_DN52774_c0_g1_i5:281-1156(+)	-3.01647	0.0617475
4.6.7.5.1.1	Amino acid metabolism.amino acid degradation.branched-chain amino acids.leucine.methylcrotonoyl-CoA carboxylase heterodimer.subunit alpha	trinity_dn2733_c2_g1_i11.p1	Transcript	mercator4v5.0: subunit alpha of methylcrotonoyl-CoA carboxylase complex & prot-scriber: methylcrotonoyl coa carboxylase subunit alpha mitochondrial protein & swissprot: Methylcrotonoyl-CoA carboxylase subunit alpha, mitochondrial & original description: type:5prime_partial len:747 gc:universal TRINITY_DN2733_c2_g1_i11:2718-478(-)	2.08134	-0.336674
4.6.7.5.1.2	Amino acid metabolism.amino acid degradation.branched-chain amino acids.leucine.methylcrotonoyl-CoA carboxylase heterodimer.subunit beta	trinity_dn80891_c0_g1_i1.p2	Transcript	mercator4v5.0: subunit beta of methylcrotonoyl-CoA carboxylase complex & prot-scriber: propionyl coa carboxylase beta chain mitochondrial & swissprot: Methylcrotonoyl-CoA carboxylase beta chain, mitochondrial & original description: type:complete len:509 gc:universal TRINITY_DN80891_c0_g1_i1:4365-2839(-)	3.69175	1.98772
4.6.7.6.2	Amino acid metabolism.amino acid degradation.branched-chain amino acids.valine.methylmalonate-semialdehyde dehydrogenase *(MMSD)	trinity_dn7529_c0_g1_i1.p1	Transcript	mercator4v5.0: methylmalonate-semialdehyde dehydrogenase *(MMSD) & prot-scriber: methylmalonate semialdehyde dehydrogenase & swissprot: Methylmalonate-semialdehyde dehydrogenase [acylating], mitochondrial & original description: type:complete len:761 gc:universal TRINITY_DN7529_c0_g1_i1:150-2432(+)	-2.30436	1.11888
5.1.2.1	Lipid metabolism.fatty acid metabolism.acetyl-CoA generation.plastidial pyruvate kinase	trinity_dn3173_c0_g1_i7.p1	Transcript	mercator4v5.0: plastidial pyruvate kinase & prot-scriber: plastidial pyruvate kinase 1 & swissprot: Plastidial pyruvate kinase 2 & original description: type:5prime_partial len:370 gc:universal TRINITY_DN3173_c0_g1_i7:1438-329(-)	3.60331	0.182099
5.1.2.3	Lipid metabolism.fatty acid metabolism.acetyl-CoA generation.plastidial acetyl-CoA synthetase	trinity_dn5275_c0_g1_i3.p1	Transcript	mercator4v5.0: plastidial acetyl-CoA synthetase & prot-scriber: acetyl coenzyme a synthetse & swissprot: Acetyl-coenzyme A synthetase, chloroplastic/glyoxysomal & original description: type:complete len:377 gc:universal TRINITY_DN5275_c0_g1_i3:1287-157(-)	2.2798	-0.338619
5.1.3.2.1	Lipid metabolism.fatty acid metabolism.acetyl-CoA carboxylation.polymeric acetyl-CoA carboxylase complex.carboxyltransferase subunit alpha	trinity_dn8636_c0_g1_i6.p1	Transcript	mercator4v5.0: carboxyltransferase subunit alpha of polymeric acetyl-CoA carboxylase complex & prot-scriber: acetyl coenzyme a crboxylse crboxyl trnsferse subunit lph & swissprot: Acetyl-coenzyme A carboxylase carboxyl transferase subunit alpha, chloroplastic & original description: type:complete len:753 gc:universal TRINITY_DN8636_c0_g1_i6:567-2825(+)	-8.13168	-0.26666
5.1.5.2	Lipid metabolism.fatty acid metabolism.mitochondrial fatty acid synthase (mtFAS) system.phosphopantetheinyl transferase *(mtPPT))	trinity_dn17325_c0_g1_i4.p1	Transcript	mercator4v5.0: phosphopantetheinyl transferase *(mtPPT)) & prot-scriber: acps domain containing protein & swissprot: no annotation & original description: type:complete len:310 gc:universal TRINITY_DN17325_c0_g1_i4:1352-423(-)	6.01267	-0.910961
5.1.7.3.1	Lipid metabolism.fatty acid metabolism.fatty acid desaturation.methyl-end desaturation.delta-12/delta-15 fatty acid desaturase *(FAD2/3/6-8)	trinity_dn1185_c5_g2_i3.p1	Transcript	mercator4v5.0: delta-12/delta-15 fatty acid desaturase & prot-scriber: omega fatty acid desaturase chloroplastic & swissprot: Omega-3 fatty acid desaturase, chloroplastic & original description: type:complete len:422 gc:universal TRINITY_DN1185_c5_g2_i3:127-1392(+)	6.57399	0.100146
5.1.7.3.1	Lipid metabolism.fatty acid metabolism.fatty acid desaturation.methyl-end desaturation.delta-12/delta-15 fatty acid desaturase *(FAD2/3/6-8)	trinity_dn3298_c1_g1_i2.p1	Transcript	mercator4v5.0: delta-12/delta-15 fatty acid desaturase & prot-scriber: omega fatty acid desaturase chloroplastic & swissprot: Omega-3 fatty acid desaturase, chloroplastic & original description: type:complete len:449 gc:universal TRINITY_DN3298_c1_g1_i2:242-1588(+)	-6.01235	-0.059206
5.1.7.3.1	Lipid metabolism.fatty acid metabolism.fatty acid desaturation.methyl-end desaturation.delta-12/delta-15 fatty acid desaturase *(FAD2/3/6-8)	trinity_dn3298_c1_g1_i4.p1	Transcript	mercator4v5.0: delta-12/delta-15 fatty acid desaturase & prot-scriber: omega fatty acid desaturase chloroplastic & swissprot: Omega-3 fatty acid desaturase, chloroplastic & original description: type:complete len:449 gc:universal TRINITY_DN3298_c1_g1_i4:242-1588(+)	-6.01235	-0.059206
5.1.9.2.1	Lipid metabolism.fatty acid metabolism.fatty acid degradation.core beta-oxidation.acyl CoA oxidase *(ACX)	trinity_dn8673_c0_g2_i6.p1	Transcript	mercator4v5.0: acyl CoA oxidase *(ACX) & prot-scriber: peroxisomal acyl coenzyme a oxidse & swissprot: Acyl-coenzyme A oxidase 2, peroxisomal & original description: type:complete len:692 gc:universal TRINITY_DN8673_c0_g2_i6:2492-417(-)	4.81686	-0.591597
5.1.10.1	Lipid metabolism.fatty acid metabolism.fatty acid cyclopropanation.cyclopropane fatty acid synthase	trinity_dn193_c0_g1_i17.p1	Transcript	mercator4v5.0: cyclopropane fatty acid synthase & prot-scriber: amino oxidase domain containing protein & swissprot: Probable (S)-tetrahydroprotoberberine N-methyltransferase 2 & original description: type:5prime_partial len:725 gc:universal TRINITY_DN193_c0_g1_i17:3-2177(+)	2.1169	1.1621
5.2.2.4	Lipid metabolism.glycerolipid metabolism.diacylglycerol biosynthesis.phosphatidate phosphatase *(LPP-epsilon)	trinity_dn10605_c0_g1_i1.p1	Transcript	mercator4v5.0: phosphatidate phosphatase *(LPP-epsilon) & prot-scriber: acidppc domain containing protein & swissprot: Lipid phosphate phosphatase epsilon 1, chloroplastic & original description: type:complete len:289 gc:universal TRINITY_DN10605_c0_g1_i1:176-1042(+)	-3.00885	0.130109
5.2.3.1.2	Lipid metabolism.glycerolipid metabolism.triacylglycerol biosynthesis.acyl-CoA:diacylglycerol acyltransferase activities.acyl-CoA:diacylglycerol acyltransferase *(DGAT2)	trinity_dn5294_c0_g1_i13.p1	Transcript	mercator4v5.0: acyl-CoA:diacylglycerol acyltransferase *(DGAT2) & prot-scriber: acyltransferase & swissprot: Diacylglycerol O-acyltransferase 2D & original description: type:complete len:212 gc:universal TRINITY_DN5294_c0_g1_i13:688-53(-)	3.54064	-0.228621
5.2.4.1.3	Lipid metabolism.glycerolipid metabolism.phosphatidylethanolamine biosynthesis.CDP-ethanolamine pathway.CTP:phosphorylethanolamine cytidylyltransferase	trinity_dn110_c0_g1_i13.p1	Transcript	mercator4v5.0: CTP:phosphorylethanolamine cytidylyltransferase & prot-scriber: ctp phosphoethanolamine cytidylyltransferase & swissprot: Ethanolamine-phosphate cytidylyltransferase & original description: type:complete len:495 gc:universal TRINITY_DN110_c0_g1_i13:1929-445(-)	-2.41396	-0.911917
5.2.4.3.2.1.3	Lipid metabolism.glycerolipid metabolism.phosphatidylethanolamine biosynthesis.mitochondrial phosphatidylserine decarboxylation pathway.membrane juxtaposition-dependent route.MICOS complex.component *(DGS1)	trinity_dn19767_c0_g2_i2.p1	Transcript	mercator4v5.0: component *(DGS1) of MICOS complex & prot-scriber: nuclear control of atpase protein & swissprot: Protein DGS1, mitochondrial & original description: type:5prime_partial len:608 gc:universal TRINITY_DN19767_c0_g2_i2:3-1826(+)	-7.03473	-0.121433
5.2.4.3.3	Lipid metabolism.glycerolipid metabolism.phosphatidylethanolamine biosynthesis.mitochondrial phosphatidylserine decarboxylation pathway.phosphatidylserine decarboxylase	trinity_dn522_c2_g1_i4.p1	Transcript	mercator4v5.0: mitochondrial phosphatidylserine decarboxylase & prot-scriber: phosphatidylserine decarboxylase 1 & swissprot: Phosphatidylserine decarboxylase proenzyme 1, mitochondrial & original description: type:internal len:339 gc:universal TRINITY_DN522_c2_g1_i4:3-1016(+)	2.29619	-0.122536
5.2.5.5.2	Lipid metabolism.glycerolipid metabolism.phosphatidylcholine biosynthesis.choline homeostasis.choline kinase *(CEK)	trinity_dn3449_c1_g1_i10.p1	Transcript	mercator4v5.0: choline kinase *(CEK) & prot-scriber: choline domain containing protein & swissprot: Probable choline kinase 2 & original description: type:complete len:358 gc:universal TRINITY_DN3449_c1_g1_i10:160-1233(+)	2.06036	-0.0435965
5.2.5.5.2	Lipid metabolism.glycerolipid metabolism.phosphatidylcholine biosynthesis.choline homeostasis.choline kinase *(CEK)	trinity_dn3449_c1_g1_i12.p1	Transcript	mercator4v5.0: choline kinase *(CEK) & prot-scriber: choline domain containing protein & swissprot: Probable choline kinase 2 & original description: type:complete len:358 gc:universal TRINITY_DN3449_c1_g1_i12:255-1328(+)	2.06036	-0.0435965
5.2.5.5.2	Lipid metabolism.glycerolipid metabolism.phosphatidylcholine biosynthesis.choline homeostasis.choline kinase *(CEK)	trinity_dn3449_c1_g1_i7.p1	Transcript	mercator4v5.0: choline kinase *(CEK) & prot-scriber: choline domain containing protein & swissprot: Probable choline kinase 2 & original description: type:complete len:358 gc:universal TRINITY_DN3449_c1_g1_i7:153-1226(+)	2.06036	-0.0435965
5.2.5.5.3	Lipid metabolism.glycerolipid metabolism.phosphatidylcholine biosynthesis.choline homeostasis.glycerophosphocholine phosphodiesterase *(GDPD6)	trinity_dn5547_c0_g1_i6.p1	Transcript	mercator4v5.0: glycerophosphocholine phosphodiesterase *(GDPD6) & prot-scriber: glycerophosphodiester phosphodiesterase & swissprot: Glycerophosphodiester phosphodiesterase GDPD5 & original description: type:5prime_partial len:428 gc:universal TRINITY_DN5547_c0_g1_i6:3-1286(+)	2.1789	0.105808
5.2.10.1.1	Lipid metabolism.glycerolipid metabolism.glycerolipid degradation.triacylglycerol lipase activities.monoacylglycerol lipase	trinity_dn24219_c0_g2_i9.p1	Transcript	mercator4v5.0: monoacylglycerol lipase & prot-scriber: hydrolase 4 domain containing protein & swissprot: Caffeoylshikimate esterase & original description: type:5prime_partial len:462 gc:universal TRINITY_DN24219_c0_g2_i9:3-1388(+)	3.19877	-1.75829
5.2.10.2.2.2	Lipid metabolism.glycerolipid metabolism.glycerolipid degradation.phospholipase activities.phospholipase A2 activities.phospholipase-A2 *(pPLA2-I))	trinity_dn40103_c1_g1_i2.p1	Transcript	mercator4v5.0: phospholipase-A2 *(pPLA2-I)) & prot-scriber: patatin phospholipase & swissprot: Phospholipase A I & original description: type:5prime_partial len:1383 gc:universal TRINITY_DN40103_c1_g1_i2:2-4150(+)	5.36313	0.143971
5.3.2	Lipid metabolism.galactolipid and sulfolipid biosynthesis.monogalactosyldiacylglycerol synthase *(MGD)	trinity_dn3479_c1_g1_i5.p1	Transcript	mercator4v5.0: monogalactosyldiacylglycerol synthase & prot-scriber: monogalactosyldiacylglycerol synthase 1 chloroplastic & swissprot: Monogalactosyldiacylglycerol synthase 2, chloroplastic & original description: type:5prime_partial len:491 gc:universal TRINITY_DN3479_c1_g1_i5:1-1473(+)	2.40022	0.0457631
5.3.5	Lipid metabolism.galactolipid and sulfolipid biosynthesis.plastidial UDP-glucose pyrophosphorylase *(UGP)	trinity_dn19412_c0_g1_i1.p1	Transcript	mercator4v5.0: plastidial UDP-glucose pyrophosphorylase *(UGP) & prot-scriber: utp glucose phosphate uridylyltransferase 3 chloroplastic & swissprot: UTP--glucose-1-phosphate uridylyltransferase 3, chloroplastic & original description: type:5prime_partial len:899 gc:universal TRINITY_DN19412_c0_g1_i1:1-2697(+)	6.12152	-0.184955
5.4.4.1	Lipid metabolism.sphingolipid metabolism.sphingolipid transport.sphingosine transfer protein *(ACD11)	trinity_dn5814_c0_g1_i5.p1	Transcript	mercator4v5.0: sphingosine transfer protein & prot-scriber: gltp domain containing protein & swissprot: Accelerated cell death 11 & original description: type:complete len:181 gc:universal TRINITY_DN5814_c0_g1_i5:911-369(-)	-2.11488	0.371552
5.4.4.1	Lipid metabolism.sphingolipid metabolism.sphingolipid transport.sphingosine transfer protein *(ACD11)	trinity_dn6019_c0_g2_i4.p1	Transcript	mercator4v5.0: sphingosine transfer protein & prot-scriber: gltp domain containing protein & swissprot: ACD11 homolog protein & original description: type:5prime_partial len:202 gc:universal TRINITY_DN6019_c0_g2_i4:2-607(+)	3.20599	-0.258196
5.4.5.3.3	Lipid metabolism.sphingolipid metabolism.sphingolipid phosphorylation.long-chain base phosphate metabolism.sphingoid long-chain base phosphate phosphatase *(SPP1)	trinity_dn1687_c1_g2_i7.p1	Transcript	mercator4v5.0: sphingoid long-chain base phosphate phosphatase *(SPP1) & prot-scriber: lipid phosphate phosphatase delta & swissprot: Lipid phosphate phosphatase delta & original description: type:5prime_partial len:344 gc:universal TRINITY_DN1687_c1_g2_i7:1-1032(+)	2.23847	0.353074
5.4.5.3.4	Lipid metabolism.sphingolipid metabolism.sphingolipid phosphorylation.long-chain base phosphate metabolism.sphingosine-1-phosphate lyase *(DPL1)	trinity_dn726_c0_g1_i6.p1	Transcript	mercator4v5.0: sphingosine-1-phosphate lyase *(DPL1) & prot-scriber: sphingosine phosphate lyase & swissprot: Sphingosine-1-phosphate lyase & original description: type:complete len:371 gc:universal TRINITY_DN726_c0_g1_i6:84-1196(+)	-3.39226	0.782662
5.4.6.1.2	Lipid metabolism.sphingolipid metabolism.sphingolipid homeostasis.ceramidase activities.alkaline ceramidase *(ACER)	trinity_dn21976_c1_g1_i6.p1	Transcript	mercator4v5.0: alkaline ceramidase *(ACER) & prot-scriber: quality protein alkaline ceramidase & swissprot: Alkaline ceramidase & original description: type:complete len:256 gc:universal TRINITY_DN21976_c1_g1_i6:1234-467(-)	3.84373	-1.8937
5.4.6.2	Lipid metabolism.sphingolipid metabolism.sphingolipid homeostasis.glucosylceramidase *(GCD)	trinity_dn554_c2_g1_i1.p1	Transcript	mercator4v5.0: glucosylceramidase *(GCD) & prot-scriber: non lysosomal glucosylceramidase & swissprot: no annotation & original description: type:complete len:688 gc:universal TRINITY_DN554_c2_g1_i1:2407-344(-)	2.32404	0.0146217
5.4.6.2	Lipid metabolism.sphingolipid metabolism.sphingolipid homeostasis.glucosylceramidase *(GCD)	trinity_dn13737_c0_g1_i3.p1	Transcript	mercator4v5.0: glucosylceramidase *(GCD) & prot-scriber: non lysosomal glucosylceramidase & swissprot: no annotation & original description: type:5prime_partial len:992 gc:universal TRINITY_DN13737_c0_g1_i3:3-2978(+)	2.59367	-0.271823
5.5.2.2	Lipid metabolism.phytosterol metabolism.phytosterol C4-demethylation complex.methylsterol monooxygenase component *(SMO2)	trinity_dn5963_c0_g1_i2.p1	Transcript	mercator4v5.0: methylsterol monooxygenase SMO2 of phytosterol C4-demethylation complex & prot-scriber: quality protein methylsterol monooxygenase & swissprot: Methylsterol monooxygenase 2-2 & original description: type:complete len:216 gc:universal TRINITY_DN5963_c0_g1_i2:630-1277(+)	5.61188	-1.28228
5.5.2.5	Lipid metabolism.phytosterol metabolism.phytosterol C4-demethylation complex.scaffold component *(ERG28)	trinity_dn9871_c0_g2_i2.p1	Transcript	mercator4v5.0: scaffold component of phytosterol C4-demethylation complex & prot-scriber: ergosterol biosynthetic protein & swissprot: Ergosterol biosynthetic protein 28 & original description: type:5prime_partial len:110 gc:universal TRINITY_DN9871_c0_g2_i2:708-379(-)	-2.54133	0.212296
5.7.3.1.1.1.1	Lipid metabolism.lipid trafficking.endoplasmic reticulum-plastid lipid transfer.phospholipid transverse translocation.ATP-dependent machinery.ALA-ALIS flippase complex.P4-type ATPase component *(ALA)	trinity_dn5884_c0_g2_i1.p1	Transcript	mercator4v5.0: active component *(ALA) of ALA-ALIS flippase complex & prot-scriber: phospholipid transporting atpase & swissprot: Phospholipid-transporting ATPase 1 & original description: type:complete len:1269 gc:universal TRINITY_DN5884_c0_g2_i1:378-4184(+)	2.22778	0.485517
5.7.3.1.1.1.1	Lipid metabolism.lipid trafficking.endoplasmic reticulum-plastid lipid transfer.phospholipid transverse translocation.ATP-dependent machinery.ALA-ALIS flippase complex.P4-type ATPase component *(ALA)	trinity_dn10552_c0_g2_i11.p1	Transcript	mercator4v5.0: active component *(ALA) of ALA-ALIS flippase complex & prot-scriber: phospholipid transporting atpase & swissprot: Probable phospholipid-transporting ATPase 8 & original description: type:complete len:337 gc:universal TRINITY_DN10552_c0_g2_i11:1207-197(-)	-6.87961	0.48479
5.7.3.1.1.1.1	Lipid metabolism.lipid trafficking.endoplasmic reticulum-plastid lipid transfer.phospholipid transverse translocation.ATP-dependent machinery.ALA-ALIS flippase complex.P4-type ATPase component *(ALA)	trinity_dn10552_c0_g2_i12.p2	Transcript	mercator4v5.0: active component *(ALA) of ALA-ALIS flippase complex & prot-scriber: phospholipid transporting atpase & swissprot: Probable phospholipid-transporting ATPase 8 & original description: type:complete len:337 gc:universal TRINITY_DN10552_c0_g2_i12:1206-196(-)	-6.87961	0.48479
5.7.3.1.1.1.1	Lipid metabolism.lipid trafficking.endoplasmic reticulum-plastid lipid transfer.phospholipid transverse translocation.ATP-dependent machinery.ALA-ALIS flippase complex.P4-type ATPase component *(ALA)	trinity_dn44099_c0_g1_i1.p1	Transcript	mercator4v5.0: active component *(ALA) of ALA-ALIS flippase complex & prot-scriber: phospholipid transporting atpase & swissprot: Putative phospholipid-transporting ATPase 9 & original description: type:3prime_partial len:270 gc:universal TRINITY_DN44099_c0_g1_i1:147-953(+)	2.08558	-0.24658
5.7.3.5	Lipid metabolism.lipid trafficking.endoplasmic reticulum-plastid lipid transfer.long-chain acyl-CoA synthetase *(LACS9)	trinity_dn2433_c0_g1_i2.p1	Transcript	mercator4v5.0: long-chain acyl-CoA synthetase *(LACS9) & prot-scriber: long chain fatty acid coa ligase & swissprot: Long chain acyl-CoA synthetase 8 & original description: type:complete len:719 gc:universal TRINITY_DN2433_c0_g1_i2:172-2328(+)	2.46823	-0.478572
5.8.4	Lipid metabolism.cytoplasmic lipid droplet-associated activities.Caleosin-type peroxygenase *(CLO/PXG)	trinity_dn2714_c0_g3_i1.p1	Transcript	mercator4v5.0: Caleosin-type peroxygenase & prot-scriber: peroxygenase & swissprot: Probable peroxygenase 4 & original description: type:complete len:202 gc:universal TRINITY_DN2714_c0_g3_i1:108-713(+)	-2.78992	-0.206029
5.9.4	Lipid metabolism.plastoglobule-associated activities.Fibrillin plastoglobule core protein *(FBN8)	trinity_dn6876_c0_g1_i1.p1	Transcript	mercator4v5.0: Fibrillin plastoglobule core protein *(FBN8) & prot-scriber: pap fibrillin domain containing protein & swissprot: Probable plastid-lipid-associated protein 10, chloroplastic & original description: type:complete len:285 gc:universal TRINITY_DN6876_c0_g1_i1:195-1049(+)	2.07955	0.308243
6.1.5.10	Nucleotide metabolism.purines.catabolism.ureidoglycine aminohydrolase *(UGly-AH)	trinity_dn6867_c0_g1_i7.p1	Transcript	mercator4v5.0: ureidoglycine aminohydrolase *(UGly-AH) & prot-scriber: cupin 2 domain containing protein & swissprot: (S)-ureidoglycine aminohydrolase & original description: type:complete len:306 gc:universal TRINITY_DN6867_c0_g1_i7:1348-431(-)	-5.35439	0.250725
6.1.5.10	Nucleotide metabolism.purines.catabolism.ureidoglycine aminohydrolase *(UGly-AH)	trinity_dn6867_c0_g1_i8.p1	Transcript	mercator4v5.0: ureidoglycine aminohydrolase *(UGly-AH) & prot-scriber: cupin 2 domain containing protein & swissprot: (S)-ureidoglycine aminohydrolase & original description: type:complete len:306 gc:universal TRINITY_DN6867_c0_g1_i8:1294-377(-)	-5.35439	0.250725
6.2.1.1.1	Nucleotide metabolism.pyrimidines.de novo biosynthesis.carbamoyl phosphate synthetase heterodimer.large subunit *(CarB)	trinity_dn8055_c0_g2_i8.p1	Transcript	mercator4v5.0: large subunit of carbamoyl phosphate synthetase heterodimer & prot-scriber: carbamoyl phosphate synthase large chain & swissprot: Carbamoyl-phosphate synthase large chain, chloroplastic & original description: type:complete len:1190 gc:universal TRINITY_DN8055_c0_g2_i8:3844-275(-)	-4.39639	0.348167
6.2.1.2	Nucleotide metabolism.pyrimidines.de novo biosynthesis.aspartate transcarbamoylase *(ATC)	trinity_dn7695_c0_g1_i11.p1	Transcript	mercator4v5.0: aspartate transcarbamoylase *(ATC) & prot-scriber: aspartate carbamoyltransferase 1 & swissprot: Aspartate carbamoyltransferase 2, chloroplastic & original description: type:complete len:373 gc:universal TRINITY_DN7695_c0_g1_i11:132-1250(+)	-7.24773	-1.70842
6.2.1.5	Nucleotide metabolism.pyrimidines.de novo biosynthesis.UMP synthase *(UMPS)	trinity_dn45641_c0_g1_i2.p1	Transcript	mercator4v5.0: UMP synthase *(UMPS) & prot-scriber: uridine 5 monophosphate synthase & swissprot: Uridine 5-monophosphate synthase (Fragment) & original description: type:complete len:321 gc:universal TRINITY_DN45641_c0_g1_i2:1300-338(-)	5.40522	0.417974
6.2.2.1	Nucleotide metabolism.pyrimidines.salvage pathway.uridine/cytidine kinase *(UCK)	trinity_dn4828_c0_g1_i4.p1	Transcript	mercator4v5.0: uridine/cytidine kinase & prot-scriber: uridine cytidine kinase 1 & swissprot: Uridine kinase-like protein 1, chloroplastic & original description: type:5prime_partial len:351 gc:universal TRINITY_DN4828_c0_g1_i4:3-1055(+)	2.48476	0.2028
6.2.4.4	Nucleotide metabolism.pyrimidines.catabolism.dihydopyrimidine aminohydrolase *(PYD2)	trinity_dn6645_c0_g1_i14.p1	Transcript	mercator4v5.0: dihydopyrimidine aminohydrolase & prot-scriber: amidohydro rel domain containing protein & swissprot: Dihydropyrimidinase & original description: type:5prime_partial len:409 gc:universal TRINITY_DN6645_c0_g1_i14:1699-473(-)	2.74704	-0.10711
7.1.1.1	Coenzyme metabolism.molybdenum cofactor biosynthesis.precursor Z biosynthesis.cyclic pyranopterin monophosphate synthase *(CNX2)	trinity_dn38405_c0_g1_i3.p1	Transcript	mercator4v5.0: cyclic pyranopterin monophosphate synthase *(CNX2) & prot-scriber: gtp 3 8 cyclase & swissprot: GTP 3,8-cyclase, mitochondrial & original description: type:complete len:387 gc:universal TRINITY_DN38405_c0_g1_i3:1338-178(-)	-6.0575	-0.604557
7.1.4.1	Coenzyme metabolism.molybdenum cofactor biosynthesis.modification.molybdopterin sulfurase *(ABA3)	trinity_dn3082_c2_g1_i5.p1	Transcript	mercator4v5.0: molybdopterin sulfurase *(ABA3) & prot-scriber: dicdi molybdenum cofactor sulfurase & swissprot: Molybdenum cofactor sulfurase & original description: type:5prime_partial len:438 gc:universal TRINITY_DN3082_c2_g1_i5:1845-532(-)	-2.41131	-0.492656
7.2.1.1	Coenzyme metabolism.thiamine pyrophosphate biosynthesis.pyrimidine moiety.hydroxymethylpyrimidine phosphate synthase *(ThiC)	trinity_dn66662_c0_g1_i2.p1	Transcript	mercator4v5.0: hydroxymethylpyrimidine phosphate synthase *(ThiC) & prot-scriber: phosphomethylpyrimidine synthase & swissprot: Phosphomethylpyrimidine synthase, chloroplastic & original description: type:complete len:652 gc:universal TRINITY_DN66662_c0_g1_i2:8148-6193(-)	-2.02261	1.8618
7.5.10.1	Coenzyme metabolism.tetrahydrofolate metabolism.pterin regeneration.pterin-4-alpha-carbinolamine dehydratase	trinity_dn10394_c0_g1_i24.p1	Transcript	mercator4v5.0: pterin-4-alpha-carbinolamine dehydratase & prot-scriber: 4a hydroxytetrahydrobiopterin dehydratase & swissprot: Pterin-4-alpha-carbinolamine dehydratase 2, mitochondrial & original description: type:complete len:125 gc:universal TRINITY_DN10394_c0_g1_i24:742-368(-)	-2.50587	0.366548
7.8.2.1	Coenzyme metabolism.prenylquinone biosynthesis.solanesyl diphosphate synthase activities.solanesyl diphosphate synthase *(SPS1/2)	trinity_dn1266_c0_g2_i3.p1	Transcript	mercator4v5.0: solanesyl diphosphate synthase *(SPS1/2) & prot-scriber: of solanesyl diphosphate synthase 1 chloroplastic & swissprot: Solanesyl diphosphate synthase 1, chloroplastic & original description: type:complete len:422 gc:universal TRINITY_DN1266_c0_g2_i3:586-1851(+)	-4.71636	0.261519
7.8.2.1	Coenzyme metabolism.prenylquinone biosynthesis.solanesyl diphosphate synthase activities.solanesyl diphosphate synthase *(SPS1/2)	trinity_dn1266_c0_g2_i7.p1	Transcript	mercator4v5.0: solanesyl diphosphate synthase *(SPS1/2) & prot-scriber: of solanesyl diphosphate synthase 1 chloroplastic & swissprot: Solanesyl diphosphate synthase 1, chloroplastic & original description: type:complete len:422 gc:universal TRINITY_DN1266_c0_g2_i7:586-1851(+)	-4.71636	0.261519
7.8.3.3	Coenzyme metabolism.prenylquinone biosynthesis.ubiquinone biosynthesis.C-methyltransferase *(COQ5)	trinity_dn8018_c0_g1_i1.p1	Transcript	mercator4v5.0: C-methyltransferase *(COQ5) & prot-scriber: 2 methoxy polyprenyl 4 benzoquinol methylase mitochondrial & swissprot: 2-methoxy-6-polyprenyl-1,4-benzoquinol methylase, mitochondrial & original description: type:5prime_partial len:315 gc:universal TRINITY_DN8018_c0_g1_i1:3-947(+)	2.26784	-0.737508
7.8.3.3	Coenzyme metabolism.prenylquinone biosynthesis.ubiquinone biosynthesis.C-methyltransferase *(COQ5)	trinity_dn8018_c0_g1_i4.p1	Transcript	mercator4v5.0: C-methyltransferase *(COQ5) & prot-scriber: 2 methoxy polyprenyl 4 benzoquinol methylase mitochondrial & swissprot: 2-methoxy-6-polyprenyl-1,4-benzoquinol methylase, mitochondrial & original description: type:complete len:290 gc:universal TRINITY_DN8018_c0_g1_i4:71-940(+)	-5.5431	1.3174
7.9.1.1	Coenzyme metabolism.NAD/NADP biosynthesis.de-novo pathway.aspartate oxidase	trinity_dn14025_c0_g1_i1.p1	Transcript	mercator4v5.0: aspartate oxidase & prot-scriber: l aspartate oxidase & swissprot: L-aspartate oxidase, chloroplastic & original description: type:complete len:352 gc:universal TRINITY_DN14025_c0_g1_i1:1568-2623(+)	2.46635	-0.192058
7.9.4	Coenzyme metabolism.NAD/NADP biosynthesis.NAD synthase	trinity_dn4801_c0_g1_i16.p1	Transcript	mercator4v5.0: NAD synthase & prot-scriber: glutamine dependent nad + synthetase & swissprot: Glutamine-dependent NAD(+) synthetase & original description: type:complete len:358 gc:universal TRINITY_DN4801_c0_g1_i16:1502-429(-)	-2.4767	0.063395
7.10.1	Coenzyme metabolism.FMN/FAD biosynthesis.ribitol kinase	trinity_dn3767_c0_g1_i12.p1	Transcript	mercator4v5.0: ribitol kinase & prot-scriber: sp fggy fggy carbohydrate kinase domain containing protein & swissprot: no annotation & original description: type:5prime_partial len:311 gc:universal TRINITY_DN3767_c0_g1_i12:1-933(+)	-3.39893	0.272017
7.12.1.1.1.1	Coenzyme metabolism.iron-sulfur cluster assembly machinery.plastidial SUF system.assembly phase.SUF-BCD scaffold complex.component *(SUF-B)	trinity_dn22867_c1_g1_i3.p1	Transcript	mercator4v5.0: component *(SUF-B) of plastidial SUF system assembly phase & prot-scriber: upf protein ycf & swissprot: UPF0051 protein ABCI8, chloroplastic & original description: type:5prime_partial len:586 gc:universal TRINITY_DN22867_c1_g1_i3:2-1759(+)	3.542	0.712265
7.12.2.1.6	Coenzyme metabolism.iron-sulfur cluster assembly machinery.mitochondrial ISC system.assembly phase.adrenodoxin oxidoreductase *(FDXR)	trinity_dn23648_c0_g1_i7.p1	Transcript	mercator4v5.0: adrenodoxin oxidoreductase of mitochondrial ISC system assembly phase & prot-scriber: nadph adrenodoxin oxidoreductase mitochondrial & swissprot: NADPH:adrenodoxin oxidoreductase, mitochondrial & original description: type:3prime_partial len:376 gc:universal TRINITY_DN23648_c0_g1_i7:103-1227(+)	2.07002	0.005489
7.12.3.2.1	Coenzyme metabolism.iron-sulfur cluster assembly machinery.cytosolic CIA system.transfer phase.assembly factor *(CIA1)	trinity_dn35426_c0_g2_i5.p1	Transcript	mercator4v5.0: assembly factor CIA1 of cytosolic CIA system transfer phase & prot-scriber: isoform protein cia & swissprot: Protein CIA1 & original description: type:complete len:310 gc:universal TRINITY_DN35426_c0_g2_i5:235-1164(+)	2.74353	0.166234
7.13.1.2.2	Coenzyme metabolism.tetrapyrrole biosynthesis.5-aminolevulinic acid formation.glutamyl-tRNA reductase activity.regulatory factor *(FLU)	trinity_dn6185_c0_g2_i4.p1	Transcript	mercator4v5.0: regulatory protein *(FLU) of glutamyl-tRNA reductase activity & prot-scriber: protein fluorescent in blue light chloroplastic isoform & swissprot: Protein FLUORESCENT IN BLUE LIGHT, chloroplastic & original description: type:5prime_partial len:387 gc:universal TRINITY_DN6185_c0_g2_i4:1-1161(+)	2.04206	0.245939
7.15.1.2	Coenzyme metabolism.chlorophyll metabolism.chlorophyll biosynthesis.Mg-protoporphyrin IX O-methyltransferase *(CHLM)	trinity_dn18981_c0_g5_i3.p1	Transcript	mercator4v5.0: Mg-protoporphyrin IX O-methyltransferase *(CHLM) & prot-scriber: mg por mtran c domain containing protein & swissprot: Magnesium protoporphyrin IX methyltransferase, chloroplastic & original description: type:complete len:188 gc:universal TRINITY_DN18981_c0_g5_i3:478-1041(+)	2.56069	-0.162923
7.15.3.4.3	Coenzyme metabolism.chlorophyll metabolism.chlorophyll catabolism.phytol degradation.phytyl ester synthase *(PES)	trinity_dn6007_c0_g2_i4.p1	Transcript	mercator4v5.0: phytyl ester synthase *(PES) & prot-scriber: hydrolase 4 domain containing protein & swissprot: Acyltransferase-like protein At1g54570, chloroplastic & original description: type:complete len:620 gc:universal TRINITY_DN6007_c0_g2_i4:84-1943(+)	2.0696	0.377869
8.1.1.2	Polyamine metabolism.putrescine biosynthesis.arginine decarboxylation pathway.agmatine iminohydrolase	trinity_dn8257_c0_g1_i1.p1	Transcript	mercator4v5.0: agmatine iminohydrolase & prot-scriber: agmatine deiminase & swissprot: Agmatine deiminase & original description: type:complete len:213 gc:universal TRINITY_DN8257_c0_g1_i1:1091-453(-)	-2.69894	-0.291895
8.3.1	Polyamine metabolism.cadaverine biosynthesis.lysine decarboxylase	trinity_dn17316_c1_g1_i3.p1	Transcript	mercator4v5.0: lysine decarboxylase & prot-scriber: okr dc 1 domain containing protein & swissprot: no annotation & original description: type:complete len:336 gc:universal TRINITY_DN17316_c1_g1_i3:1306-299(-)	-2.13591	0.192933
9.1.1.1	Secondary metabolism.terpenoids.mevalonate pathway.acetyl-CoA C-acyltransferase	trinity_dn2643_c0_g1_i17.p1	Transcript	mercator4v5.0: acetyl-CoA C-acyltransferase & prot-scriber: acetyl coa transferase mitochondrial & swissprot: Acetyl-CoA acetyltransferase, cytosolic 1 & original description: type:complete len:409 gc:universal TRINITY_DN2643_c0_g1_i17:145-1371(+)	3.00844	-1.49342
9.1.1.1	Secondary metabolism.terpenoids.mevalonate pathway.acetyl-CoA C-acyltransferase	trinity_dn2695_c0_g1_i1.p1	Transcript	mercator4v5.0: acetyl-CoA C-acyltransferase & prot-scriber: acetyl coa transferase mitochondrial & swissprot: Acetyl-CoA acetyltransferase, cytosolic 1 & original description: type:5prime_partial len:443 gc:universal TRINITY_DN2695_c0_g1_i1:1908-580(-)	-2.62699	-0.411461
9.1.2.3	Secondary metabolism.terpenoids.methylerythritol phosphate (MEP) pathway.1-deoxy-D-xylulose 5-phosphate reductase *(DXR)	trinity_dn333042_c0_g1_i1.p1	Transcript	mercator4v5.0: 1-deoxy-D-xylulose 5-phosphate reductase *(DXR) & prot-scriber: 1 deoxy d xylulose 5 phosphate reuctoisomerase & swissprot: 1-deoxy-D-xylulose 5-phosphate reductoisomerase, chloroplastic & original description: type:complete len:386 gc:universal TRINITY_DN333042_c0_g1_i1:2498-1341(-)	2.38892	1.46815
9.1.3.3	Secondary metabolism.terpenoids.isoprenyl diphosphate biosynthesis.isoprenyl diphosphate synthase *(IDS)	trinity_dn7713_c0_g1_i12.p1	Transcript	mercator4v5.0: isoprenyl diphosphate synthase *(IDS) & prot-scriber: heterodimeric geranylgeranyl pyrophosphate synthase subunit 1 chloroplastic & swissprot: Geranylgeranyl pyrophosphate synthase, chloroplastic & original description: type:complete len:198 gc:universal TRINITY_DN7713_c0_g1_i12:994-401(-)	-3.26309	0.234907
9.1.4.2	Secondary metabolism.terpenoids.terpene biosynthesis.mono-/sesquiterpene-/diterpene synthase	trinity_dn22346_c0_g2_i21.p1	Transcript	mercator4v5.0: mono-/sesquiterpene-/diterpene synthase & prot-scriber: ent kaur ene synthase chloroplastic & swissprot: Ent-kaurene synthase TSP4, chloroplastic & original description: type:complete len:792 gc:universal TRINITY_DN22346_c0_g2_i21:2562-187(-)	4.10212	-0.69313
9.1.4.3	Secondary metabolism.terpenoids.terpene biosynthesis.triterpenoid synthase	trinity_dn1301_c0_g1_i12.p2	Transcript	mercator4v5.0: triterpenoid synthase & prot-scriber: cycloartenol synthase & swissprot: Cycloartenol Synthase & original description: type:complete len:234 gc:universal TRINITY_DN1301_c0_g1_i12:2563-1862(-)	6.11142	-0.749201
9.1.6.2.1.1	Secondary metabolism.terpenoids.carotenoid biosynthesis.xanthophylls.carotenoid hydroxylase activities.carotenoid beta-ring hydroxylase *(BCH)	trinity_dn11086_c0_g1_i2.p1	Transcript	mercator4v5.0: carotenoid beta ring hydroxylase & prot-scriber: beta carotene 3 hydroxylase 1 & swissprot: Beta-carotene hydroxylase 2, chloroplastic & original description: type:complete len:297 gc:universal TRINITY_DN11086_c0_g1_i2:1323-433(-)	-2.03922	-0.351047
9.2.3.2	Secondary metabolism.phenolics.lignan biosynthesis.stereoselective coupling control protein *(DIRIGENT)	trinity_dn20780_c1_g1_i2.p1	Transcript	mercator4v5.0: stereoselective coupling control protein *(DIRIGENT) & prot-scriber: dirigent protein & swissprot: Disease resistance response protein 206 & original description: type:complete len:186 gc:universal TRINITY_DN20780_c1_g1_i2:72-629(+)	-3.89841	-0.0928171
10.1.1.3	Redox homeostasis.reactive oxygen scavenging.superoxide dismutase activities.copper/zinc superoxide dismutase *(CSD)	trinity_dn36676_c0_g2_i9.p1	Transcript	mercator4v5.0: copper/zinc superoxide dismutase *(CSD) & prot-scriber: superoxide dismutase [cu zn] & swissprot: Superoxide dismutase [Cu-Zn] 2 & original description: type:complete len:157 gc:universal TRINITY_DN36676_c0_g2_i9:684-214(-)	-2.4475	-0.252071
10.3.5	Redox homeostasis.thiol-based redox regulation.regulatory protein *(LEJ1/2)	trinity_dn27428_c0_g1_i10.p1	Transcript	mercator4v5.0: regulatory protein *(LEJ1/2) of thiol-based redox regulation & prot-scriber: cbs domain containing protein x chloroplastic 1 & swissprot: CBS domain-containing protein CBSX1, chloroplastic & original description: type:complete len:252 gc:universal TRINITY_DN27428_c0_g1_i10:1157-402(-)	-2.07451	-0.557882
10.4.8.1.6	Redox homeostasis.ascorbate-based redox regulation.ascorbate metabolism.L-galactose biosynthesis pathway.L-galactose-1-phosphate phosphatase *(VTC4)	trinity_dn11819_c1_g1_i8.p1	Transcript	mercator4v5.0: L-galactose-1-phosphate phosphatase *(VTC4) & prot-scriber: inositol monophosphatase & swissprot: Inositol monophosphatase 1 & original description: type:5prime_partial len:299 gc:universal TRINITY_DN11819_c1_g1_i8:1281-385(-)	-2.83238	-0.13947
11.1.1.4	Phytohormone action.abscisic acid.biosynthesis.neoxanthin cleavage protein	trinity_dn5685_c1_g2_i2.p1	Transcript	mercator4v5.0: neoxanthin cleavage protein & prot-scriber: 9 cis epoxycarotenoid dioxygenase nced chloroplastic & swissprot: 9-cis-epoxycarotenoid dioxygenase NCED1, chloroplastic & original description: type:complete len:618 gc:universal TRINITY_DN5685_c1_g2_i2:74-1927(+)	-6.76039	-0.488894
11.1.1.6	Phytohormone action.abscisic acid.biosynthesis.xanthoxin oxidase molybdopterin sulfurase *(ABA3)	trinity_dn3082_c2_g1_i5.p1	Transcript	mercator4v5.0: xanthoxin oxidase molybdopterin sulfurase *(ABA3) & prot-scriber: dicdi molybdenum cofactor sulfurase & swissprot: Molybdenum cofactor sulfurase & original description: type:5prime_partial len:438 gc:universal TRINITY_DN3082_c2_g1_i5:1845-532(-)	-2.41131	-0.492656
11.1.1.7	Phytohormone action.abscisic acid.biosynthesis.abscisic aldehyde oxidase	trinity_dn7876_c0_g1_i25.p1	Transcript	mercator4v5.0: abscisic aldehyde oxidase & prot-scriber: quality protein indole acetaldehyde oxidase & swissprot: Aldehyde oxidase 4 & original description: type:5prime_partial len:668 gc:universal TRINITY_DN7876_c0_g1_i25:5605-3602(-)	-3.31891	0.376121
11.1.2.7	Phytohormone action.abscisic acid.perception and signalling.perception modulator *(SOAR)	trinity_dn4643_c0_g1_i2.p1	Transcript	mercator4v5.0: abscisic acid perception modulator *(SOAR) & prot-scriber: pentatricopeptide repeat containing protein & swissprot: Pentatricopeptide repeat-containing protein At5g11310, mitochondrial & original description: type:complete len:605 gc:universal TRINITY_DN4643_c0_g1_i2:4141-2327(-)	2.35437	-0.724531
11.2.4.2	Phytohormone action.auxin.transport.auxin efflux transporter *(PILS)	trinity_dn2857_c1_g1_i7.p1	Transcript	mercator4v5.0: auxin efflux transporter *(PILS) & prot-scriber: protein pin likes & swissprot: Protein PIN-LIKES 6 & original description: type:complete len:411 gc:universal TRINITY_DN2857_c1_g1_i7:1523-291(-)	2.27413	-0.663327
11.2.4.2	Phytohormone action.auxin.transport.auxin efflux transporter *(PILS)	trinity_dn2857_c1_g1_i8.p1	Transcript	mercator4v5.0: auxin efflux transporter *(PILS) & prot-scriber: protein pin likes & swissprot: Protein PIN-LIKES 6 & original description: type:complete len:411 gc:universal TRINITY_DN2857_c1_g1_i8:1523-291(-)	2.27413	-0.663327
11.5.1.3	Phytohormone action.ethylene.biosynthesis.substrate adaptor of CUL3-BTB E3 ubiquitin ligase *(ETO)	trinity_dn10942_c0_g1_i3.p1	Transcript	mercator4v5.0: substrate adaptor of CUL3-BTB E3 ubiquitin ligase *(ETO) & prot-scriber: btb domain containing protein & swissprot: Ethylene-overproduction protein 1 & original description: type:5prime_partial len:700 gc:universal TRINITY_DN10942_c0_g1_i3:3331-1232(-)	2.55676	-0.05329
11.6.1.2	Phytohormone action.gibberellin.biosynthesis.ent-kaurene synthase	trinity_dn22346_c0_g2_i21.p1	Transcript	mercator4v5.0: ent-kaurene synthase & prot-scriber: ent kaur ene synthase chloroplastic & swissprot: Ent-kaurene synthase TSP4, chloroplastic & original description: type:complete len:792 gc:universal TRINITY_DN22346_c0_g2_i21:2562-187(-)	4.10212	-0.69313
11.9.1.6	Phytohormone action.strigolactone.biosynthesis.carlactonoic acid carboxyl methyltransferase	trinity_dn12876_c0_g1_i2.p1	Transcript	mercator4v5.0: carlactonoic acid carboxyl methyltransferase & prot-scriber: salicylate o methyltransferase & swissprot: Probable methyltransferase TCM_000336 & original description: type:complete len:333 gc:universal TRINITY_DN12876_c0_g1_i2:419-1417(+)	-3.07518	-1.21698
11.10.2.4.1	Phytohormone action.signalling peptides.CRP (cysteine-rich-peptide) category.RALF/RALFL-peptide activity.RALF/RALFL-precursor polypeptide	trinity_dn6227_c1_g2_i1.p1	Transcript	mercator4v5.0: RALF/RALFL precursor polypeptide & prot-scriber: rapid alkalinization factor & swissprot: Protein RALF-like 33 & original description: type:complete len:124 gc:universal TRINITY_DN6227_c1_g2_i1:461-90(-)	-5.54905	0.990069
12.1.3.1	Chromatin organisation.chromatin structure.DNA bending.architectural protein *(HMG-B)	trinity_dn22740_c0_g1_i1.p1	Transcript	mercator4v5.0: DNA bending architectural protein *(HMG-B) & prot-scriber: high mobility group b protein & swissprot: High mobility group B protein 10 & original description: type:complete len:322 gc:universal TRINITY_DN22740_c0_g1_i1:1357-392(-)	7.24032	-0.693346
12.1.4.3	Chromatin organisation.chromatin structure.structure modulation.chromatin architectural modulator *(PNET)	trinity_dn12799_c0_g2_i5.p1	Transcript	mercator4v5.0: chromatin architectural modulator *(PNET) & prot-scriber: amino acid n acetyltrasferase & swissprot: no annotation & original description: type:5prime_partial len:530 gc:universal TRINITY_DN12799_c0_g2_i5:2-1591(+)	-2.11926	0.0319496
12.2.1.1	Chromatin organisation.histone chaperone activities.CAF1 histone chaperone complex.component *(CAF1a/FAS1)	trinity_dn35020_c1_g1_i11.p1	Transcript	mercator4v5.0: component *(CAF1a/FAS1) of CAF1 histone chaperone complex & prot-scriber: chromatin assembly factor subunit a & swissprot: Chromatin assembly factor 1 subunit FAS1 & original description: type:complete len:842 gc:universal TRINITY_DN35020_c1_g1_i11:2992-467(-)	2.58188	-0.860183
12.2.1.1	Chromatin organisation.histone chaperone activities.CAF1 histone chaperone complex.component *(CAF1a/FAS1)	trinity_dn35020_c1_g1_i14.p1	Transcript	mercator4v5.0: component *(CAF1a/FAS1) of CAF1 histone chaperone complex & prot-scriber: chromatin assembly factor subunit a & swissprot: Chromatin assembly factor 1 subunit FAS1 & original description: type:complete len:842 gc:universal TRINITY_DN35020_c1_g1_i14:2992-467(-)	2.58188	-0.860183
12.2.6	Chromatin organisation.histone chaperone activities.histone chaperone *(NAP)	trinity_dn1374_c0_g1_i13.p1	Transcript	mercator4v5.0: histone chaperone *(NAP) & prot-scriber: nucleosome assembly protein 1 2 & swissprot: Nucleosome assembly protein 1;4 & original description: type:5prime_partial len:321 gc:universal TRINITY_DN1374_c0_g1_i13:3-965(+)	2.67158	1.16551
12.2.7	Chromatin organisation.histone chaperone activities.histone chaperone *(NRP)	trinity_dn18690_c4_g1_i2.p1	Transcript	mercator4v5.0: histone chaperone *(NRP) & prot-scriber: testis specific y encoded protein & swissprot: NAP1-related protein 2 & original description: type:5prime_partial len:296 gc:universal TRINITY_DN18690_c4_g1_i2:3-890(+)	4.03344	-0.336172
12.3.1.1.1.1	Chromatin organisation.post-translational histone modification.histone methylation.lysine methylation.COMPASS histone trimethylation complex.N-methyltransferase component *(ATX3/4/5)	trinity_dn5985_c0_g1_i1.p1	Transcript	mercator4v5.0: N-methyltransferase component *(ATX3/4/5) of COMPASS histone trimethylation complex & prot-scriber: histone lysine n methyltrasferase atx & swissprot: Histone-lysine N-methyltransferase ATX5 & original description: type:3prime_partial len:675 gc:universal TRINITY_DN5985_c0_g1_i1:2023-2(-)	2.46459	0.697442
12.3.1.1.1.3	Chromatin organisation.post-translational histone modification.histone methylation.lysine methylation.COMPASS histone trimethylation complex.component *(RBL/SWD1)	trinity_dn15040_c0_g1_i15.p1	Transcript	mercator4v5.0: component *(RBL/SWD1) of COMPASS histone trimethylation complex & prot-scriber: retinoblastoma binding protein & swissprot: Protein RBL & original description: type:complete len:370 gc:universal TRINITY_DN15040_c0_g1_i15:544-1653(+)	-5.78733	-0.70494
12.3.1.1.1.3	Chromatin organisation.post-translational histone modification.histone methylation.lysine methylation.COMPASS histone trimethylation complex.component *(RBL/SWD1)	trinity_dn41172_c0_g1_i12.p1	Transcript	mercator4v5.0: component *(RBL/SWD1) of COMPASS histone trimethylation complex & prot-scriber: retinoblastoma binding protein & swissprot: Protein RBL & original description: type:complete len:426 gc:universal TRINITY_DN41172_c0_g1_i12:1580-303(-)	2.07171	0.25765
12.3.1.1.1.3	Chromatin organisation.post-translational histone modification.histone methylation.lysine methylation.COMPASS histone trimethylation complex.component *(RBL/SWD1)	trinity_dn41172_c0_g1_i15.p1	Transcript	mercator4v5.0: component *(RBL/SWD1) of COMPASS histone trimethylation complex & prot-scriber: retinoblastoma binding protein & swissprot: Protein RBL & original description: type:complete len:426 gc:universal TRINITY_DN41172_c0_g1_i15:1561-284(-)	2.07171	0.25765
12.3.1.1.1.3	Chromatin organisation.post-translational histone modification.histone methylation.lysine methylation.COMPASS histone trimethylation complex.component *(RBL/SWD1)	trinity_dn41172_c0_g1_i16.p1	Transcript	mercator4v5.0: component *(RBL/SWD1) of COMPASS histone trimethylation complex & prot-scriber: retinoblastoma binding protein & swissprot: Protein RBL & original description: type:complete len:426 gc:universal TRINITY_DN41172_c0_g1_i16:1580-303(-)	2.07171	0.25765
12.3.1.1.1.5	Chromatin organisation.post-translational histone modification.histone methylation.lysine methylation.COMPASS histone trimethylation complex.component *(WDR5/SWD3)	trinity_dn13572_c0_g1_i1.p1	Transcript	mercator4v5.0: component *(WDR5/SWD3) of COMPASS histone trimethylation complex & prot-scriber: rat wd repeat containing protein & swissprot: COMPASS-like H3K4 histone methylase component WDR5B & original description: type:5prime_partial len:331 gc:universal TRINITY_DN13572_c0_g1_i1:1258-266(-)	6.76992	0.480582
12.3.1.1.2.1.2.1	Chromatin organisation.post-translational histone modification.histone methylation.lysine methylation.class-I histone methyltransferase activities.PRC2 histone methylation complex.associated protein factors.PRC2-recruiting factor *(TRB)	trinity_dn7022_c0_g2_i4.p1	Transcript	mercator4v5.0: PRC2-recruiting factor (TRB) of PRC2 histone methylation complex & prot-scriber: myb transcription factor & swissprot: Telomere repeat-binding factor 1 & original description: type:complete len:301 gc:universal TRINITY_DN7022_c0_g2_i4:1042-140(-)	-2.7771	-1.83372
12.3.1.1.2.1.2.2	Chromatin organisation.post-translational histone modification.histone methylation.lysine methylation.class-I histone methyltransferase activities.PRC2 histone methylation complex.associated protein factors.PRC2-VRN-interacting factor *(VIN3/VEL)	trinity_dn7409_c0_g1_i7.p1	Transcript	mercator4v5.0: PRC2-VRN-interacting factor (VIN3/VEL) of PRC2 histone methylation complex & prot-scriber: phd oberon domain containing protein & swissprot: VIN3-like protein 2 & original description: type:complete len:717 gc:universal TRINITY_DN7409_c0_g1_i7:2521-371(-)	7.81654	-0.719755
12.3.1.1.2.1.2.5	Chromatin organisation.post-translational histone modification.histone methylation.lysine methylation.class-I histone methyltransferase activities.PRC2 histone methylation complex.associated protein factors.chromatin-silencing modulator *(ALP2)	trinity_dn5917_c0_g1_i2.p1	Transcript	mercator4v5.0: chromatin-silencing modulator (ALP2) of PRC2 histone methylation complex & prot-scriber: transcription termination factor mterf chloroplastic & swissprot: no annotation & original description: type:5prime_partial len:232 gc:universal TRINITY_DN5917_c0_g1_i2:1333-638(-)	2.3925	1.58484
12.3.1.1.2.1.2.6	Chromatin organisation.post-translational histone modification.histone methylation.lysine methylation.class-I histone methyltransferase activities.PRC2 histone methylation complex.associated protein factors.histone H3 methylation reader *(PWO)	trinity_dn49419_c0_g1_i11.p1	Transcript	mercator4v5.0: histone H3 methylation reader (PWO) of PRC2 histone methylation complex & prot-scriber: pwwp domain containing protein & swissprot: Uncharacterized protein At1g51745 & original description: type:complete len:789 gc:universal TRINITY_DN49419_c0_g1_i11:430-2796(+)	-2.27804	0.54899
12.3.1.1.2.1.2.6	Chromatin organisation.post-translational histone modification.histone methylation.lysine methylation.class-I histone methyltransferase activities.PRC2 histone methylation complex.associated protein factors.histone H3 methylation reader *(PWO)	trinity_dn49419_c0_g1_i12.p1	Transcript	mercator4v5.0: histone H3 methylation reader (PWO) of PRC2 histone methylation complex & prot-scriber: pwwp domain containing protein & swissprot: Uncharacterized protein At1g51745 & original description: type:complete len:789 gc:universal TRINITY_DN49419_c0_g1_i12:430-2796(+)	-2.27804	0.54899
12.3.1.1.2.1.2.7	Chromatin organisation.post-translational histone modification.histone methylation.lysine methylation.class-I histone methyltransferase activities.PRC2 histone methylation complex.associated protein factors.histone H3 demethylase *(ICU11/CP)	trinity_dn693_c0_g1_i2.p1	Transcript	mercator4v5.0: histone H3 demethylase (ICU11/CP) of PRC2 histone methylation complex & prot-scriber: fe2og dioxygenase domain containing protein & swissprot: 2-oxoglutarate and iron-dependent oxygenase domain-containing protein CP2 & original description: type:5prime_partial len:414 gc:universal TRINITY_DN693_c0_g1_i2:2-1243(+)	2.20089	0.208925
12.3.1.1.4	Chromatin organisation.post-translational histone modification.histone methylation.lysine methylation.class-III histone methyltransferase *(Trx)	trinity_dn5985_c0_g1_i1.p1	Transcript	mercator4v5.0: class-III histone methyltransferase *(Trx) & prot-scriber: histone lysine n methyltrasferase atx & swissprot: Histone-lysine N-methyltransferase ATX5 & original description: type:3prime_partial len:675 gc:universal TRINITY_DN5985_c0_g1_i1:2023-2(-)	2.46459	0.697442
12.3.1.1.6	Chromatin organisation.post-translational histone modification.histone methylation.lysine methylation.class-V histone methyltransferase *(Suv)	trinity_dn562_c1_g1_i7.p1	Transcript	mercator4v5.0: class-V histone methyltransferase *(Suv) & prot-scriber: arath histone lysine n methyltrasferase member & swissprot: Histone-lysine N-methyltransferase SUVR4 & original description: type:complete len:1080 gc:universal TRINITY_DN562_c1_g1_i7:479-3718(+)	2.4972	-1.86208
12.3.1.1.7.4	Chromatin organisation.post-translational histone modification.histone methylation.lysine methylation.class-VI histone methyltransferase activities.histone methyltransferase *(ASHR1)	trinity_dn8964_c1_g1_i2.p1	Transcript	mercator4v5.0: histone methyltransferase *(ASHR1) & prot-scriber: histone lysine n methyltrasferase ashr & swissprot: Histone-lysine N-methyltransferase ASHR1 & original description: type:complete len:487 gc:universal TRINITY_DN8964_c1_g1_i2:1835-375(-)	-6.93312	-0.112226
12.3.1.1.7.4	Chromatin organisation.post-translational histone modification.histone methylation.lysine methylation.class-VI histone methyltransferase activities.histone methyltransferase *(ASHR1)	trinity_dn8964_c1_g2_i3.p1	Transcript	mercator4v5.0: histone methyltransferase *(ASHR1) & prot-scriber: histone lysine n methyltrasferase ashr & swissprot: Histone-lysine N-methyltransferase ASHR1 & original description: type:complete len:412 gc:universal TRINITY_DN8964_c1_g2_i3:114-1349(+)	-2.17702	-0.487011
12.3.1.2.1	Chromatin organisation.post-translational histone modification.histone methylation.arginine methylation.histone methylase *(PRMT1)	trinity_dn2604_c0_g1_i8.p1	Transcript	mercator4v5.0: histone methylase *(PRMT1) & prot-scriber: protein arginine n methyltrasferase 1 & swissprot: Probable protein arginine N-methyltransferase 1 & original description: type:5prime_partial len:220 gc:universal TRINITY_DN2604_c0_g1_i8:1015-356(-)	-3.00233	-0.0582157
12.3.1.3.1	Chromatin organisation.post-translational histone modification.histone methylation.KDM1-type histone demethylase activities.histone demethylase *(KDM1a/b/c)	trinity_dn4999_c0_g2_i10.p1	Transcript	mercator4v5.0: histone demethylase *(KDM1a/b/c) & prot-scriber: lysine specific histone demethylase homolog & swissprot: Protein FLOWERING LOCUS D & original description: type:5prime_partial len:513 gc:universal TRINITY_DN4999_c0_g2_i10:2-1540(+)	-2.05394	-0.619725
12.3.1.3.1	Chromatin organisation.post-translational histone modification.histone methylation.KDM1-type histone demethylase activities.histone demethylase *(KDM1a/b/c)	trinity_dn4999_c0_g2_i11.p1	Transcript	mercator4v5.0: histone demethylase *(KDM1a/b/c) & prot-scriber: lysine specific histone demethylase homolog & swissprot: Protein FLOWERING LOCUS D & original description: type:5prime_partial len:713 gc:universal TRINITY_DN4999_c0_g2_i11:2-2140(+)	6.29514	0.0189133
12.3.1.4.2	Chromatin organisation.post-translational histone modification.histone methylation.JmjC-domain histone demethylase activities.histone demethylase *(KDM3)	trinity_dn9117_c0_g1_i3.p1	Transcript	mercator4v5.0: histone demethylase *(KDM3) & prot-scriber: lysine specific demethylase jmj & swissprot: Lysine-specific demethylase JMJ25 & original description: type:5prime_partial len:984 gc:universal TRINITY_DN9117_c0_g1_i3:3223-272(-)	-3.04106	1.9483
12.3.1.4.4	Chromatin organisation.post-translational histone modification.histone methylation.JmjC-domain histone demethylase activities.histone demethylase *(JMJD6)	trinity_dn10111_c0_g1_i9.p1	Transcript	mercator4v5.0: histone demethylase *(JMJD6) & prot-scriber: bifunctional arginine demethylase and lysyl hydroxylase jmjd & swissprot: F-box protein At1g78280 & original description: type:5prime_partial len:567 gc:universal TRINITY_DN10111_c0_g1_i9:3353-1653(-)	6.12988	-0.196498
12.3.1.4.9	Chromatin organisation.post-translational histone modification.histone methylation.JmjC-domain histone demethylase activities.histone demethylase *(PKDM12)	trinity_dn9060_c0_g1_i17.p1	Transcript	mercator4v5.0: histone demethylase *(PKDM12) & prot-scriber: jmjc domain containing protein & swissprot: Lysine-specific demethylase JMJ30 & original description: type:complete len:318 gc:universal TRINITY_DN9060_c0_g1_i17:112-1065(+)	-2.60904	0.509232
12.3.1.4.9	Chromatin organisation.post-translational histone modification.histone methylation.JmjC-domain histone demethylase activities.histone demethylase *(PKDM12)	trinity_dn9060_c0_g1_i23.p1	Transcript	mercator4v5.0: histone demethylase *(PKDM12) & prot-scriber: jmjc domain containing protein & swissprot: Lysine-specific demethylase JMJ30 & original description: type:complete len:318 gc:universal TRINITY_DN9060_c0_g1_i23:112-1065(+)	-2.60904	0.509232
12.3.2.2	Chromatin organisation.post-translational histone modification.histone acetylation.histone acetyltransferase *(HAC/HPCAT)	trinity_dn69091_c0_g1_i7.p1	Transcript	mercator4v5.0: histone acetyltransferase *(HAC/HPCAT) & prot-scriber: histone acetyltransferase & swissprot: Probable histone acetyltransferase HAC-like 1 & original description: type:complete len:1025 gc:universal TRINITY_DN69091_c0_g1_i7:159-3233(+)	2.36185	0.850665
12.3.2.3.1.2.2	Chromatin organisation.post-translational histone modification.histone acetylation.HD1-type histone deacetylase family.class-I histone deacetylase activities.SNL-HDA19 histone deacetylase complex.key scaffold component *(SNL)	trinity_dn4268_c1_g1_i6.p1	Transcript	mercator4v5.0: component *(SNL) of histone deacetylase machineries & prot-scriber: paired amphipathic helix protein sin & swissprot: Paired amphipathic helix protein Sin3-like 1 & original description: type:internal len:764 gc:universal TRINITY_DN4268_c1_g1_i6:1-2289(+)	2.42917	0.162045
12.3.2.3.1.3.1	Chromatin organisation.post-translational histone modification.histone acetylation.HD1-type histone deacetylase family.class-I histone deacetylase activities.HHP1-HDA6 histone deacetylation complex.component *(HHP1)	trinity_dn35921_c0_g1_i1.p1	Transcript	mercator4v5.0: component *(HHP1) of histone deacetylation complex & prot-scriber: dde tnp domain containing protein & swissprot: Protein ALP1-like & original description: type:complete len:389 gc:universal TRINITY_DN35921_c0_g1_i1:378-1544(+)	-2.73252	-0.189878
12.3.2.3.1.3.5	Chromatin organisation.post-translational histone modification.histone acetylation.HD1-type histone deacetylase family.class-I histone deacetylase activities.HHP1-HDA6 histone deacetylation complex.component *(SANT)	trinity_dn9022_c0_g2_i1.p1	Transcript	mercator4v5.0: component *(SANT) of histone deacetylation complex & prot-scriber: sant domain containing protein & swissprot: no annotation & original description: type:5prime_partial len:878 gc:universal TRINITY_DN9022_c0_g2_i1:2-2635(+)	3.06076	0.206045
12.3.3.3	Chromatin organisation.post-translational histone modification.histone phosphorylation.protein kinase *(Haspin)	trinity_dn12958_c0_g2_i8.p1	Transcript	mercator4v5.0: protein kinase *(Haspin) & prot-scriber: non specific serine threonine protein kinase & swissprot: Serine/threonine-protein kinase haspin homolog & original description: type:5prime_partial len:648 gc:universal TRINITY_DN12958_c0_g2_i8:2-1945(+)	2.2043	1.39494
12.3.4.1.1	Chromatin organisation.post-translational histone modification.PRC1 bifunctional histone ubiquitination and methylation reader complex.core components.modification writer component *(BMI1)	trinity_dn12864_c0_g1_i2.p1	Transcript	mercator4v5.0: modification writer component *(BMI1) of modification writer protein components & prot-scriber: ring type domain containing protein & swissprot: E3 ubiquitin protein ligase DRIP2 & original description: type:complete len:430 gc:universal TRINITY_DN12864_c0_g1_i2:341-1630(+)	-2.46512	0.943407
12.4.1.1.1	Chromatin organisation.nucleosome remodeling.SWI/SNF chromatin remodeling complexes.ATPase module.SMARCA component *(SYD/BRM/MINU)	trinity_dn8945_c0_g1_i4.p1	Transcript	mercator4v5.0: SMARCA component *(SYD/BRM/MINU) & prot-scriber: atp dependent helicase brm protein & swissprot: ATP-dependent helicase BRM & original description: type:complete len:2216 gc:universal TRINITY_DN8945_c0_g1_i4:96-6743(+)	2.21817	-1.10456
12.4.1.1.1	Chromatin organisation.nucleosome remodeling.SWI/SNF chromatin remodeling complexes.ATPase module.SMARCA component *(SYD/BRM/MINU)	trinity_dn8945_c0_g2_i1.p1	Transcript	mercator4v5.0: SMARCA component *(SYD/BRM/MINU) & prot-scriber: atp dependent helicase brm protein & swissprot: ATP-dependent helicase BRM & original description: type:complete len:2216 gc:universal TRINITY_DN8945_c0_g2_i1:7152-505(-)	5.56602	1.37663
12.4.1.3.3	Chromatin organisation.nucleosome remodeling.SWI/SNF chromatin remodeling complexes.BAF-type modules.SMARCG component *(TPF)	trinity_dn4019_c0_g1_i12.p1	Transcript	mercator4v5.0: SMARCI component *(BRD) of SWI/SNF chromatin remodeling complex & prot-scriber: phd finger protein & swissprot: no annotation & original description: type:complete len:823 gc:universal TRINITY_DN4019_c0_g1_i12:3184-716(-)	2.96942	0.463926
12.4.1.4.3	Chromatin organisation.nucleosome remodeling.SWI/SNF chromatin remodeling complexes.plant-specific components.component *(BRD5)	trinity_dn1948_c2_g1_i2.p1	Transcript	mercator4v5.0: SMARCF component *(LFR) of SWI/SNF chromatin remodeling complex & prot-scriber: bromo domain containing protein & swissprot: no annotation & original description: type:internal len:591 gc:universal TRINITY_DN1948_c2_g1_i2:1-1770(+)	2.07073	1.12868
12.4.2.2.1	Chromatin organisation.nucleosome remodeling.ISWI chromatin remodeling complexes.ISWI-CDM complex.component *(DDP)	trinity_dn11661_c0_g1_i6.p1	Transcript	mercator4v5.0: component *(DDP) of ISWI chromatin remodeling complex & prot-scriber: ddt domain containing protein ptm & swissprot: DDT domain-containing protein PTM & original description: type:complete len:1738 gc:universal TRINITY_DN11661_c0_g1_i6:5928-715(-)	7.72671	0.265545
12.4.2.4.1	Chromatin organisation.nucleosome remodeling.ISWI chromatin remodeling complexes.ISWI-CDD complex.component *(DDR)	trinity_dn5820_c0_g2_i2.p1	Transcript	mercator4v5.0: component *(DDR) of ISWI chromatin remodeling complex & prot-scriber: ddt domain containing protein & swissprot: DDT domain-containing protein DDR4 & original description: type:3prime_partial len:348 gc:universal TRINITY_DN5820_c0_g2_i2:753-1793(+)	3.36887	-0.409053
12.4.2.4.1	Chromatin organisation.nucleosome remodeling.ISWI chromatin remodeling complexes.ISWI-CDD complex.component *(DDR)	trinity_dn45547_c0_g2_i2.p1	Transcript	mercator4v5.0: component *(DDR) of ISWI chromatin remodeling complex & prot-scriber: ddt domain containing protein ddr isoform & swissprot: DDT domain-containing protein DDR4 & original description: type:5prime_partial len:540 gc:universal TRINITY_DN45547_c0_g2_i2:2002-383(-)	6.9808	1.06431
12.4.2.4.2	Chromatin organisation.nucleosome remodeling.ISWI chromatin remodeling complexes.ISWI-CDD complex.component *(DDW)	trinity_dn13507_c0_g1_i10.p1	Transcript	mercator4v5.0: component *(DDW) of ISWI chromatin remodeling complex & prot-scriber: ddt domain containing protein & swissprot: no annotation & original description: type:complete len:722 gc:universal TRINITY_DN13507_c0_g1_i10:2574-409(-)	2.68412	1.17987
12.4.3.6.4	Chromatin organisation.nucleosome remodeling.INO80 chromatin remodeling complex.NTD module.component *(INB1)	trinity_dn10376_c0_g2_i1.p1	Transcript	mercator4v5.0: component *(INB1) of INO80 chromatin remodeling complex & prot-scriber: upf protein exig 1968 & swissprot: no annotation & original description: type:5prime_partial len:111 gc:universal TRINITY_DN10376_c0_g2_i1:960-628(-)	8.10412	0.0626514
12.4.8.2.3	Chromatin organisation.nucleosome remodeling.other chromatin remodeling activities.SSO1653-like group.chromatin remodeling factor *(ERCC6)	trinity_dn41563_c0_g1_i24.p1	Transcript	mercator4v5.0: chromatin remodeling factor *(ERCC6) & prot-scriber: dna excision repair protein ercc & swissprot: Protein CHROMATIN REMODELING 8 & original description: type:complete len:1236 gc:universal TRINITY_DN41563_c0_g1_i24:3939-232(-)	3.81573	0.24868
12.4.8.3.3	Chromatin organisation.nucleosome remodeling.other chromatin remodeling activities.Rad5/16-like group.chromatin remodeling factor *(Ris1)	trinity_dn6995_c0_g1_i1.p1	Transcript	mercator4v5.0: chromatin remodeling factor *(Ris1) & prot-scriber: helicase transcription factor dna rad & swissprot: Helicase-like transcription factor CHR28 & original description: type:complete len:1345 gc:universal TRINITY_DN6995_c0_g1_i1:159-4193(+)	2.15077	0.434205
12.5.1.1.13	Chromatin organisation.epigenetic state regulation.DNA methylation regulation.RNA-directed DNA methylation (RdDM) pathway.siRNA-integrating factor *(AGO)	trinity_dn1332_c0_g2_i13.p1	Transcript	mercator4v5.0: siRNA-integrating factor *(AGO) & prot-scriber: protein argonaute 4a & swissprot: Protein argonaute 16 & original description: type:complete len:901 gc:universal TRINITY_DN1332_c0_g2_i13:224-2926(+)	2.16683	-1.53448
12.5.1.1.15.1	Chromatin organisation.epigenetic state regulation.DNA methylation regulation.RNA-directed DNA methylation (RdDM) pathway.non-canonical RdDM pathway.protein factor *(NERD)	trinity_dn11288_c0_g2_i3.p1	Transcript	mercator4v5.0: protein factor (NERD) of non-canonical RdDM pathway & prot-scriber: zinc finger ccch domain containing protein & swissprot: Zinc finger CCCH domain-containing protein 19 & original description: type:complete len:698 gc:universal TRINITY_DN11288_c0_g2_i3:332-2425(+)	-2.3852	0.48714
12.5.1.1.15.2	Chromatin organisation.epigenetic state regulation.DNA methylation regulation.RNA-directed DNA methylation (RdDM) pathway.non-canonical RdDM pathway.siRNA-binding factor *(AGO2)	trinity_dn2135_c0_g1_i9.p1	Transcript	mercator4v5.0: siRNA-binding factor *(AGO2) of non-canonical RdDM pathway & prot-scriber: argonaute protein & swissprot: Protein argonaute 2 & original description: type:internal len:658 gc:universal TRINITY_DN2135_c0_g1_i9:1-1971(+)	7.57781	0.163884
12.5.1.2.4	Chromatin organisation.epigenetic state regulation.DNA methylation regulation.RNA-independent DNA methylation.DNA chromomethylase *(CMT)	trinity_dn13162_c0_g1_i9.p1	Transcript	mercator4v5.0: DNA chromomethylase *(CMT) & prot-scriber: dna cytosine methyltransferase & swissprot: DNA (cytosine-5)-methyltransferase CMT2 & original description: type:5prime_partial len:922 gc:universal TRINITY_DN13162_c0_g1_i9:1-2766(+)	-5.71737	-0.394316
12.5.1.2.4	Chromatin organisation.epigenetic state regulation.DNA methylation regulation.RNA-independent DNA methylation.DNA chromomethylase *(CMT)	trinity_dn19196_c0_g2_i6.p2	Transcript	mercator4v5.0: DNA chromomethylase *(CMT) & prot-scriber: dna cytosine methyltransferase & swissprot: DNA (cytosine-5)-methyltransferase CMT2 & original description: type:complete len:353 gc:universal TRINITY_DN19196_c0_g2_i6:1747-2805(+)	2.3469	0.797503
12.5.1.2.7.1	Chromatin organisation.epigenetic state regulation.DNA methylation regulation.RNA-independent DNA methylation.BAH-PHD-CPL chromatin silencing regulator complex.regulatory component *(AIPP3)	trinity_dn11027_c1_g1_i11.p2	Transcript	mercator4v5.0: regulatory component *(AIPP3) of chromatin silencing regulator complex & prot-scriber: bah domain containing protein & swissprot: no annotation & original description: type:complete len:125 gc:universal TRINITY_DN11027_c1_g1_i11:708-334(-)	-3.61477	0.804783
12.5.1.2.7.2	Chromatin organisation.epigenetic state regulation.DNA methylation regulation.RNA-independent DNA methylation.BAH-PHD-CPL chromatin silencing regulator complex.regulatory component *(AIPP2)	trinity_dn19426_c0_g1_i3.p1	Transcript	mercator4v5.0: regulatory component *(AIPP2) of chromatin silencing regulator complex & prot-scriber: phd domain containing protein & swissprot: no annotation & original description: type:5prime_partial len:751 gc:universal TRINITY_DN19426_c0_g1_i3:3-2255(+)	-2.25335	1.0069
12.5.1.2.7.2	Chromatin organisation.epigenetic state regulation.DNA methylation regulation.RNA-independent DNA methylation.BAH-PHD-CPL chromatin silencing regulator complex.regulatory component *(AIPP2)	trinity_dn67229_c0_g1_i9.p1	Transcript	mercator4v5.0: regulatory component *(AIPP2) of chromatin silencing regulator complex & prot-scriber: phd domain containing protein & swissprot: no annotation & original description: type:internal len:683 gc:universal TRINITY_DN67229_c0_g1_i9:2047-2(-)	5.50216	-0.476593
12.5.1.3.1	Chromatin organisation.epigenetic state regulation.DNA methylation regulation.ROS1-mediated DNA demethylation.methylcytosine-specific DNA glycosylase *(ROS1)	trinity_dn4180_c0_g1_i2.p1	Transcript	mercator4v5.0: methylcytosine-specific DNA glycosylase *(ROS1) & prot-scriber: endo3c domain containing protein & swissprot: Protein ROS1A & original description: type:internal len:134 gc:universal TRINITY_DN4180_c0_g1_i2:400-2(-)	-2.3288	-0.471163
12.6.3	Chromatin organisation.DNA homeostasis.DNA exonuclease *(NEN)	trinity_dn12036_c0_g1_i2.p1	Transcript	mercator4v5.0: DNA exonuclease *(NEN) & prot-scriber: exonuclease domain containing protein & swissprot: Protein NEN3 & original description: type:5prime_partial len:382 gc:universal TRINITY_DN12036_c0_g1_i2:1427-282(-)	-5.98402	-1.26227
13.1.3.4.2.1	Cell division.DNA replication.elongation.DNA-tracking platform.PCNA sliding clamp loader complex.component *(RFC1)	trinity_dn4723_c1_g1_i12.p1	Transcript	mercator4v5.0: component *(RFC1) of PCNA sliding clamp loader complex & prot-scriber: replication factor c subunit & swissprot: Replication factor C subunit 1 & original description: type:complete len:550 gc:universal TRINITY_DN4723_c1_g1_i12:2097-448(-)	2.9743	-1.11191
13.1.4.1.2	Cell division.DNA replication.maturation.ribonuclease H2 complex.subunit B	trinity_dn7454_c0_g1_i2.p1	Transcript	mercator4v5.0: subunit B of ribonuclease H2 complex & prot-scriber: ribonuclease h2 subunit b protein & swissprot: no annotation & original description: type:complete len:100 gc:universal TRINITY_DN7454_c0_g1_i2:298-597(+)	2.75432	0.642898
13.1.5.1.2	Cell division.DNA replication.telomere replication.telomerase ribonucleoprotein complex.associated component *(POT)	trinity_dn15387_c0_g1_i24.p1	Transcript	mercator4v5.0: associated component *(POT) of telomerase ribonucleoprotein complex & prot-scriber: protection of telomeres protein & swissprot: Protection of telomeres protein 1b & original description: type:complete len:297 gc:universal TRINITY_DN15387_c0_g1_i24:1195-305(-)	2.84143	0.700824
13.1.5.1.3	Cell division.DNA replication.telomere replication.telomerase ribonucleoprotein complex.associated TERT:POT-interacting component *(ARM)	trinity_dn4119_c1_g1_i3.p1	Transcript	mercator4v5.0: TERT:POT-interacting component *(ARM) of telomerase ribonucleoprotein complex & prot-scriber: armadillo repeat containing protein & swissprot: no annotation & original description: type:complete len:330 gc:universal TRINITY_DN4119_c1_g1_i3:2382-1393(-)	3.28237	-0.0464033
13.1.5.3	Cell division.DNA replication.telomere replication.telomeric dsDNA-binding protein	trinity_dn1029_c0_g2_i2.p1	Transcript	mercator4v5.0: telomeric dsDNA-binding protein & prot-scriber: telomere repeat binding protein & swissprot: Telomere repeat-binding protein 5 & original description: type:complete len:665 gc:universal TRINITY_DN1029_c0_g2_i2:2284-290(-)	-2.71023	1.36583
13.1.6.2	Cell division.DNA replication.organelle machinery.DNA primase and helicase *(TWINKLE)	trinity_dn41749_c0_g1_i3.p1	Transcript	mercator4v5.0: DNA primase and helicase *(TWINKLE) & prot-scriber: sf helicase domain containing protein & swissprot: Twinkle homolog protein, chloroplastic/mitochondrial & original description: type:5prime_partial len:707 gc:universal TRINITY_DN41749_c0_g1_i3:3-2123(+)	2.00481	-0.470735
13.1.6.4	Cell division.DNA replication.organelle machinery.type-Ia DNA topoisomerase	trinity_dn3712_c0_g1_i2.p1	Transcript	mercator4v5.0: type-Ia DNA topoisomerase & prot-scriber: dna topoisomerase & swissprot: DNA topoisomerase 3-alpha & original description: type:3prime_partial len:1113 gc:universal TRINITY_DN3712_c0_g1_i2:88-3423(+)	2.17544	0.0902607
13.1.6.6.2	Cell division.DNA replication.organelle machinery.RNA primer removal.mitochondrial RNA exonuclease	trinity_dn45138_c0_g1_i5.p1	Transcript	mercator4v5.0: mitochondrial RNA exonuclease & prot-scriber: dna polymerase i & swissprot: no annotation & original description: type:complete len:420 gc:universal TRINITY_DN45138_c0_g1_i5:232-1491(+)	2.61371	-0.454168
13.1.6.8.1	Cell division.DNA replication.organelle machinery.genome stability maintenance.recombinase *(RecA)	trinity_dn3986_c0_g1_i31.p1	Transcript	mercator4v5.0: recombinase *(RecA) & prot-scriber: dna protein reca 3 & swissprot: DNA repair protein recA homolog 3, mitochondrial & original description: type:complete len:213 gc:universal TRINITY_DN3986_c0_g1_i31:222-860(+)	2.1926	-0.0894073
13.1.6.8.5	Cell division.DNA replication.organelle machinery.genome stability maintenance.regulatory protein *(MSH1)	trinity_dn5718_c0_g2_i5.p1	Transcript	mercator4v5.0: regulatory protein *(MSH1) of genome stability maintenance & prot-scriber: dna mismatch repair protein muts & swissprot: DNA mismatch repair protein MSH1, mitochondrial & original description: type:5prime_partial len:1174 gc:universal TRINITY_DN5718_c0_g2_i5:3-3524(+)	5.61468	-1.64948
13.2.1.1.2	Cell division.cell cycle organisation.cell cycle control.CYCLIN regulatory protein activities.regulatory protein *(CYCB)	trinity_dn2528_c1_g1_i1.p1	Transcript	mercator4v5.0: regulatory protein *(CYCB) of cell cycle & prot-scriber: cyclin b2 1 & swissprot: G2/mitotic-specific cyclin-1 & original description: type:internal len:482 gc:universal TRINITY_DN2528_c1_g1_i1:3-1445(+)	-3.04834	-1.03311
13.2.1.1.2	Cell division.cell cycle organisation.cell cycle control.CYCLIN regulatory protein activities.regulatory protein *(CYCB)	trinity_dn2528_c1_g1_i4.p1	Transcript	mercator4v5.0: regulatory protein *(CYCB) of cell cycle & prot-scriber: g2 mitotic specific cyclin b & swissprot: G2/mitotic-specific cyclin-1 & original description: type:5prime_partial len:460 gc:universal TRINITY_DN2528_c1_g1_i4:3-1382(+)	2.37689	1.77346
13.2.1.1.10	Cell division.cell cycle organisation.cell cycle control.CYCLIN regulatory protein activities.regulatory protein *(CYL1)	trinity_dn9638_c0_g1_i7.p1	Transcript	mercator4v5.0: regulatory protein *(CYL1) of cell cycle & prot-scriber: protein in chloroplast atpase biogenesis ic & swissprot: Protein IN CHLOROPLAST ATPASE BIOGENESIS, chloroplastic & original description: type:complete len:260 gc:universal TRINITY_DN9638_c0_g1_i7:1105-326(-)	-2.32837	0.818247
13.2.1.2.3	Cell division.cell cycle organisation.cell cycle control.CYCLIN-dependent protein kinase complex.catalytic component *(CDKC)	trinity_dn11243_c0_g1_i7.p1	Transcript	mercator4v5.0: catalytic component *(CDKC) of cyclin-dependent kinase complex & prot-scriber: cyclin dependent kinase 1 & swissprot: Cyclin-dependent kinase C-2 & original description: type:complete len:347 gc:universal TRINITY_DN11243_c0_g1_i7:241-1281(+)	-5.40668	-0.204883
13.2.1.9.4.1	Cell division.cell cycle organisation.cell cycle control.DREAM regulatory complex.E2F-DP dimer.component *(E2F)	trinity_dn20327_c0_g1_i1.p1	Transcript	mercator4v5.0: component *(E2F) of DREAM cell cycle regulatory complex & prot-scriber: e2f transcription factor & swissprot: Transcription factor E2FA & original description: type:complete len:422 gc:universal TRINITY_DN20327_c0_g1_i1:175-1440(+)	-3.68418	0.264718
13.2.1.9.4.1	Cell division.cell cycle organisation.cell cycle control.DREAM regulatory complex.E2F-DP dimer.component *(E2F)	trinity_dn20327_c0_g2_i2.p1	Transcript	mercator4v5.0: component *(E2F) of DREAM cell cycle regulatory complex & prot-scriber: e2f transcription factor & swissprot: Transcription factor E2FA & original description: type:complete len:476 gc:universal TRINITY_DN20327_c0_g2_i2:2128-701(-)	4.15686	-1.52414
13.2.3.2.1.2	Cell division.cell cycle organisation.chromosome segregation.centromere assembly and maintenance.chromosome passenger complex (CPC).component *(INCENP/WYRD)	trinity_dn17705_c0_g2_i1.p1	Transcript	mercator4v5.0: component *(INCENP/WYRD) of chromosome passenger complex (CPC) & prot-scriber: incenp ark bind domain containing protein & swissprot: no annotation & original description: type:complete len:1350 gc:universal TRINITY_DN17705_c0_g2_i1:5174-1125(-)	2.07956	0.0213434
13.2.3.3.1	Cell division.cell cycle organisation.chromosome segregation.kinetochore proteins.kinetochore assembly protein *(CENP-C)	trinity_dn1524_c0_g1_i2.p1	Transcript	mercator4v5.0: kinetochore assembly protein *(CENP-C) & prot-scriber: centromere protein c & swissprot: Centromere protein C & original description: type:3prime_partial len:664 gc:universal TRINITY_DN1524_c0_g1_i2:1990-2(-)	5.50951	1.11835
13.2.4.1.1.1.1	Cell division.cell cycle organisation.metaphase to anaphase transition.Anaphase-Promoting Complex/Cyclosome (APC/C)-dependent ubiquitination.APC/C E3 ubiquitin ligase complex.platform subcomplex.component *(APC1)	trinity_dn8861_c0_g1_i2.p1	Transcript	mercator4v5.0: component *(APC1) of (APC/C)-dependent ubiquitination platform subcomplex & prot-scriber: anaphase promoting complex subunit & swissprot: Anaphase-promoting complex subunit 1 & original description: type:5prime_partial len:1842 gc:universal TRINITY_DN8861_c0_g1_i2:3-5528(+)	2.0558	-0.139323
13.2.4.1.1.1.1	Cell division.cell cycle organisation.metaphase to anaphase transition.Anaphase-Promoting Complex/Cyclosome (APC/C)-dependent ubiquitination.APC/C E3 ubiquitin ligase complex.platform subcomplex.component *(APC1)	trinity_dn8861_c0_g1_i3.p1	Transcript	mercator4v5.0: component *(APC1) of (APC/C)-dependent ubiquitination platform subcomplex & prot-scriber: anaphase promoting complex subunit & swissprot: Anaphase-promoting complex subunit 1 & original description: type:5prime_partial len:1842 gc:universal TRINITY_DN8861_c0_g1_i3:3-5528(+)	2.0558	-0.139323
13.2.4.1.1.1.1	Cell division.cell cycle organisation.metaphase to anaphase transition.Anaphase-Promoting Complex/Cyclosome (APC/C)-dependent ubiquitination.APC/C E3 ubiquitin ligase complex.platform subcomplex.component *(APC1)	trinity_dn8861_c0_g1_i7.p1	Transcript	mercator4v5.0: component *(APC1) of (APC/C)-dependent ubiquitination platform subcomplex & prot-scriber: anaphase promoting complex subunit & swissprot: Anaphase-promoting complex subunit 1 & original description: type:5prime_partial len:1842 gc:universal TRINITY_DN8861_c0_g1_i7:3-5528(+)	2.0558	-0.139323
13.2.5.1.3	Cell division.cell cycle organisation.sister chromatid separation.cohesin regulator complex.mitotic-specific Kleisin-type component *(SCC1)	trinity_dn23589_c0_g1_i4.p1	Transcript	mercator4v5.0: mitotic-specific Kleisin-type component *(SCC1) of cohesin regulator complex & prot-scriber: sister chromatid cohesion protein isoform x1 & swissprot: Sister chromatid cohesion 1 protein 4 & original description: type:complete len:1241 gc:universal TRINITY_DN23589_c0_g1_i4:4147-425(-)	2.91395	0.204974
13.2.5.1.5	Cell division.cell cycle organisation.sister chromatid separation.cohesin regulator complex.component *(SCC3)	trinity_dn20231_c0_g1_i3.p1	Transcript	mercator4v5.0: component *(SCC3) of cohesin regulator complex & prot-scriber: sister chromatid cohesion cohesin & swissprot: Sister-chromatid cohesion protein 3 & original description: type:complete len:1146 gc:universal TRINITY_DN20231_c0_g1_i3:188-3625(+)	2.22012	-0.0189704
13.2.5.2.1.2	Cell division.cell cycle organisation.sister chromatid separation.cohesin loading.SCC2-SCC4 adherin complex.adherin *(SCC4)	trinity_dn3714_c0_g2_i12.p1	Transcript	mercator4v5.0: adherin *(SCC4) & prot-scriber: sister chromatid cohesion protein scc & swissprot: Sister chromatid cohesion protein SCC4 & original description: type:5prime_partial len:729 gc:universal TRINITY_DN3714_c0_g2_i12:3924-1738(-)	-2.32823	-1.50021
13.2.5.2.1.2	Cell division.cell cycle organisation.sister chromatid separation.cohesin loading.SCC2-SCC4 adherin complex.adherin *(SCC4)	trinity_dn3714_c0_g2_i9.p1	Transcript	mercator4v5.0: adherin *(SCC4) & prot-scriber: sister chromatid cohesion protein scc & swissprot: Sister chromatid cohesion protein SCC4 & original description: type:5prime_partial len:729 gc:universal TRINITY_DN3714_c0_g2_i9:4118-1932(-)	-2.32823	-1.50021
13.3.3.1.2	Cell division.meiotic recombination.meiotic double strand break processing.MRE11-RAD50-NBS1 (MRN) complex.component *(RAD50)	trinity_dn8229_c0_g2_i3.p1	Transcript	mercator4v5.0: component *(RAD50) of MRE11-RAD50-NBS1 (MRN) complex & prot-scriber: dna repair protein rad & swissprot: DNA repair protein RAD50 & original description: type:complete len:1317 gc:universal TRINITY_DN8229_c0_g2_i3:4235-285(-)	-8.28237	0.367947
13.3.5.1.2.1	Cell division.meiotic recombination.meiotic crossover.class I interference-sensitive crossover pathway.MutL-gamma endonuclease heterodimer.component *(MLH1)	trinity_dn13901_c0_g1_i4.p1	Transcript	mercator4v5.0: component *(MLH1) of MutLy endonuclease heterodimer & prot-scriber: dna mismatch repair protein mutl & swissprot: DNA mismatch repair protein MLH1 & original description: type:complete len:687 gc:universal TRINITY_DN13901_c0_g1_i4:174-2234(+)	-2.38896	-0.713161
13.3.5.1.4	Cell division.meiotic recombination.meiotic crossover.class I interference-sensitive crossover pathway.transverse filament protein of synaptonemal complex *(ZYP1/ZIP1)	trinity_dn9720_c1_g1_i11.p1	Transcript	mercator4v5.0: transverse filament protein of synaptonemal complex *(ZYP1/ZIP1) & prot-scriber: synaptonemal complex protein & swissprot: Synaptonemal complex protein 2 & original description: type:5prime_partial len:471 gc:universal TRINITY_DN9720_c1_g1_i11:1-1413(+)	2.49404	0.241148
13.4.1.6	Cell division.cytokinesis.preprophase microtubule organization.microtubule-based motor protein *(Kinesin-14)	trinity_dn374_c0_g1_i5.p1	Transcript	mercator4v5.0: microtubule-based motor protein *(Kinesin-14) & prot-scriber: kinesin protein kin 14n & swissprot: Kinesin-like protein KIN-14C & original description: type:complete len:553 gc:universal TRINITY_DN374_c0_g1_i5:687-2345(+)	-2.52043	0.297697
13.4.4.1.1	Cell division.cytokinesis.phragmoplast disassembly.NACK-PQR signalling pathway.microtubule-destabilizing kinesin *(NACK)	trinity_dn28927_c1_g2_i1.p1	Transcript	mercator4v5.0: microtubule-destabilizing kinesin *(NACK) & prot-scriber: kinesin protein kin & swissprot: Kinesin-like protein NACK2 & original description: type:complete len:955 gc:universal TRINITY_DN28927_c1_g2_i1:3072-208(-)	2.31702	0.214182
13.4.4.1.1	Cell division.cytokinesis.phragmoplast disassembly.NACK-PQR signalling pathway.microtubule-destabilizing kinesin *(NACK)	trinity_dn28927_c1_g2_i2.p1	Transcript	mercator4v5.0: microtubule-destabilizing kinesin *(NACK) & prot-scriber: kinesin protein kin & swissprot: Kinesin-like protein NACK2 & original description: type:complete len:955 gc:universal TRINITY_DN28927_c1_g2_i2:3072-208(-)	2.31702	0.214182
13.5.4.2	Cell division.plastid division.plastid separation.regulatory protein *(CRL)	trinity_dn4314_c1_g2_i1.p1	Transcript	mercator4v5.0: regulatory protein *(CRL) of plastid separation & prot-scriber: chromophore lyase crl chloroplastic & swissprot: Chromophore lyase CRL, chloroplastic & original description: type:complete len:147 gc:universal TRINITY_DN4314_c1_g2_i1:240-680(+)	2.8452	-0.742551
13.5.5.2.2	Cell division.plastid division.plastidic peptidoglycan system.UDP-N-acetylmuramic acid pentapeptide formation.catalytic protein *(MurD)	trinity_dn5317_c0_g1_i15.p1	Transcript	mercator4v5.0: catalytic protein *(MurD) of UDP-N-acetylmuramic acid pentapeptide formation & prot-scriber: cals4 udp n acetylmuramoylalaie d glutamate ligase & swissprot: no annotation & original description: type:complete len:355 gc:universal TRINITY_DN5317_c0_g1_i15:333-1397(+)	-2.07694	1.07617
13.5.5.3.1	Cell division.plastid division.plastidic peptidoglycan system.GlcNAc:UDP-N-acetylmuramic acid pentapeptide-PP-undecaprenol formation.catalytic protein *(MraY)	trinity_dn8119_c0_g2_i4.p1	Transcript	mercator4v5.0: catalytic protein *(MraY) of GlcNAc:UDP-N-acetylmuramic acid pentapeptide-PP-undecaprenol formation & prot-scriber: phospho n acetylmuramoyl petapeptide trasferase & swissprot: Phospho-N-acetylmuramoyl-pentapeptide-transferase homolog & original description: type:complete len:422 gc:universal TRINITY_DN8119_c0_g2_i4:1298-33(-)	-3.30229	0.384155
14.1.1.1.2	DNA damage response.DNA damage sensing and signalling.ATM pathway.MRN damage sensor complex.component *(RAD50)	trinity_dn8229_c0_g2_i3.p1	Transcript	mercator4v5.0: component *(RAD50) of DNA resection MRE11-RAD50-NBS1 (MRN) complex & prot-scriber: dna repair protein rad & swissprot: DNA repair protein RAD50 & original description: type:complete len:1317 gc:universal TRINITY_DN8229_c0_g2_i3:4235-285(-)	-8.28237	0.367947
14.2.6.1	DNA damage response.DNA repair polymerase activities.DNA polymerase zeta heterodimer.catalytic component *(REV3)	trinity_dn14732_c0_g1_i2.p1	Transcript	mercator4v5.0: catalytic component *(REV3) of DNA polymerase zeta complex & prot-scriber: dna polymerase & swissprot: DNA polymerase zeta catalytic subunit & original description: type:complete len:1681 gc:universal TRINITY_DN14732_c0_g1_i2:5642-600(-)	-2.11763	-0.283223
14.2.6.1	DNA damage response.DNA repair polymerase activities.DNA polymerase zeta heterodimer.catalytic component *(REV3)	trinity_dn14732_c2_g1_i9.p1	Transcript	mercator4v5.0: catalytic component *(REV3) of DNA polymerase zeta complex & prot-scriber: dna polymerase & swissprot: DNA polymerase zeta catalytic subunit & original description: type:5prime_partial len:639 gc:universal TRINITY_DN14732_c2_g1_i9:2-1918(+)	-6.04418	-1.13472
14.3.1.1.1	DNA damage response.homologous recombination repair (HR).BRCC regulatory holo-complex.BRCA1-BARD1 E3 ubiquitin ligase heterodimer.component *(BRCA1/BARD1)	trinity_dn16992_c0_g1_i16.p1	Transcript	mercator4v5.0: component *(BRCA1/BARD1) of BRCA1-BARD1 ubiquitination heterodimer & prot-scriber: brca associated ring domain protein & swissprot: BRCA1-associated RING domain protein 1 & original description: type:complete len:630 gc:universal TRINITY_DN16992_c0_g1_i16:4263-2374(-)	-3.98847	1.63012
14.3.1.1.1	DNA damage response.homologous recombination repair (HR).BRCC regulatory holo-complex.BRCA1-BARD1 E3 ubiquitin ligase heterodimer.component *(BRCA1/BARD1)	trinity_dn16992_c0_g1_i6.p1	Transcript	mercator4v5.0: component *(BRCA1/BARD1) of BRCA1-BARD1 ubiquitination heterodimer & prot-scriber: brca associated ring domain protein & swissprot: BRCA1-associated RING domain protein 1 & original description: type:complete len:630 gc:universal TRINITY_DN16992_c0_g1_i6:4263-2374(-)	-3.98847	1.63012
14.3.1.1.1	DNA damage response.homologous recombination repair (HR).BRCC regulatory holo-complex.BRCA1-BARD1 E3 ubiquitin ligase heterodimer.component *(BRCA1/BARD1)	trinity_dn16992_c0_g2_i4.p1	Transcript	mercator4v5.0: component *(BRCA1/BARD1) of BRCA1-BARD1 ubiquitination heterodimer & prot-scriber: brca associated ring domain protein & swissprot: BRCA1-associated RING domain protein 1 & original description: type:complete len:630 gc:universal TRINITY_DN16992_c0_g2_i4:422-2311(+)	-4.78549	0.640797
14.3.1.1.1	DNA damage response.homologous recombination repair (HR).BRCC regulatory holo-complex.BRCA1-BARD1 E3 ubiquitin ligase heterodimer.component *(BRCA1/BARD1)	trinity_dn16992_c0_g2_i5.p1	Transcript	mercator4v5.0: component *(BRCA1/BARD1) of BRCA1-BARD1 ubiquitination heterodimer & prot-scriber: brca associated ring domain protein & swissprot: BRCA1-associated RING domain protein 1 & original description: type:complete len:630 gc:universal TRINITY_DN16992_c0_g2_i5:422-2311(+)	-4.78549	0.640797
14.5.6	DNA damage response.base excision repair (BER).DNA phosphatase *(ZDP)	trinity_dn4983_c0_g1_i2.p1	Transcript	mercator4v5.0: DNA phosphatase *(ZDP) & prot-scriber: parp type domain containing protein & swissprot: Polynucleotide 3-phosphatase ZDP & original description: type:3prime_partial len:363 gc:universal TRINITY_DN4983_c0_g1_i2:1088-3(-)	6.04691	0.521579
14.6.2.1	DNA damage response.nucleotide excision repair (NER).transcription-coupled nucleotide excision repair (TC-NER).DNA repair protein *(CSB/ERCC6)	trinity_dn41563_c0_g1_i24.p1	Transcript	mercator4v5.0: DNA repair protein *(CSB/ERCC6) & prot-scriber: dna excision repair protein ercc & swissprot: Protein CHROMATIN REMODELING 8 & original description: type:complete len:1236 gc:universal TRINITY_DN41563_c0_g1_i24:3939-232(-)	3.81573	0.24868
14.6.5	DNA damage response.nucleotide excision repair (NER).DNA repair endonuclease *(XPG)	trinity_dn15581_c0_g1_i1.p1	Transcript	mercator4v5.0: DNA repair endonuclease *(XPG) & prot-scriber: dna repair uvh protein & swissprot: DNA repair protein UVH3 & original description: type:5prime_partial len:948 gc:universal TRINITY_DN15581_c0_g1_i1:3-2846(+)	6.76558	0.251855
14.7.1.2	DNA damage response.mismatch repair (MMR).MSH2-x mismatch repair heterodimer components.component *(MSH3)	trinity_dn31836_c0_g1_i7.p1	Transcript	mercator4v5.0: component *(MSH3) of MSH2-x mismatch repair heterodimers & prot-scriber: dna mismatch repair protein msh & swissprot: DNA mismatch repair protein MSH3 & original description: type:3prime_partial len:1033 gc:universal TRINITY_DN31836_c0_g1_i7:125-3220(+)	-2.11642	1.18525
14.7.2.1	DNA damage response.mismatch repair (MMR).MLH1-PMS1 heterodimer.component *(MLH1)	trinity_dn13901_c0_g1_i4.p1	Transcript	mercator4v5.0: component *(MLH1) of MLH1-PMS1 heterodimer & prot-scriber: dna mismatch repair protein mutl & swissprot: DNA mismatch repair protein MLH1 & original description: type:complete len:687 gc:universal TRINITY_DN13901_c0_g1_i4:174-2234(+)	-2.38896	-0.713161
14.7.2.2	DNA damage response.mismatch repair (MMR).MLH1-PMS1 heterodimer.component *(PMS1)	trinity_dn37927_c0_g2_i4.p1	Transcript	mercator4v5.0: component *(PMS1) of MLH1-PMS1 heterodimer & prot-scriber: dna mismatch repair protein pms & swissprot: DNA mismatch repair protein PMS1 & original description: type:complete len:753 gc:universal TRINITY_DN37927_c0_g2_i4:288-2546(+)	2.23955	-0.0579907
15.1.3.2	RNA biosynthesis.DNA-dependent RNA polymerase complexes.RNA polymerase III complex.component *(NRPC2)	trinity_dn37902_c0_g1_i8.p1	Transcript	mercator4v5.0: component *(NRPC2) of RNA polymerase III complex & prot-scriber: dna directed rna polymerase subunit & swissprot: DNA-directed RNA polymerase III subunit 2 & original description: type:complete len:925 gc:universal TRINITY_DN37902_c0_g1_i8:3297-523(-)	-2.22966	-0.546277
15.3.1.2	RNA biosynthesis.RNA polymerase II-dependent transcription.RNA polymerase-II assembly and nuclear import.nuclear import factor *(RIMA)	trinity_dn877_c0_g1_i28.p1	Transcript	mercator4v5.0: RNA polymerase nuclear import factor *(RIMA) & prot-scriber: rna polymerase ii subunit b1 ctd phosphatase rpap homolog & swissprot: Putative RNA polymerase II subunit B1 CTD phosphatase RPAP2 homolog & original description: type:complete len:518 gc:universal TRINITY_DN877_c0_g1_i28:2583-1030(-)	4.17809	0.0499684
15.3.2.1.1	RNA biosynthesis.RNA polymerase II-dependent transcription.RNA polymerase-II phosphorylation/dephosphorylation.CTDK-I protein kinase complex.catalytic component *(CDKC-1/CTK1)	trinity_dn11243_c0_g1_i7.p1	Transcript	mercator4v5.0: catalytic component *(CDKC-1/CTK1) of polymerase-II kinase complex & prot-scriber: cyclin dependent kinase 1 & swissprot: Cyclin-dependent kinase C-2 & original description: type:complete len:347 gc:universal TRINITY_DN11243_c0_g1_i7:241-1281(+)	-5.40668	-0.204883
15.3.3.3.1	RNA biosynthesis.RNA polymerase II-dependent transcription.transcription initiation.TFIIe basal transcription factor heterodimer.subunit alpha	trinity_dn8174_c0_g1_i10.p2	Transcript	mercator4v5.0: subunit alpha of TFIIe basal transcription factor complex & prot-scriber: transcription initiation factor iie subunit alpha & swissprot: no annotation & original description: type:complete len:137 gc:universal TRINITY_DN8174_c0_g1_i10:255-665(+)	-2.09311	1.21282
15.3.3.3.1	RNA biosynthesis.RNA polymerase II-dependent transcription.transcription initiation.TFIIe basal transcription factor heterodimer.subunit alpha	trinity_dn8174_c0_g2_i1.p1	Transcript	mercator4v5.0: subunit alpha of TFIIe basal transcription factor complex & prot-scriber: transcription initiation factor iie subunit alpha & swissprot: no annotation & original description: type:complete len:237 gc:universal TRINITY_DN8174_c0_g2_i1:1610-900(-)	-2.30037	0.835735
15.3.3.7.1	RNA biosynthesis.RNA polymerase II-dependent transcription.transcription initiation.SNAP snRNA transcription factor complex.component *(SNAPC1)	trinity_dn3553_c0_g2_i4.p1	Transcript	mercator4v5.0: component *(SNAPC1) of SNAP snRNA transcription factor complex & prot-scriber: small nuclear rna activating complex snapc subunit snap protein & swissprot: no annotation & original description: type:complete len:336 gc:universal TRINITY_DN3553_c0_g2_i4:1361-354(-)	-7.12528	-1.25973
15.3.4.1.3	RNA biosynthesis.RNA polymerase II-dependent transcription.transcription co-activation.TAF module shared with SAGA/TFIId complexes.component *(TAF9)	trinity_dn3503_c0_g1_i5.p1	Transcript	mercator4v5.0: component *(TAF9) of SAGA transcription co-activator complex & prot-scriber: transcription initiation factor tfiid subunit & swissprot: Transcription initiation factor TFIID subunit 9 & original description: type:complete len:178 gc:universal TRINITY_DN3503_c0_g1_i5:317-850(+)	-2.34851	0.0772312
15.3.4.2.4	RNA biosynthesis.RNA polymerase II-dependent transcription.transcription co-activation.TFIId complex.component *(TAF4)	trinity_dn6608_c0_g1_i10.p2	Transcript	mercator4v5.0: component *(TAF4) of TFIId basal transcription regulation complex & prot-scriber: transcription initiation factor tfiid subunit & swissprot: Transcription initiation factor TFIID subunit 4b & original description: type:complete len:263 gc:universal TRINITY_DN6608_c0_g1_i10:1116-328(-)	-2.08771	-0.730289
15.3.4.3.1.2	RNA biosynthesis.RNA polymerase II-dependent transcription.transcription co-activation.SAGA complex.HAT histone acetyltransferase module.component *(ADA2)	trinity_dn4382_c0_g1_i18.p1	Transcript	mercator4v5.0: component *(ADA2) of SAGA transcription co-activator complex & prot-scriber: transcriptional adapter 2 & swissprot: Transcriptional adapter ADA2 & original description: type:complete len:539 gc:universal TRINITY_DN4382_c0_g1_i18:2013-397(-)	6.73641	0.37172
15.3.4.3.1.2	RNA biosynthesis.RNA polymerase II-dependent transcription.transcription co-activation.SAGA complex.HAT histone acetyltransferase module.component *(ADA2)	trinity_dn11130_c0_g1_i11.p1	Transcript	mercator4v5.0: component *(ADA2) of SAGA transcription co-activator complex & prot-scriber: transcriptional adapter 2 & swissprot: Transcriptional adapter ADA2 & original description: type:complete len:511 gc:universal TRINITY_DN11130_c0_g1_i11:374-1906(+)	2.14573	0.00943766
15.3.4.3.2.2	RNA biosynthesis.RNA polymerase II-dependent transcription.transcription co-activation.SAGA complex.DUB histone deubiquitinating module.component *(UBP22)	trinity_dn18727_c0_g1_i8.p1	Transcript	mercator4v5.0: component *(UBP22) of SAGA transcription co-activator complex & prot-scriber: ubiquitin carboxyl terminal hydrolase 22 & swissprot: Ubiquitin C-terminal hydrolase 22 & original description: type:5prime_partial len:600 gc:universal TRINITY_DN18727_c0_g1_i8:1-1800(+)	2.86884	-0.172694
15.3.4.4.1.5	RNA biosynthesis.RNA polymerase II-dependent transcription.transcription co-activation.MEDIATOR complex.head module.component *(MED18)	trinity_dn9028_c0_g1_i13.p1	Transcript	mercator4v5.0: component *(MED18) of head module of MEDIATOR transcription co-activator complex & prot-scriber: mediator of rna polymerase ii transcription subunit & swissprot: Mediator of RNA polymerase II transcription subunit 18 & original description: type:complete len:145 gc:universal TRINITY_DN9028_c0_g1_i13:437-3(-)	-3.25081	-0.48515
15.3.4.4.1.5	RNA biosynthesis.RNA polymerase II-dependent transcription.transcription co-activation.MEDIATOR complex.head module.component *(MED18)	trinity_dn9028_c0_g1_i15.p1	Transcript	mercator4v5.0: component *(MED18) of head module of MEDIATOR transcription co-activator complex & prot-scriber: mediator of rna polymerase ii transcription subunit & swissprot: Mediator of RNA polymerase II transcription subunit 18 & original description: type:complete len:145 gc:universal TRINITY_DN9028_c0_g1_i15:437-3(-)	-3.25081	-0.48515
15.3.4.4.1.5	RNA biosynthesis.RNA polymerase II-dependent transcription.transcription co-activation.MEDIATOR complex.head module.component *(MED18)	trinity_dn9028_c0_g1_i33.p1	Transcript	mercator4v5.0: component *(MED18) of head module of MEDIATOR transcription co-activator complex & prot-scriber: mediator of rna polymerase ii transcription subunit & swissprot: Mediator of RNA polymerase II transcription subunit 18 & original description: type:complete len:145 gc:universal TRINITY_DN9028_c0_g1_i33:437-3(-)	-3.25081	-0.48515
15.3.4.4.1.5	RNA biosynthesis.RNA polymerase II-dependent transcription.transcription co-activation.MEDIATOR complex.head module.component *(MED18)	trinity_dn9028_c0_g1_i4.p1	Transcript	mercator4v5.0: component *(MED18) of head module of MEDIATOR transcription co-activator complex & prot-scriber: mediator of rna polymerase ii transcription subunit & swissprot: Mediator of RNA polymerase II transcription subunit 18 & original description: type:complete len:145 gc:universal TRINITY_DN9028_c0_g1_i4:683-249(-)	-3.25081	-0.48515
15.3.4.4.3.3	RNA biosynthesis.RNA polymerase II-dependent transcription.transcription co-activation.MEDIATOR complex.tail module.component *(MED5/MED24/MED33)	trinity_dn34345_c1_g1_i1.p2	Transcript	mercator4v5.0: component *(MED5/MED24/MED33) of tail module of MEDIATOR transcription co-activator complex & prot-scriber: mediator of rna polymerase ii transcription subunit 33a & swissprot: Mediator of RNA polymerase II transcription subunit 33A & original description: type:complete len:586 gc:universal TRINITY_DN34345_c1_g1_i1:137-1894(+)	-2.3145	0.104277
15.3.5.1.3	RNA biosynthesis.RNA polymerase II-dependent transcription.transcription elongation.PAF1C transcription initiation and elongation complex.component *(VIP5/RTF1)	trinity_dn13591_c0_g1_i2.p1	Transcript	mercator4v5.0: component *(VIP5/RTF1) of PAF1C transcription initiation and elongation complex & prot-scriber: plus domain containing protein & swissprot: Protein RTF1 homolog & original description: type:complete len:443 gc:universal TRINITY_DN13591_c0_g1_i2:803-2131(+)	2.19487	0.800461
15.3.6.1	RNA biosynthesis.RNA polymerase II-dependent transcription.transcription termination.helicase *(SEN1)	trinity_dn10994_c0_g2_i12.p1	Transcript	mercator4v5.0: helicase *(SEN1) & prot-scriber: regulator of nonsense transcripts homolog & swissprot: Probable helicase MAGATAMA 3 & original description: type:5prime_partial len:1276 gc:universal TRINITY_DN10994_c0_g2_i12:4278-451(-)	6.37838	-0.904681
15.4.4.3	RNA biosynthesis.RNA polymerase III-dependent transcription.TFIIIc transcription factor complex.promotor-binding component *(TFC3)	trinity_dn6902_c1_g1_i9.p1	Transcript	mercator4v5.0: promotor-binding component *(TFC3) of TFIIIc transcription factor complex & prot-scriber: b lock tfiiic domain containing protein & swissprot: no annotation & original description: type:complete len:1558 gc:universal TRINITY_DN6902_c1_g1_i9:4905-232(-)	3.71222	0.559479
15.5.1.1.2	RNA biosynthesis.transcriptional regulation.C2C2 transcription factor superfamily.BBX transcription factor families.class-II transcription factor	trinity_dn2490_c1_g1_i3.p1	Transcript	mercator4v5.0: BBX class-II transcription factor & prot-scriber: constans zinc finger protein & swissprot: Zinc finger protein CONSTANS-LIKE 13 & original description: type:complete len:368 gc:universal TRINITY_DN2490_c1_g1_i3:1140-37(-)	2.31761	0.165263
15.5.1.3.1	RNA biosynthesis.transcriptional regulation.C2C2 transcription factor superfamily.GATA trancription factor families.transcription factor *(A/B-GATA)	trinity_dn14276_c0_g1_i2.p1	Transcript	mercator4v5.0: transcription factor *(A/B-GATA) & prot-scriber: protein gata transcription factor & swissprot: GATA transcription factor 9 & original description: type:complete len:363 gc:universal TRINITY_DN14276_c0_g1_i2:73-1161(+)	2.46894	1.36485
15.5.1.3.2	RNA biosynthesis.transcriptional regulation.C2C2 transcription factor superfamily.GATA trancription factor families.transcription factor *(C-GATA)	trinity_dn14628_c0_g2_i13.p1	Transcript	mercator4v5.0: transcription factor *(C-GATA) & prot-scriber: gata transcription factor isoform & swissprot: GATA transcription factor 24 & original description: type:complete len:127 gc:universal TRINITY_DN14628_c0_g2_i13:775-395(-)	2.81956	0.682235
15.5.1.3.2	RNA biosynthesis.transcriptional regulation.C2C2 transcription factor superfamily.GATA trancription factor families.transcription factor *(C-GATA)	trinity_dn14628_c0_g2_i14.p1	Transcript	mercator4v5.0: transcription factor *(C-GATA) & prot-scriber: gata transcription factor isoform & swissprot: GATA transcription factor 24 & original description: type:5prime_partial len:176 gc:universal TRINITY_DN14628_c0_g2_i14:1119-592(-)	2.95923	0.129935
15.5.1.5	RNA biosynthesis.transcriptional regulation.C2C2 transcription factor superfamily.transcription factor *(DOF)	trinity_dn43_c0_g1_i4.p1	Transcript	mercator4v5.0: transcription factor *(DOF) & prot-scriber: dof zinc finger protein & swissprot: Dof zinc finger protein 1 & original description: type:5prime_partial len:275 gc:universal TRINITY_DN43_c0_g1_i4:2-826(+)	2.07207	-0.170257
15.5.1.5	RNA biosynthesis.transcriptional regulation.C2C2 transcription factor superfamily.transcription factor *(DOF)	trinity_dn10018_c0_g1_i4.p1	Transcript	mercator4v5.0: transcription factor *(DOF) & prot-scriber: dof zinc finger protein & swissprot: Dof zinc finger protein DOF2.4 & original description: type:5prime_partial len:361 gc:universal TRINITY_DN10018_c0_g1_i4:1449-367(-)	2.53923	1.03787
15.5.2.3	RNA biosynthesis.transcriptional regulation.MYB-RELATED transcription factor superfamily.transcription factor *(REVEILLE)	trinity_dn3580_c0_g2_i5.p1	Transcript	mercator4v5.0: transcription factor *(REVEILLE) & prot-scriber: hth myb type domain containing protein & swissprot: Protein LATE ELONGATED HYPOCOTYL & original description: type:complete len:612 gc:universal TRINITY_DN3580_c0_g2_i5:188-2023(+)	-2.92113	-0.839006
15.5.2.3	RNA biosynthesis.transcriptional regulation.MYB-RELATED transcription factor superfamily.transcription factor *(REVEILLE)	trinity_dn7896_c0_g1_i8.p1	Transcript	mercator4v5.0: transcription factor *(REVEILLE) & prot-scriber: hth myb type domain containing protein & swissprot: Protein LATE ELONGATED HYPOCOTYL & original description: type:complete len:613 gc:universal TRINITY_DN7896_c0_g1_i8:2479-641(-)	-2.18429	-0.317319
15.5.2.8	RNA biosynthesis.transcriptional regulation.MYB-RELATED transcription factor superfamily.transcription factor *(MYB-R-R)	trinity_dn14301_c0_g1_i5.p1	Transcript	mercator4v5.0: MYB-RELATED transcription factor *(MYB-R-R) & prot-scriber: transcription factor mybs & swissprot: Transcription factor MYBS3 & original description: type:complete len:346 gc:universal TRINITY_DN14301_c0_g1_i5:1297-260(-)	2.83139	0.833613
15.5.4.4	RNA biosynthesis.transcriptional regulation.GARP transcription factor superfamily.subgroup PHL transcription factor	trinity_dn1323_c0_g2_i10.p1	Transcript	mercator4v5.0: GARP subgroup PHL transcription factor & prot-scriber: hth myb type domain containing protein & swissprot: Protein PHOSPHATE STARVATION RESPONSE 1 & original description: type:complete len:333 gc:universal TRINITY_DN1323_c0_g2_i10:2300-1302(-)	6.54552	0.699947
15.5.4.4	RNA biosynthesis.transcriptional regulation.GARP transcription factor superfamily.subgroup PHL transcription factor	trinity_dn1323_c0_g2_i5.p1	Transcript	mercator4v5.0: GARP subgroup PHL transcription factor & prot-scriber: hth myb type domain containing protein & swissprot: Protein PHOSPHATE STARVATION RESPONSE 1 & original description: type:complete len:333 gc:universal TRINITY_DN1323_c0_g2_i5:2814-1816(-)	6.54552	0.699947
15.5.4.4	RNA biosynthesis.transcriptional regulation.GARP transcription factor superfamily.subgroup PHL transcription factor	trinity_dn42087_c0_g1_i22.p1	Transcript	mercator4v5.0: GARP subgroup PHL transcription factor & prot-scriber: myb family transcription factor phl & swissprot: Myb family transcription factor PHL8 & original description: type:5prime_partial len:299 gc:universal TRINITY_DN42087_c0_g1_i22:3-899(+)	-2.8771	0.58223
15.5.5.1	RNA biosynthesis.transcriptional regulation.Homeobox transcription factor superfamily.HD-ZIP I/II-type transcription factor	trinity_dn7475_c2_g1_i1.p1	Transcript	mercator4v5.0: HD-ZIP I/II-type transcription factor & prot-scriber: homeobox leucine zipper protein hox & swissprot: Homeobox-leucine zipper protein ATHB-6 & original description: type:5prime_partial len:343 gc:universal TRINITY_DN7475_c2_g1_i1:1500-472(-)	6.58479	-0.702352
15.5.5.7	RNA biosynthesis.transcriptional regulation.Homeobox transcription factor superfamily.HOX-type transcription factor	trinity_dn11014_c0_g1_i3.p1	Transcript	mercator4v5.0: HOX-type transcription factor & prot-scriber: homeobox domain containing protein & swissprot: no annotation & original description: type:3prime_partial len:106 gc:universal TRINITY_DN11014_c0_g1_i3:317-3(-)	3.23683	0.207111
15.5.5.8	RNA biosynthesis.transcriptional regulation.Homeobox transcription factor superfamily.PHD-type transcription factor	trinity_dn2507_c0_g2_i2.p1	Transcript	mercator4v5.0: PHD-type transcription factor & prot-scriber: pathogenesis homeodomain containing protein & swissprot: Pathogenesis-related homeodomain protein & original description: type:complete len:609 gc:universal TRINITY_DN2507_c0_g2_i2:134-1960(+)	2.08721	-1.94668
15.5.6.7	RNA biosynthesis.transcriptional regulation.bZIP transcription factor superfamily.bZIP class-G transcription factor	trinity_dn8419_c0_g2_i10.p1	Transcript	mercator4v5.0: bZIP class-G transcription factor & prot-scriber: bzip domain containing protein & swissprot: G-box-binding factor 1 & original description: type:complete len:353 gc:universal TRINITY_DN8419_c0_g2_i10:1452-394(-)	-3.15936	0.110807
15.5.6.7	RNA biosynthesis.transcriptional regulation.bZIP transcription factor superfamily.bZIP class-G transcription factor	trinity_dn8419_c0_g2_i2.p1	Transcript	mercator4v5.0: bZIP class-G transcription factor & prot-scriber: bzip domain containing protein & swissprot: G-box-binding factor 1 & original description: type:complete len:353 gc:universal TRINITY_DN8419_c0_g2_i2:1452-394(-)	-3.15936	0.110807
15.5.6.7	RNA biosynthesis.transcriptional regulation.bZIP transcription factor superfamily.bZIP class-G transcription factor	trinity_dn11152_c0_g1_i10.p1	Transcript	mercator4v5.0: bZIP class-G transcription factor & prot-scriber: bzip domain containing protein & swissprot: G-box-binding factor 3 & original description: type:3prime_partial len:285 gc:universal TRINITY_DN11152_c0_g1_i10:179-1030(+)	2.02822	-1.14616
15.5.6.12	RNA biosynthesis.transcriptional regulation.bZIP transcription factor superfamily.bZIP class-L transcription factor	trinity_dn7556_c0_g2_i1.p1	Transcript	mercator4v5.0: bZIP class-L transcription factor & prot-scriber: basic leucine zipper & swissprot: Basic leucine zipper 6 & original description: type:complete len:304 gc:universal TRINITY_DN7556_c0_g2_i1:314-1225(+)	-3.10767	-0.692573
15.5.6.12	RNA biosynthesis.transcriptional regulation.bZIP transcription factor superfamily.bZIP class-L transcription factor	trinity_dn7556_c0_g2_i2.p1	Transcript	mercator4v5.0: bZIP class-L transcription factor & prot-scriber: basic leucine zipper & swissprot: Basic leucine zipper 6 & original description: type:complete len:304 gc:universal TRINITY_DN7556_c0_g2_i2:314-1225(+)	-3.10767	-0.692573
15.5.6.12	RNA biosynthesis.transcriptional regulation.bZIP transcription factor superfamily.bZIP class-L transcription factor	trinity_dn7556_c0_g2_i3.p1	Transcript	mercator4v5.0: bZIP class-L transcription factor & prot-scriber: basic leucine zipper & swissprot: Basic leucine zipper 6 & original description: type:complete len:304 gc:universal TRINITY_DN7556_c0_g2_i3:527-1438(+)	-3.10767	-0.692573
15.5.7.1	RNA biosynthesis.transcriptional regulation.B3 transcription factor superfamily.ARF-type transcription factor	trinity_dn1492_c0_g1_i28.p1	Transcript	mercator4v5.0: ARF-type transcription factor & prot-scriber: auxin response factor & swissprot: Auxin response factor 8 & original description: type:complete len:569 gc:universal TRINITY_DN1492_c0_g1_i28:2907-1201(-)	2.48446	0.252453
15.5.8.2	RNA biosynthesis.transcriptional regulation.NIN-like transcription factor superfamily.NLP-type transcription factor	trinity_dn3509_c1_g1_i11.p1	Transcript	mercator4v5.0: NLP-type transcription factor & prot-scriber: protein nlp & swissprot: Protein NLP4 & original description: type:complete len:917 gc:universal TRINITY_DN3509_c1_g1_i11:3666-916(-)	3.16122	-0.232702
15.5.9.1.1	RNA biosynthesis.transcriptional regulation.AP2/ERF transcription factor superfamily.transcription factor (ERF) activities.subgroup ERF-I transcription factor	trinity_dn17491_c0_g1_i2.p1	Transcript	mercator4v5.0: subgroup ERF-I transcription factor & prot-scriber: ethylene responsive transcription factor erf protein & swissprot: Ethylene-responsive transcription factor ERF062 & original description: type:5prime_partial len:412 gc:universal TRINITY_DN17491_c0_g1_i2:1470-235(-)	6.43475	0.0412892
15.5.9.1.6	RNA biosynthesis.transcriptional regulation.AP2/ERF transcription factor superfamily.transcription factor (ERF) activities.subgroup ERF-IV/DREB2 transcription factor	trinity_dn27568_c0_g1_i8.p1	Transcript	mercator4v5.0: subgroup ERF-IV/DREB2 transcription factor & prot-scriber: dehydration responsive element binding protein & swissprot: Dehydration-responsive element-binding protein 2C & original description: type:5prime_partial len:303 gc:universal TRINITY_DN27568_c0_g1_i8:1379-471(-)	2.70365	1.0664
15.5.9.2	RNA biosynthesis.transcriptional regulation.AP2/ERF transcription factor superfamily.AP2-type transcription factor *(WRI/AIL)	trinity_dn4284_c0_g1_i11.p1	Transcript	mercator4v5.0: AP2-type transcription factor *(WRI/AIL) & prot-scriber: ap ethylene responsive transcription factor & swissprot: Floral homeotic protein APETALA 2 & original description: type:5prime_partial len:314 gc:universal TRINITY_DN4284_c0_g1_i11:1864-923(-)	2.19247	-0.0388662
15.5.9.2	RNA biosynthesis.transcriptional regulation.AP2/ERF transcription factor superfamily.AP2-type transcription factor *(WRI/AIL)	trinity_dn4284_c0_g1_i6.p1	Transcript	mercator4v5.0: AP2-type transcription factor *(WRI/AIL) & prot-scriber: ap ethylene responsive transcription factor & swissprot: Floral homeotic protein APETALA 2 & original description: type:5prime_partial len:314 gc:universal TRINITY_DN4284_c0_g1_i6:2279-1338(-)	2.19247	-0.0388662
15.5.9.2	RNA biosynthesis.transcriptional regulation.AP2/ERF transcription factor superfamily.AP2-type transcription factor *(WRI/AIL)	trinity_dn44829_c0_g1_i3.p1	Transcript	mercator4v5.0: AP2-type transcription factor *(WRI/AIL) & prot-scriber: ap ethylene responsive transcription factor & swissprot: Ethylene-responsive transcription factor WRI1 & original description: type:complete len:434 gc:universal TRINITY_DN44829_c0_g1_i3:1606-305(-)	-2.20233	-1.4052
15.5.10.1	RNA biosynthesis.transcriptional regulation.C2H2 transcription factor superfamily.subclass IDD transcription factor	trinity_dn479_c0_g2_i6.p1	Transcript	mercator4v5.0: C2H2 subclass IDD transcription factor & prot-scriber: c2h2 type domain containing protein & swissprot: Zinc finger protein MAGPIE & original description: type:internal len:186 gc:universal TRINITY_DN479_c0_g2_i6:1-555(+)	-2.46873	0.319735
15.5.10.1	RNA biosynthesis.transcriptional regulation.C2H2 transcription factor superfamily.subclass IDD transcription factor	trinity_dn3024_c7_g1_i2.p1	Transcript	mercator4v5.0: C2H2 subclass IDD transcription factor & prot-scriber: c2h2 type domain containing protein & swissprot: Zinc finger protein SHOOT GRAVITROPISM 5 & original description: type:5prime_partial len:422 gc:universal TRINITY_DN3024_c7_g1_i2:1379-114(-)	-3.33823	-0.793595
15.5.15	RNA biosynthesis.transcriptional regulation.E2F-type transcription factor	trinity_dn20327_c0_g1_i1.p1	Transcript	mercator4v5.0: E2F-type transcription factor & prot-scriber: e2f transcription factor & swissprot: Transcription factor E2FA & original description: type:complete len:422 gc:universal TRINITY_DN20327_c0_g1_i1:175-1440(+)	-3.68418	0.264718
15.5.15	RNA biosynthesis.transcriptional regulation.E2F-type transcription factor	trinity_dn20327_c0_g2_i2.p1	Transcript	mercator4v5.0: E2F-type transcription factor & prot-scriber: e2f transcription factor & swissprot: Transcription factor E2FA & original description: type:complete len:476 gc:universal TRINITY_DN20327_c0_g2_i2:2128-701(-)	4.15686	-1.52414
15.5.20	RNA biosynthesis.transcriptional regulation.NAC-type transcription factor	trinity_dn6379_c0_g1_i1.p1	Transcript	mercator4v5.0: NAC-type transcription factor & prot-scriber: nac domain containing protein & swissprot: NAC domain-containing protein 2 & original description: type:5prime_partial len:156 gc:universal TRINITY_DN6379_c0_g1_i1:1-468(+)	2.04369	-0.425342
15.5.20	RNA biosynthesis.transcriptional regulation.NAC-type transcription factor	trinity_dn12395_c1_g1_i6.p1	Transcript	mercator4v5.0: NAC-type transcription factor & prot-scriber: nac domain containing protein & swissprot: NAC transcription factor 56 & original description: type:5prime_partial len:332 gc:universal TRINITY_DN12395_c1_g1_i6:1367-372(-)	5.72049	1.0541
15.5.20	RNA biosynthesis.transcriptional regulation.NAC-type transcription factor	trinity_dn305387_c0_g1_i1.p1	Transcript	mercator4v5.0: NAC-type transcription factor & prot-scriber: nac domain containing protein & swissprot: NAC domain-containing protein 90 & original description: type:complete len:255 gc:universal TRINITY_DN305387_c0_g1_i1:53-817(+)	2.45065	0.420099
15.5.21	RNA biosynthesis.transcriptional regulation.SBP-type transcription factor	trinity_dn39_c0_g2_i2.p1	Transcript	mercator4v5.0: SBP-type transcription factor & prot-scriber: arath squamosa promoter binding protein & swissprot: Squamosa promoter-binding-like protein 1 & original description: type:5prime_partial len:1010 gc:universal TRINITY_DN39_c0_g2_i2:3127-98(-)	2.70639	0.00623846
15.5.21	RNA biosynthesis.transcriptional regulation.SBP-type transcription factor	trinity_dn32587_c0_g1_i2.p1	Transcript	mercator4v5.0: SBP-type transcription factor & prot-scriber: arath squamosa promoter binding protein & swissprot: Squamosa promoter-binding-like protein 8 & original description: type:complete len:289 gc:universal TRINITY_DN32587_c0_g1_i2:1072-206(-)	2.14445	0.855527
15.5.22	RNA biosynthesis.transcriptional regulation.TCP-type transcription factor	trinity_dn2418_c0_g3_i1.p1	Transcript	mercator4v5.0: TCP-type transcription factor & prot-scriber: arath transcription factor tcp & swissprot: Transcription factor TCP19 & original description: type:5prime_partial len:317 gc:universal TRINITY_DN2418_c0_g3_i1:2-952(+)	3.95821	0.179276
15.5.22	RNA biosynthesis.transcriptional regulation.TCP-type transcription factor	trinity_dn2418_c0_g3_i7.p1	Transcript	mercator4v5.0: TCP-type transcription factor & prot-scriber: transcription factor tcp protein & swissprot: Transcription factor TCP9 & original description: type:complete len:341 gc:universal TRINITY_DN2418_c0_g3_i7:202-1224(+)	2.90125	-0.534903
15.5.22	RNA biosynthesis.transcriptional regulation.TCP-type transcription factor	trinity_dn2418_c0_g3_i8.p1	Transcript	mercator4v5.0: TCP-type transcription factor & prot-scriber: arath transcription factor tcp & swissprot: Transcription factor TCP19 & original description: type:complete len:358 gc:universal TRINITY_DN2418_c0_g3_i8:202-1275(+)	-2.17254	-1.29817
15.5.23	RNA biosynthesis.transcriptional regulation.Trihelix-type transcription factor	trinity_dn15319_c0_g1_i1.p1	Transcript	mercator4v5.0: Trihelix-type transcription factor & prot-scriber: myb 4 domain containing protein & swissprot: Trihelix transcription factor GT-3b & original description: type:5prime_partial len:325 gc:universal TRINITY_DN15319_c0_g1_i1:1430-456(-)	2.69015	0.0558721
15.5.23	RNA biosynthesis.transcriptional regulation.Trihelix-type transcription factor	trinity_dn27035_c0_g1_i2.p1	Transcript	mercator4v5.0: Trihelix-type transcription factor & prot-scriber: trihelix transcription factor gt & swissprot: Trihelix transcription factor DF1 & original description: type:3prime_partial len:452 gc:universal TRINITY_DN27035_c0_g1_i2:1355-3(-)	6.56833	-0.224344
15.5.23	RNA biosynthesis.transcriptional regulation.Trihelix-type transcription factor	trinity_dn35680_c1_g1_i1.p1	Transcript	mercator4v5.0: Trihelix-type transcription factor & prot-scriber: myb 4 domain containing protein & swissprot: Trihelix transcription factor GT-3b & original description: type:complete len:264 gc:universal TRINITY_DN35680_c1_g1_i1:1004-213(-)	2.50388	0.829949
15.5.24	RNA biosynthesis.transcriptional regulation.TUB-type transcription factor	trinity_dn4197_c0_g1_i17.p1	Transcript	mercator4v5.0: TUB-type transcription factor & prot-scriber: orysj tubby f box protein & swissprot: Tubby-like F-box protein 7 & original description: type:complete len:153 gc:universal TRINITY_DN4197_c0_g1_i17:126-584(+)	-2.0612	0.233623
15.5.25.1	RNA biosynthesis.transcriptional regulation.WRKY transcription factor activity.WRKY-type transcription factor	trinity_dn18950_c0_g1_i6.p1	Transcript	mercator4v5.0: WRKY-type transcription factor & prot-scriber: wrky transcription factor & swissprot: Probable WRKY transcription factor 2 & original description: type:complete len:680 gc:universal TRINITY_DN18950_c0_g1_i6:416-2455(+)	3.63639	0.990366
15.5.31	RNA biosynthesis.transcriptional regulation.PHD-type transcription factor	trinity_dn11661_c0_g1_i6.p1	Transcript	mercator4v5.0: PHD finger transcription factor & prot-scriber: ddt domain containing protein ptm & swissprot: DDT domain-containing protein PTM & original description: type:complete len:1738 gc:universal TRINITY_DN11661_c0_g1_i6:5928-715(-)	7.72671	0.265545
15.5.32	RNA biosynthesis.transcriptional regulation.bHLH-type transcription factor	trinity_dn4612_c0_g2_i1.p1	Transcript	mercator4v5.0: bHLH-type transcription factor & prot-scriber: bhlh domain containing protein & swissprot: Transcription factor AIG1 & original description: type:5prime_partial len:297 gc:universal TRINITY_DN4612_c0_g2_i1:2-892(+)	-2.07774	1.44783
15.5.32	RNA biosynthesis.transcriptional regulation.bHLH-type transcription factor	trinity_dn10037_c0_g1_i3.p1	Transcript	mercator4v5.0: bHLH-type transcription factor & prot-scriber: bhlh domain containing protein & swissprot: Transcription factor bHLH121 & original description: type:complete len:294 gc:universal TRINITY_DN10037_c0_g1_i3:1880-999(-)	2.01597	-0.907639
15.5.32	RNA biosynthesis.transcriptional regulation.bHLH-type transcription factor	trinity_dn10037_c0_g1_i4.p1	Transcript	mercator4v5.0: bHLH-type transcription factor & prot-scriber: bhlh domain containing protein & swissprot: Transcription factor bHLH121 & original description: type:complete len:294 gc:universal TRINITY_DN10037_c0_g1_i4:1887-1006(-)	2.01597	-0.907639
15.5.37	RNA biosynthesis.transcriptional regulation.phosphatase-type DBP-type transcription factor	trinity_dn15359_c1_g3_i7.p1	Transcript	mercator4v5.0: phosphatase-type DBP-type transcription factor & prot-scriber: protein serine threonine phosphatase & swissprot: Probable protein phosphatase 2C 22 & original description: type:complete len:377 gc:universal TRINITY_DN15359_c1_g3_i7:140-1270(+)	2.04579	-1.50276
15.5.45	RNA biosynthesis.transcriptional regulation.FRS/FRF-type transcription factor	trinity_dn19078_c0_g1_i1.p1	Transcript	mercator4v5.0: FRS/FRF-type transcription factor & prot-scriber: protein far sequence & swissprot: no annotation & original description: type:3prime_partial len:215 gc:universal TRINITY_DN19078_c0_g1_i1:111-752(+)	-3.65047	-0.283343
15.5.45	RNA biosynthesis.transcriptional regulation.FRS/FRF-type transcription factor	trinity_dn34483_c1_g1_i11.p2	Transcript	mercator4v5.0: FRS/FRF-type transcription factor & prot-scriber: protein far sequence & swissprot: Protein FAR1-RELATED SEQUENCE 6 & original description: type:complete len:172 gc:universal TRINITY_DN34483_c1_g1_i11:969-1484(+)	2.02285	0.832631
15.5.45	RNA biosynthesis.transcriptional regulation.FRS/FRF-type transcription factor	trinity_dn43109_c0_g1_i1.p1	Transcript	mercator4v5.0: FRS/FRF-type transcription factor & prot-scriber: protein far sequence & swissprot: Protein FAR1-RELATED SEQUENCE 9 & original description: type:internal len:355 gc:universal TRINITY_DN43109_c0_g1_i1:1063-2(-)	3.85155	-0.147309
15.5.48	RNA biosynthesis.transcriptional regulation.HUA2-type transcription factor	trinity_dn5206_c1_g1_i1.p1	Transcript	mercator4v5.0: HUA2-type transcription factor & prot-scriber: hepatoma derived growth factor protein & swissprot: Protein HUA2-LIKE 2 & original description: type:internal len:1085 gc:universal TRINITY_DN5206_c1_g1_i1:1-3252(+)	2.06093	0.812743
15.5.51.1	RNA biosynthesis.transcriptional regulation.NF-Y transcription factor complex.component *(NF-YA)	trinity_dn13921_c0_g1_i8.p1	Transcript	mercator4v5.0: component *(NF-YA) of NF-Y transcription factor complex & prot-scriber: arath nuclear transcription factor y subunit 9 & swissprot: Nuclear transcription factor Y subunit A-1 & original description: type:complete len:288 gc:universal TRINITY_DN13921_c0_g1_i8:1173-310(-)	-4.31365	0.260458
15.5.52.1	RNA biosynthesis.transcriptional regulation.GRF-GIF transcription factor complex.component *(GRF)	trinity_dn3715_c0_g2_i12.p1	Transcript	mercator4v5.0: component *(GRF) of GRF-GIF transcriptional complex & prot-scriber: arath growth regulating factor & swissprot: Growth-regulating factor 6 & original description: type:complete len:514 gc:universal TRINITY_DN3715_c0_g2_i12:1848-307(-)	3.86657	0.482106
15.5.52.1	RNA biosynthesis.transcriptional regulation.GRF-GIF transcription factor complex.component *(GRF)	trinity_dn25681_c0_g2_i2.p1	Transcript	mercator4v5.0: component *(GRF) of GRF-GIF transcriptional complex & prot-scriber: arath growth regulating factor & swissprot: Growth-regulating factor 1 & original description: type:complete len:594 gc:universal TRINITY_DN25681_c0_g2_i2:141-1922(+)	2.26832	0.0763285
15.5.52.1	RNA biosynthesis.transcriptional regulation.GRF-GIF transcription factor complex.component *(GRF)	trinity_dn34919_c0_g2_i1.p1	Transcript	mercator4v5.0: component *(GRF) of GRF-GIF transcriptional complex & prot-scriber: arath growth regulating factor & swissprot: Growth-regulating factor 12 & original description: type:complete len:519 gc:universal TRINITY_DN34919_c0_g2_i1:110-1666(+)	2.39803	1.73824
15.5.54	RNA biosynthesis.transcriptional regulation.transcriptional co-activator *(BET/GTE)	trinity_dn7923_c0_g1_i16.p1	Transcript	mercator4v5.0: transcriptional co-activator *(BET/GTE) & prot-scriber: of transcription factor gte & swissprot: Transcription factor GTE8 & original description: type:complete len:498 gc:universal TRINITY_DN7923_c0_g1_i16:3015-1522(-)	2.01461	-0.0685303
15.5.54	RNA biosynthesis.transcriptional regulation.transcriptional co-activator *(BET/GTE)	trinity_dn7923_c0_g1_i17.p1	Transcript	mercator4v5.0: transcriptional co-activator *(BET/GTE) & prot-scriber: of transcription factor gte & swissprot: Transcription factor GTE8 & original description: type:complete len:498 gc:universal TRINITY_DN7923_c0_g1_i17:3498-2005(-)	2.01461	-0.0685303
15.5.54	RNA biosynthesis.transcriptional regulation.transcriptional co-activator *(BET/GTE)	trinity_dn15301_c0_g1_i2.p1	Transcript	mercator4v5.0: transcriptional co-activator *(BET/GTE) & prot-scriber: transcription factor gte isoform x1 & swissprot: Transcription factor GTE4 & original description: type:complete len:279 gc:universal TRINITY_DN15301_c0_g1_i2:1097-261(-)	2.40026	0.181163
15.5.55	RNA biosynthesis.transcriptional regulation.transcriptional co-regulator *(OFP)	trinity_dn1358_c1_g2_i7.p1	Transcript	mercator4v5.0: transcriptional co-regulator *(OFP) & prot-scriber: transcription repressor & swissprot: Transcription repressor OFP4 & original description: type:complete len:379 gc:universal TRINITY_DN1358_c1_g2_i7:1336-200(-)	2.90064	0.929402
15.5.56	RNA biosynthesis.transcriptional regulation.transcriptional co-regulator *(Pirin)	trinity_dn52391_c0_g1_i2.p1	Transcript	mercator4v5.0: transcriptional co-regulator *(Pirin) & prot-scriber: pirin protein 0481 & swissprot: Pirin-like protein & original description: type:5prime_partial len:319 gc:universal TRINITY_DN52391_c0_g1_i2:1120-164(-)	-2.42892	1.57831
15.6.1.1	RNA biosynthesis.organelle machinery.RNA polymerase activities.nuclear-encoded organellar RNA polymerase *(NEP)	trinity_dn32540_c0_g1_i2.p1	Transcript	mercator4v5.0: nuclear-encoded organellar RNA polymerase *(NEP) & prot-scriber: dna directed rna polymerase 1 & swissprot: DNA-directed RNA polymerase 1, mitochondrial & original description: type:complete len:976 gc:universal TRINITY_DN32540_c0_g1_i2:190-3117(+)	-5.74617	1.24688
15.6.1.2.1.3	RNA biosynthesis.organelle machinery.RNA polymerase activities.plastid-encoded RNA polymerase (PEP) complex.core components.core component *(RpoC1)	trinity_dn8853_c0_g2_i2.p1	Transcript	mercator4v5.0: core component *(RpoC1) of plastid-encoded RNA polymerase & prot-scriber: dna directed rna polymerase subunit beta & swissprot: DNA-directed RNA polymerase subunit beta & original description: type:complete len:690 gc:universal TRINITY_DN8853_c0_g2_i2:3477-1408(-)	-2.73261	-0.185161
15.6.1.2.2.2	RNA biosynthesis.organelle machinery.RNA polymerase activities.plastid-encoded RNA polymerase (PEP) complex.essential co-factor components.component *(PAP2/TAC2)	trinity_dn7887_c0_g1_i2.p1	Transcript	mercator4v5.0: cofactor of plastid-encoded RNA polymerase *(PAP2/TAC2) & prot-scriber: smr domain containing protein & swissprot: Pentatricopeptide repeat-containing protein At1g74850, chloroplastic & original description: type:complete len:876 gc:universal TRINITY_DN7887_c0_g1_i2:3121-494(-)	2.13391	-1.11227
15.6.1.2.4.2	RNA biosynthesis.organelle machinery.RNA polymerase activities.plastid-encoded RNA polymerase (PEP) complex.PEP assembly/activity regulation.regulatory factor *(DG1)	trinity_dn8828_c1_g1_i4.p1	Transcript	mercator4v5.0: regulatory factor *(DG1) of plastid-encoded RNA polymerase activity & prot-scriber: pentatricopeptide repeat containing protein chloroplastic & swissprot: Pentatricopeptide repeat-containing protein At5g67570, chloroplastic & original description: type:complete len:841 gc:universal TRINITY_DN8828_c1_g1_i4:57-2579(+)	-2.30914	-1.66877
15.6.2.1	RNA biosynthesis.organelle machinery.transcriptional regulation.basal Sigma-type transcription factor	trinity_dn5289_c0_g1_i18.p1	Transcript	mercator4v5.0: basal Sigma-type transcription factor & prot-scriber: rna polymerase sigma factor siga & swissprot: RNA polymerase sigma factor sigE, chloroplastic/mitochondrial & original description: type:complete len:516 gc:universal TRINITY_DN5289_c0_g1_i18:1830-283(-)	-3.64194	-0.183611
15.6.2.2	RNA biosynthesis.organelle machinery.transcriptional regulation.mTERF-type transcription factor	trinity_dn21221_c0_g2_i2.p1	Transcript	mercator4v5.0: mTERF-type transcription factor & prot-scriber: quality protein transcription termination factor mterf chloroplastic mitochondrial & swissprot: Transcription termination factor MTERF6, chloroplastic/mitochondrial & original description: type:5prime_partial len:376 gc:universal TRINITY_DN21221_c0_g2_i2:1574-447(-)	-2.81974	-0.114467
15.6.2.3.2	RNA biosynthesis.organelle machinery.transcriptional regulation.mitochondrial nucleoid organization.regulatory protein *(SBA)	trinity_dn13916_c0_g1_i1.p1	Transcript	mercator4v5.0: regulatory protein *(SBA) of mitochondrial nucleoid organization & prot-scriber: atpase family aaa domain containing protein 3 & swissprot: no annotation & original description: type:complete len:631 gc:universal TRINITY_DN13916_c0_g1_i1:8-1900(+)	-2.16597	-0.328909
16.1.1.3.2	RNA processing.pre-RNA splicing.U2-type major spliceosome.U4-U6 di-snRNP complex.component *(PRPF4)	trinity_dn3485_c0_g1_i6.p1	Transcript	mercator4v5.0: component *(PRPF4) of spliceosomal U4/U6 snRNP & prot-scriber: sfm domain containing protein & swissprot: U4/U6 small nuclear ribonucleoprotein PRP4-like protein & original description: type:complete len:256 gc:universal TRINITY_DN3485_c0_g1_i6:1498-731(-)	-2.12199	-0.8891
16.1.1.4.2	RNA processing.pre-RNA splicing.U2-type major spliceosome.U5 snRNP complex.component *(PRPF6/PRP1/STA1)	trinity_dn20087_c0_g1_i3.p1	Transcript	mercator4v5.0: component *(PRPF6) of U5 snRNP complex & prot-scriber: pre mrna processing factor & swissprot: Protein STABILIZED1 & original description: type:complete len:1042 gc:universal TRINITY_DN20087_c0_g1_i3:157-3282(+)	3.79426	0.729308
16.1.2.2.2	RNA processing.pre-RNA splicing.U12-type minor spliceosome.U11/U12 snRNP complex.component *(U11/U12-25K)	trinity_dn17911_c2_g1_i2.p1	Transcript	mercator4v5.0: component *(U11/U12-25K) of U11/U12 snRNP complex & prot-scriber: ubiquitin 4 domain containing protein & swissprot: U11/U12 small nuclear ribonucleoprotein 25 kDa protein & original description: type:complete len:207 gc:universal TRINITY_DN17911_c2_g1_i2:737-117(-)	-2.67505	0.578997
16.1.4.3.2	RNA processing.pre-RNA splicing.spliceosome disassembly.ILS spliceosome disassembly complex.component *(STIPL)	trinity_dn730_c0_g2_i3.p2	Transcript	mercator4v5.0: spliceosome disassembly factor *(STIPL) & prot-scriber: g patch domain containin protein & swissprot: Septin and tuftelin-interacting protein 1 homolog 1 & original description: type:complete len:366 gc:universal TRINITY_DN730_c0_g2_i3:119-1216(+)	2.27026	-0.347363
16.1.5.1.7	RNA processing.pre-RNA splicing.MAC/NTC spliceosome-associated complex.core components.component *(MAC7)	trinity_dn7634_c0_g1_i5.p1	Transcript	mercator4v5.0: component *(MAC7) of MAC spliceosome-associated complex & prot-scriber: rna helicase aquarius & swissprot: no annotation & original description: type:5prime_partial len:999 gc:universal TRINITY_DN7634_c0_g1_i5:4424-1428(-)	2.37067	1.28222
16.1.5.1.8	RNA processing.pre-RNA splicing.MAC/NTC spliceosome-associated complex.core components.component *(ISY1/MAC8)	trinity_dn6426_c0_g1_i1.p2	Transcript	mercator4v5.0: component *(ISY1/MAC8) of MAC spliceosome-associated complex & prot-scriber: pre mrna splicing factor isy & swissprot: no annotation & original description: type:complete len:301 gc:universal TRINITY_DN6426_c0_g1_i1:295-1197(+)	2.45858	0.474191
16.1.5.1.8	RNA processing.pre-RNA splicing.MAC/NTC spliceosome-associated complex.core components.component *(ISY1/MAC8)	trinity_dn6426_c0_g1_i3.p2	Transcript	mercator4v5.0: component *(ISY1/MAC8) of MAC spliceosome-associated complex & prot-scriber: pre mrna splicing factor isy & swissprot: no annotation & original description: type:complete len:301 gc:universal TRINITY_DN6426_c0_g1_i3:295-1197(+)	2.45858	0.474191
16.1.5.1.8	RNA processing.pre-RNA splicing.MAC/NTC spliceosome-associated complex.core components.component *(ISY1/MAC8)	trinity_dn6426_c0_g1_i4.p2	Transcript	mercator4v5.0: component *(ISY1/MAC8) of MAC spliceosome-associated complex & prot-scriber: pre mrna splicing factor isy & swissprot: no annotation & original description: type:complete len:301 gc:universal TRINITY_DN6426_c0_g1_i4:295-1197(+)	2.45858	0.474191
16.1.5.1.11	RNA processing.pre-RNA splicing.MAC/NTC spliceosome-associated complex.core components.component *(CLO/SNU114/MAC11)	trinity_dn5385_c0_g1_i15.p1	Transcript	mercator4v5.0: component *(CLO/SNU114/MAC11) of MAC spliceosome-associated complex & prot-scriber: kda u5 small nuclear ribonucleoprotein component & swissprot: 110 kDa U5 small nuclear ribonucleoprotein component CLO & original description: type:complete len:904 gc:universal TRINITY_DN5385_c0_g1_i15:3738-1027(-)	-2.62392	0.242617
16.1.5.1.11	RNA processing.pre-RNA splicing.MAC/NTC spliceosome-associated complex.core components.component *(CLO/SNU114/MAC11)	trinity_dn5385_c0_g1_i3.p1	Transcript	mercator4v5.0: component *(CLO/SNU114/MAC11) of MAC spliceosome-associated complex & prot-scriber: kda u5 small nuclear ribonucleoprotein component & swissprot: 110 kDa U5 small nuclear ribonucleoprotein component CLO & original description: type:complete len:989 gc:universal TRINITY_DN5385_c0_g1_i3:3393-427(-)	3.7709	0.0784422
16.1.5.1.15	RNA processing.pre-RNA splicing.MAC/NTC spliceosome-associated complex.core components.component *(PRPF8/SUS2/MAC16)	trinity_dn10131_c0_g2_i2.p1	Transcript	mercator4v5.0: protein factor *(PRPF8/SUS2) of MAC spliceosome-associated complex & prot-scriber: pre mrna processing splicing factor & swissprot: Pre-mRNA-processing-splicing factor 8A & original description: type:complete len:2348 gc:universal TRINITY_DN10131_c0_g2_i2:236-7279(+)	-7.43805	-0.867193
16.1.6.1	RNA processing.pre-RNA splicing.spliceosome-associated non-snRNP factor activities.splicing factor *(SR30/34)	trinity_dn690_c0_g3_i2.p2	Transcript	mercator4v5.0: RNA splicing factor *(SR30/34) & prot-scriber: arginine serine rich splicing factor & swissprot: Serine/arginine-rich-splicing factor SR34 & original description: type:3prime_partial len:104 gc:universal TRINITY_DN690_c0_g3_i2:85-393(+)	3.58215	-0.672436
16.1.6.8	RNA processing.pre-RNA splicing.spliceosome-associated non-snRNP factor activities.splicing factor *(PTB)	trinity_dn19369_c0_g1_i37.p1	Transcript	mercator4v5.0: RNA splicing factor *(PTB) & prot-scriber: polypyrimidine tract binding protein homolog & swissprot: Polypyrimidine tract-binding protein homolog 1 & original description: type:5prime_partial len:341 gc:universal TRINITY_DN19369_c0_g1_i37:1-1023(+)	2.05952	0.876267
16.1.6.13.1	RNA processing.pre-RNA splicing.spliceosome-associated non-snRNP factor activities.SMU splicing factor complex.component *(SMU1)	trinity_dn19266_c0_g2_i3.p1	Transcript	mercator4v5.0: component *(SMU1) of SMU splicing factor complex & prot-scriber: rat wd repeat containing protein smu & swissprot: Suppressor of mec-8 and unc-52 protein homolog 1 & original description: type:complete len:533 gc:universal TRINITY_DN19266_c0_g2_i3:165-1763(+)	2.32381	-0.48454
16.1.6.18.1.2	RNA processing.pre-RNA splicing.spliceosome-associated non-snRNP factor activities.pre-tRNA splicing.tRNA-splicing endonuclease complex.chaperone component *(SEN54)	trinity_dn20864_c0_g1_i8.p1	Transcript	mercator4v5.0: chaperone component *(SEN54) & prot-scriber: trna int end n2 domain containing protein & swissprot: no annotation & original description: type:5prime_partial len:385 gc:universal TRINITY_DN20864_c0_g1_i8:1273-119(-)	2.966	0.177533
16.2.1.1.4.1	RNA processing.RNA modification.mRNA maturation.RNA 5-end processing.RNA cap hypermethylation.trimethylguanosine synthase *(TGS1)	trinity_dn21948_c1_g1_i8.p1	Transcript	mercator4v5.0: trimethylguanosine synthase *(TGS1) & prot-scriber: trimethylguanosine synthase & swissprot: no annotation & original description: type:complete len:485 gc:universal TRINITY_DN21948_c1_g1_i8:1979-525(-)	-6.00647	0.140747
16.2.1.1.4.1	RNA processing.RNA modification.mRNA maturation.RNA 5-end processing.RNA cap hypermethylation.trimethylguanosine synthase *(TGS1)	trinity_dn21948_c1_g2_i5.p1	Transcript	mercator4v5.0: trimethylguanosine synthase *(TGS1) & prot-scriber: trimethylguanosine synthase & swissprot: no annotation & original description: type:complete len:185 gc:universal TRINITY_DN21948_c1_g2_i5:487-1041(+)	-2.13496	-0.467718
16.2.1.2.2	RNA processing.RNA modification.mRNA maturation.poly(A) RNA polymerase activity.regulatory protein of poly(A) RNA polymerase activity	trinity_dn16256_c0_g1_i7.p1	Transcript	mercator4v5.0: regulatory protein of poly(A) RNA polymerase activity & prot-scriber: rrm domain containing protein & swissprot: Polyadenylate-binding protein 2 & original description: type:5prime_partial len:122 gc:universal TRINITY_DN16256_c0_g1_i7:1-366(+)	-3.13114	-1.2506
16.2.1.3.1	RNA processing.RNA modification.mRNA maturation.Cleavage and Polyadenylation Specificity Factor (CPSF) complex.component *(CPSF160/Yhh1)	trinity_dn9764_c0_g2_i1.p1	Transcript	mercator4v5.0: component *(CPSF160/Yhh1) of Cleavage and Polyadenylation Specificity Factor (CPSF) complex & prot-scriber: cleavage and polyadenylation specificity factor subunit & swissprot: Cleavage and polyadenylation specificity factor subunit 1 & original description: type:5prime_partial len:1484 gc:universal TRINITY_DN9764_c0_g2_i1:2-4453(+)	6.14446	-0.838816
16.2.1.3.9	RNA processing.RNA modification.mRNA maturation.Cleavage and Polyadenylation Specificity Factor (CPSF) complex.component *(Symplekin/Pta1)	trinity_dn3268_c0_g1_i11.p1	Transcript	mercator4v5.0: component *(Symplekin/Pta1) of Cleavage and Polyadenylation Specificity Factor (CPSF) complex & prot-scriber: symplekin c domain containing protein & swissprot: no annotation & original description: type:complete len:1179 gc:universal TRINITY_DN3268_c0_g1_i11:4131-595(-)	-2.0047	0.407244
16.2.1.3.9	RNA processing.RNA modification.mRNA maturation.Cleavage and Polyadenylation Specificity Factor (CPSF) complex.component *(Symplekin/Pta1)	trinity_dn33024_c0_g1_i3.p1	Transcript	mercator4v5.0: component *(Symplekin/Pta1) of Cleavage and Polyadenylation Specificity Factor (CPSF) complex & prot-scriber: sympk pta1 n domain containing protein & swissprot: no annotation & original description: type:internal len:732 gc:universal TRINITY_DN33024_c0_g1_i3:2-2194(+)	3.29993	-0.111336
16.2.1.4.1	RNA processing.RNA modification.mRNA maturation.Cleavage Stimulatory Factor (CstF) complex.component *(CstF77/Rna14)	trinity_dn27081_c0_g1_i8.p1	Transcript	mercator4v5.0: component *(CstF77/Rna14) of Cleavage Stimulatory Factor (CstF) complex & prot-scriber: suf domain containing protein & swissprot: Cleavage stimulation factor subunit 77 & original description: type:complete len:644 gc:universal TRINITY_DN27081_c0_g1_i8:2416-485(-)	2.20467	-0.85668
16.2.1.6.2	RNA processing.RNA modification.mRNA maturation.Cleavage Factor II (CF-IIm) complex.component *(Pcf11)	trinity_dn918_c0_g1_i11.p2	Transcript	mercator4v5.0: component *(Pcf11) of Cleavage Factor II (CF-IIm) complex & prot-scriber: cid domain containing protein & swissprot: Polyadenylation and cleavage factor homolog 4 & original description: type:complete len:446 gc:universal TRINITY_DN918_c0_g1_i11:5020-3683(-)	-2.26825	-0.290748
16.2.1.6.2	RNA processing.RNA modification.mRNA maturation.Cleavage Factor II (CF-IIm) complex.component *(Pcf11)	trinity_dn918_c0_g1_i16.p1	Transcript	mercator4v5.0: component *(Pcf11) of Cleavage Factor II (CF-IIm) complex & prot-scriber: cid domain containing protein & swissprot: Polyadenylation and cleavage factor homolog 4 & original description: type:5prime_partial len:876 gc:universal TRINITY_DN918_c0_g1_i16:3059-432(-)	3.11173	0.0368347
16.2.1.6.2	RNA processing.RNA modification.mRNA maturation.Cleavage Factor II (CF-IIm) complex.component *(Pcf11)	trinity_dn918_c0_g1_i17.p1	Transcript	mercator4v5.0: component *(Pcf11) of Cleavage Factor II (CF-IIm) complex & prot-scriber: cid domain containing protein & swissprot: Polyadenylation and cleavage factor homolog 4 & original description: type:5prime_partial len:876 gc:universal TRINITY_DN918_c0_g1_i17:2885-258(-)	3.11173	0.0368347
16.2.3.1.4	RNA processing.RNA modification.snRNA maturation.DSP snRNA processing complex.component *(DSP4)	trinity_dn6511_c3_g1_i36.p1	Transcript	mercator4v5.0: component *(DSP4) of DSP snRNA processing complex & prot-scriber: beta casp domain containing protein & swissprot: no annotation & original description: type:5prime_partial len:576 gc:universal TRINITY_DN6511_c3_g1_i36:1835-108(-)	-2.22656	-0.489945
16.2.4.7.1	RNA processing.RNA modification.tRNA modification.2-lysyl-cytidine modification.tRNA 2-lysyl-cytidine synthase *(RSY3)	trinity_dn9329_c0_g2_i2.p1	Transcript	mercator4v5.0: tRNA 2-lysyl-cytidine synthase *(RSY3) & prot-scriber: trna ile lysidine & swissprot: no annotation & original description: type:complete len:689 gc:universal TRINITY_DN9329_c0_g2_i2:52-2118(+)	6.46636	1.77457
16.2.6.1.10	RNA processing.RNA modification.RNA methylation.rRNA methylation.RsmG-type rRNA methyltransferase	trinity_dn3177_c0_g1_i13.p2	Transcript	mercator4v5.0: RsmG-type rRNA methyltransferase & prot-scriber: baccz ribosomal rna small subunit methyltransferase g & swissprot: no annotation & original description: type:complete len:260 gc:universal TRINITY_DN3177_c0_g1_i13:1301-2080(+)	2.67882	1.12581
16.2.6.2.7.3	RNA processing.RNA modification.RNA methylation.tRNA methylation.TRM7-TRM732/TRM734 tRNA cytidine/guanine-methyltransferase complex.component *(TRM734)	trinity_dn17038_c0_g1_i14.p1	Transcript	mercator4v5.0: component *(TRM734) of TRM7-TRM732/TRM734 tRNA cytidine/guanosine-methyltransferase complex & prot-scriber: wd repeat containing protein & swissprot: no annotation & original description: type:5prime_partial len:402 gc:universal TRINITY_DN17038_c0_g1_i14:2222-1017(-)	5.83102	-1.93552
16.2.6.3.2.1	RNA processing.RNA modification.RNA methylation.mRNA methylation.N6-methyladenosine methylation reading.methylation reader *(ECT)	trinity_dn480_c1_g1_i10.p1	Transcript	mercator4v5.0: methylation reader *(ECT) & prot-scriber: yth domain containing family protein & swissprot: YTH domain-containing protein ECT2 & original description: type:5prime_partial len:748 gc:universal TRINITY_DN480_c1_g1_i10:1-2244(+)	4.16156	0.392684
16.3.1.2.2	RNA processing.RNA export.receptor-mediated nuclear transport.mRNA export.regulatory protein *(GLE1) of LOS4 helicase	trinity_dn10027_c0_g2_i6.p1	Transcript	mercator4v5.0: regulatory protein *(GLE1) of LOS4 helicase & prot-scriber: nucleoporin gle & swissprot: Protein GLE1 & original description: type:5prime_partial len:513 gc:universal TRINITY_DN10027_c0_g2_i6:2196-658(-)	2.13266	-0.283967
16.3.2.1.3	RNA processing.RNA export.TREX/THO ribonucleoparticle (RNP) trafficking complex.THO subcomplex.component *(THOC3/Tex1)	trinity_dn7646_c0_g2_i9.p1	Transcript	mercator4v5.0: component *(THOC3/Tex1) of mRNP trafficking THO subcomplex & prot-scriber: anapc4 wd40 domain containing protein & swissprot: THO complex subunit 3 & original description: type:complete len:314 gc:universal TRINITY_DN7646_c0_g2_i9:77-1018(+)	-2.04233	-1.80505
16.3.2.5	RNA processing.RNA export.TREX/THO ribonucleoparticle (RNP) trafficking complex.regulatory protein *(SDE5)	trinity_dn17180_c0_g1_i6.p1	Transcript	mercator4v5.0: regulatory protein *(SDE5) of mRNA export & prot-scriber: smr domain containing protein & swissprot: SMR domain-containing protein At5g58720 & original description: type:complete len:355 gc:universal TRINITY_DN17180_c0_g1_i6:526-1590(+)	6.60188	0.551733
16.3.3.1	RNA processing.RNA export.TREX-2 ribonucleoparticle (RNP) trafficking complex.scaffold component *(GANP/SAC3)	trinity_dn9556_c0_g1_i14.p1	Transcript	mercator4v5.0: scaffold component *(GANP/SAC3) of TREX-2 mRNP trafficking complex & prot-scriber: pci domain containing protein & swissprot: SAC3 family protein B & original description: type:complete len:1646 gc:universal TRINITY_DN9556_c0_g1_i14:82-5019(+)	-5.57244	-0.57378
16.3.3.1	RNA processing.RNA export.TREX-2 ribonucleoparticle (RNP) trafficking complex.scaffold component *(GANP/SAC3)	trinity_dn9556_c0_g2_i10.p1	Transcript	mercator4v5.0: scaffold component *(GANP/SAC3) of TREX-2 mRNP trafficking complex & prot-scriber: pci domain containing protein & swissprot: SAC3 family protein B & original description: type:complete len:1049 gc:universal TRINITY_DN9556_c0_g2_i10:3491-345(-)	7.32899	-0.296856
16.4.1.2	RNA processing.RNA homeostasis.mRNA quality control.regulatory protein *(LARP6)	trinity_dn73088_c0_g1_i1.p1	Transcript	mercator4v5.0: regulatory protein *(LARP6) of mRNA quality control & prot-scriber: hth la type rna binding domain containing protein & swissprot: La-related protein 6C & original description: type:complete len:394 gc:universal TRINITY_DN73088_c0_g1_i1:170-1351(+)	7.52518	-1.03482
16.4.1.2	RNA processing.RNA homeostasis.mRNA quality control.regulatory protein *(LARP6)	trinity_dn73088_c0_g1_i4.p1	Transcript	mercator4v5.0: regulatory protein *(LARP6) of mRNA quality control & prot-scriber: hth la type rna binding domain containing protein & swissprot: La-related protein 6C & original description: type:complete len:390 gc:universal TRINITY_DN73088_c0_g1_i4:170-1339(+)	-3.64069	-0.872978
16.4.1.2	RNA processing.RNA homeostasis.mRNA quality control.regulatory protein *(LARP6)	trinity_dn73088_c0_g4_i1.p1	Transcript	mercator4v5.0: regulatory protein *(LARP6) of mRNA quality control & prot-scriber: hth la type rna binding domain containing protein & swissprot: La-related protein 6C & original description: type:complete len:394 gc:universal TRINITY_DN73088_c0_g4_i1:1330-149(-)	-2.11221	0.217175
16.4.2.2.1	RNA processing.RNA homeostasis.Exosome complex.NEXT (Nuclear Exosome Targeting) nucleoplasmic activation complex.RNA helicase component *(HEN2)	trinity_dn1473_c0_g1_i5.p1	Transcript	mercator4v5.0: RNA helicase component *(HEN2) of Nuclear Exosome Targeting (NEXT) activation complex & prot-scriber: dexh box atp dependent rna helicase & swissprot: DExH-box ATP-dependent RNA helicase DExH10 & original description: type:complete len:995 gc:universal TRINITY_DN1473_c0_g1_i5:282-3266(+)	-2.40061	-0.0960289
16.4.2.5.2	RNA processing.RNA homeostasis.Exosome complex.SKI (SUPERKILLER) cytoplasmic regulation complex.component *(SKI3)	trinity_dn9509_c1_g1_i2.p2	Transcript	mercator4v5.0: component *(SKI3) of SUPERKILLER regulation complex & prot-scriber: tetratricopeptide repeat protein ski & swissprot: Tetratricopeptide repeat protein SKI3 & original description: type:5prime_partial len:410 gc:universal TRINITY_DN9509_c1_g1_i2:3-1232(+)	5.53949	1.75804
16.4.2.5.2	RNA processing.RNA homeostasis.Exosome complex.SKI (SUPERKILLER) cytoplasmic regulation complex.component *(SKI3)	trinity_dn9509_c1_g1_i4.p1	Transcript	mercator4v5.0: component *(SKI3) of SUPERKILLER regulation complex & prot-scriber: tetratricopeptide repeat protein ski & swissprot: Tetratricopeptide repeat protein SKI3 & original description: type:complete len:998 gc:universal TRINITY_DN9509_c1_g1_i4:103-3096(+)	2.08359	0.597581
16.4.2.5.4	RNA processing.RNA homeostasis.Exosome complex.SKI (SUPERKILLER) cytoplasmic regulation complex.associated EXO9 interaction GTPase *(SKI7)	trinity_dn12350_c2_g1_i1.p1	Transcript	mercator4v5.0: associated EXO9 interaction GTPase *(SKI7) & prot-scriber: elongation factor 1 alpha & swissprot: Elongation factor 1-alpha & original description: type:5prime_partial len:719 gc:universal TRINITY_DN12350_c2_g1_i1:2473-317(-)	2.40541	1.12259
16.4.2.5.4	RNA processing.RNA homeostasis.Exosome complex.SKI (SUPERKILLER) cytoplasmic regulation complex.associated EXO9 interaction GTPase *(SKI7)	trinity_dn12350_c2_g1_i13.p1	Transcript	mercator4v5.0: associated EXO9 interaction GTPase *(SKI7) & prot-scriber: elongation factor 1 alpha & swissprot: Elongation factor 1-alpha & original description: type:5prime_partial len:650 gc:universal TRINITY_DN12350_c2_g1_i13:2266-317(-)	7.07163	-1.41098
16.4.3.1.1	RNA processing.RNA homeostasis.mRNA deadenylation-dependent decay.mRNA deadenylation.poly(A)-specific ribonuclease *(PARN)	trinity_dn18880_c0_g1_i7.p1	Transcript	mercator4v5.0: poly(A)-specific ribonuclease *(PARN) & prot-scriber: poly a specific ribonuclese prn protein & swissprot: Poly(A)-specific ribonuclease PARN & original description: type:complete len:522 gc:universal TRINITY_DN18880_c0_g1_i7:4893-3328(-)	-2.65102	-1.35719
16.4.3.1.2.5	RNA processing.RNA homeostasis.mRNA deadenylation-dependent decay.mRNA deadenylation.CCR4-NOT complex.component *(NOT3)	trinity_dn7288_c0_g1_i5.p1	Transcript	mercator4v5.0: component *(NOT3) of mRNA deadenylation CCR4-NOT complex & prot-scriber: ccr not transcription subunit & swissprot: no annotation & original description: type:complete len:898 gc:universal TRINITY_DN7288_c0_g1_i5:3139-446(-)	-5.71337	0.674234
16.4.7.1.2	RNA processing.RNA homeostasis.NGD No-Go Decay.DOM34-HBS1 aberrant mRNA detection complex.GTPase component *(HBS1/SPL33/SKI7)	trinity_dn12350_c2_g1_i1.p1	Transcript	mercator4v5.0: GTPase component *(HBS1/SPL33/SKI7) of DOM34-HBS1 aberrant mRNA detection complex & prot-scriber: elongation factor 1 alpha & swissprot: Elongation factor 1-alpha & original description: type:5prime_partial len:719 gc:universal TRINITY_DN12350_c2_g1_i1:2473-317(-)	2.40541	1.12259
16.4.7.1.2	RNA processing.RNA homeostasis.NGD No-Go Decay.DOM34-HBS1 aberrant mRNA detection complex.GTPase component *(HBS1/SPL33/SKI7)	trinity_dn12350_c2_g1_i13.p1	Transcript	mercator4v5.0: GTPase component *(HBS1/SPL33/SKI7) of DOM34-HBS1 aberrant mRNA detection complex & prot-scriber: elongation factor 1 alpha & swissprot: Elongation factor 1-alpha & original description: type:5prime_partial len:650 gc:universal TRINITY_DN12350_c2_g1_i13:2266-317(-)	7.07163	-1.41098
16.4.9.4	RNA processing.RNA homeostasis.mRNA stress granule formation.regulatory protein *(UBA1/2) of UBP1 activity	trinity_dn4452_c1_g1_i11.p1	Transcript	mercator4v5.0: regulatory protein *(UBA1/2) of UBP1 activity & prot-scriber: heterogeneous nuclear ribonucleoprotein d & swissprot: UBP1-associated protein 2B & original description: type:complete len:444 gc:universal TRINITY_DN4452_c1_g1_i11:272-1603(+)	-2.91776	0.947855
16.4.9.7	RNA processing.RNA homeostasis.mRNA stress granule formation.regulatory protein *(AN)	trinity_dn979_c0_g1_i9.p1	Transcript	mercator4v5.0: regulatory protein *(AN) of mRNA stress granule formation & prot-scriber: 2 hacid dh c domain containing protein & swissprot: C-terminal binding protein AN & original description: type:complete len:620 gc:universal TRINITY_DN979_c0_g1_i9:2216-357(-)	2.21279	-0.755837
16.4.10.5	RNA processing.RNA homeostasis.post-transcriptional regulation.regulatory protein	trinity_dn15379_c0_g2_i1.p1	Transcript	mercator4v5.0: regulatory protein of RNA homeostasis & prot-scriber: c3h1 type domain containing protein & swissprot: Zinc finger CCCH domain-containing protein 68 & original description: type:complete len:513 gc:universal TRINITY_DN15379_c0_g2_i1:1771-233(-)	-6.85601	-1.20103
16.4.10.8	RNA processing.RNA homeostasis.post-transcriptional regulation.regulatory protein	trinity_dn10242_c0_g2_i4.p1	Transcript	mercator4v5.0: regulatory protein of RNA homeostasis & prot-scriber: zinc finger ccch domain containing protein & swissprot: Zinc finger CCCH domain-containing protein 18 & original description: type:5prime_partial len:532 gc:universal TRINITY_DN10242_c0_g2_i4:1864-269(-)	2.68829	-0.733141
16.4.10.11	RNA processing.RNA homeostasis.post-transcriptional regulation.CWF19-type post-transcriptionally regulatory factor	trinity_dn8089_c0_g1_i3.p1	Transcript	mercator4v5.0: CWF19-type post-transcriptionally regulatory factor & prot-scriber: cwf protein & swissprot: no annotation & original description: type:complete len:155 gc:universal TRINITY_DN8089_c0_g1_i3:714-250(-)	3.05064	-0.0665152
16.5.1.7	RNA processing.mRNA silencing.transacting siRNA pathway.stabilization factor *(SGS3)	trinity_dn2955_c0_g2_i2.p1	Transcript	mercator4v5.0: stabilization factor *(SGS3) of transacting siRNA pathway & prot-scriber: protein suppressor of gene silencing & swissprot: Protein SUPPRESSOR OF GENE SILENCING 3 & original description: type:complete len:518 gc:universal TRINITY_DN2955_c0_g2_i2:3018-1465(-)	3.19702	-0.752124
16.6.1.1.1.4	RNA processing.organelle machinery.pre-RNA splicing.plastidial RNA splicing.CFM-type splicing factor families.splicing factor *(CFM3)	trinity_dn4238_c0_g1_i2.p1	Transcript	mercator4v5.0: plastidial RNA splicing factor *(CFM3) & prot-scriber: crm domain containing factor cfm chloroplastic mitochondrial & swissprot: CRM-domain containing factor CFM3A, chloroplastic/mitochondrial & original description: type:complete len:914 gc:universal TRINITY_DN4238_c0_g1_i2:2924-183(-)	4.19657	-0.0435597
16.6.1.1.2	RNA processing.organelle machinery.pre-RNA splicing.plastidial RNA splicing.splicing factor *(OTP51)	trinity_dn10999_c0_g1_i2.p1	Transcript	mercator4v5.0: plastidial RNA splicing factor *(OTP51) & prot-scriber: laglidadg 2 domain containing protein & swissprot: Pentatricopeptide repeat-containing protein At2g15820, chloroplastic & original description: type:5prime_partial len:817 gc:universal TRINITY_DN10999_c0_g1_i2:2-2452(+)	-3.15888	0.0694393
16.6.1.1.2	RNA processing.organelle machinery.pre-RNA splicing.plastidial RNA splicing.splicing factor *(OTP51)	trinity_dn10999_c0_g2_i1.p1	Transcript	mercator4v5.0: plastidial RNA splicing factor *(OTP51) & prot-scriber: laglidadg 2 domain containing protein & swissprot: Pentatricopeptide repeat-containing protein At2g15820, chloroplastic & original description: type:5prime_partial len:822 gc:universal TRINITY_DN10999_c0_g2_i1:2852-387(-)	-2.57498	-0.925461
16.6.1.2.11	RNA processing.organelle machinery.pre-RNA splicing.mitochondrial RNA splicing.splicing factor *(MISF26)	trinity_dn10238_c1_g1_i1.p1	Transcript	mercator4v5.0: group-II intron mitochondrial splicing factor *(MISF26) & prot-scriber: pentatricopeptide repeat containing protein mitochondrial & swissprot: Pentatricopeptide repeat-containing protein At1g66345, mitochondrial & original description: type:5prime_partial len:537 gc:universal TRINITY_DN10238_c1_g1_i1:3-1613(+)	2.75632	-1.01444
16.6.2.2.1	RNA processing.organelle machinery.RNA modification.C-to-U RNA editing.RNA editing factor *(MORF)	trinity_dn13639_c0_g1_i7.p1	Transcript	mercator4v5.0: RNA editing factor *(MORF) & prot-scriber: multiple organellar rna editing factor 5 chloroplastic mitochondrial & swissprot: Multiple organellar RNA editing factor 1, mitochondrial & original description: type:5prime_partial len:334 gc:universal TRINITY_DN13639_c0_g1_i7:1335-334(-)	2.30818	-1.02104
16.6.2.2.1	RNA processing.organelle machinery.RNA modification.C-to-U RNA editing.RNA editing factor *(MORF)	trinity_dn13639_c0_g1_i9.p1	Transcript	mercator4v5.0: RNA editing factor *(MORF) & prot-scriber: multiple organellar rna editing factor 5 chloroplastic mitochondrial & swissprot: Multiple organellar RNA editing factor 1, mitochondrial & original description: type:5prime_partial len:334 gc:universal TRINITY_DN13639_c0_g1_i9:1331-330(-)	2.30818	-1.02104
16.6.2.2.1	RNA processing.organelle machinery.RNA modification.C-to-U RNA editing.RNA editing factor *(MORF)	trinity_dn16499_c0_g1_i3.p1	Transcript	mercator4v5.0: RNA editing factor *(MORF) & prot-scriber: multiple organellar rna editing factor 2 chloroplastic & swissprot: Multiple organellar RNA editing factor 9, chloroplastic & original description: type:5prime_partial len:172 gc:universal TRINITY_DN16499_c0_g1_i3:1-516(+)	2.05519	-0.0341548
16.6.2.2.5.42	RNA processing.organelle machinery.RNA modification.C-to-U RNA editing.PPR-type RNA editing factor activities.RNA editing factor *(ECB2/VAC1)	trinity_dn30794_c0_g1_i15.p1	Transcript	mercator4v5.0: RNA editing factor *(ECB2/VAC1) & prot-scriber: pentatricopeptide repeat containing protein & swissprot: Pentatricopeptide repeat-containing protein At1g15510, chloroplastic & original description: type:5prime_partial len:866 gc:universal TRINITY_DN30794_c0_g1_i15:2958-361(-)	2.63	-0.8485
16.6.3.1.3	RNA processing.organelle machinery.RNA homeostasis.ribonuclease activities.endoribonuclease *(CSP41)	trinity_dn10507_c1_g1_i5.p1	Transcript	mercator4v5.0: endoribonuclease *(CSP41) & prot-scriber: epimerase domain containing protein & swissprot: Chloroplast stem-loop binding protein of 41 kDa a, chloroplastic & original description: type:complete len:285 gc:universal TRINITY_DN10507_c1_g1_i5:1168-314(-)	-2.88011	-0.346407
17.1.1.3	Protein biosynthesis.ribosome biogenesis.rRNA maturation.rRNA processing factor *(IRP1)	trinity_dn759_c1_g1_i4.p1	Transcript	mercator4v5.0: rRNA processing factor *(IRP1) & prot-scriber: sterile alpha motif sam domain containing protein & swissprot: no annotation & original description: type:complete len:336 gc:universal TRINITY_DN759_c1_g1_i4:339-1346(+)	2.3405	1.1331
17.1.1.3	Protein biosynthesis.ribosome biogenesis.rRNA maturation.rRNA processing factor *(IRP1)	trinity_dn759_c1_g1_i5.p1	Transcript	mercator4v5.0: rRNA processing factor *(IRP1) & prot-scriber: motif sam domain containing protein & swissprot: no annotation & original description: type:complete len:411 gc:universal TRINITY_DN759_c1_g1_i5:171-1403(+)	2.12885	-1.04439
17.1.1.8.1	Protein biosynthesis.ribosome biogenesis.rRNA maturation.ITS2 rRNA removal.pre-rRNA cleavage factor *(LAS1)	trinity_dn10206_c0_g2_i15.p1	Transcript	mercator4v5.0: LAS1 pre-rRNA cleavage factor involved in ITS2 rRNA removal & prot-scriber: pre rrna processing protein las & swissprot: no annotation & original description: type:3prime_partial len:505 gc:universal TRINITY_DN10206_c0_g2_i15:1514-3(-)	-2.4064	-1.04467
17.1.2.1.14	Protein biosynthesis.ribosome biogenesis.large ribosomal subunit (LSU).LSU proteome.component *(uL14)	trinity_dn8127_c0_g4_i1.p1	Transcript	mercator4v5.0: component *(uL14) of large ribosomal-subunit (LSU) proteome & prot-scriber: 60s ribosomal l23 protein & swissprot: 60S ribosomal protein L23 & original description: type:internal len:141 gc:universal TRINITY_DN8127_c0_g4_i1:1-420(+)	2.23253	-0.253047
17.1.2.2.2.1.1	Protein biosynthesis.ribosome biogenesis.large ribosomal subunit (LSU).LSU processome.pre-60S ribosomal subunit nuclear export.NOC export complexes.component *(NOC1/SWA2)	trinity_dn3836_c0_g4_i1.p1	Transcript	mercator4v5.0: component *(NOC1) of ribosomal-subunit proteome nuclear export complex & prot-scriber: cbf domain containing protein & swissprot: no annotation & original description: type:internal len:351 gc:universal TRINITY_DN3836_c0_g4_i1:1051-2(-)	2.01992	-0.176761
17.1.2.2.2.1.2	Protein biosynthesis.ribosome biogenesis.large ribosomal subunit (LSU).LSU processome.pre-60S ribosomal subunit nuclear export.NOC export complexes.component *(NOC2)	trinity_dn11891_c0_g1_i4.p1	Transcript	mercator4v5.0: component *(NOC2) of ribosomal-subunit proteome nuclear export complexes & prot-scriber: nucleolar complex protein homolog & swissprot: Nucleolar complex protein 2 homolog & original description: type:5prime_partial len:521 gc:universal TRINITY_DN11891_c0_g1_i4:2212-650(-)	-2.16895	0.110128
17.1.2.2.2.1.3	Protein biosynthesis.ribosome biogenesis.large ribosomal subunit (LSU).LSU processome.pre-60S ribosomal subunit nuclear export.NOC export complexes.component *(NOC3)	trinity_dn9798_c1_g1_i5.p1	Transcript	mercator4v5.0: component *(NOC3) of ribosomal-subunit proteome nuclear export complex & prot-scriber: quality protein nucleolar complex homolog & swissprot: no annotation & original description: type:complete len:649 gc:universal TRINITY_DN9798_c1_g1_i5:3534-1588(-)	-2.26401	0.0526101
17.1.2.2.2.5	Protein biosynthesis.ribosome biogenesis.large ribosomal subunit (LSU).LSU processome.pre-60S ribosomal subunit nuclear export.export factor *(NMD3)	trinity_dn1021_c0_g2_i7.p1	Transcript	mercator4v5.0: pre-60S ribosomal-subunit proteome nuclear export factor *(NMD3) & prot-scriber: 60s ribosomal export protein nmd & swissprot: no annotation & original description: type:5prime_partial len:469 gc:universal TRINITY_DN1021_c0_g2_i7:1784-378(-)	2.17772	-0.221468
17.1.3.2.1.3.1	Protein biosynthesis.ribosome biogenesis.small ribosomal subunit (SSU).SSU processome.pre-40S ribosomal subunit nuclear assembly.UtpB module.assembly factor *(UTP18)	trinity_dn64377_c0_g2_i2.p1	Transcript	mercator4v5.0: SSU processome assembly factor *(UTP18) & prot-scriber: u3 small nucleolar rna associated protein homolog & swissprot: U3 small nucleolar RNA-associated protein 18 homolog & original description: type:5prime_partial len:622 gc:universal TRINITY_DN64377_c0_g2_i2:2243-378(-)	-6.65201	0.958466
17.1.3.2.1.4.1	Protein biosynthesis.ribosome biogenesis.small ribosomal subunit (SSU).SSU processome.pre-40S ribosomal subunit nuclear assembly.UtpC module.assembly factor *(UTP22)	trinity_dn10938_c0_g2_i5.p1	Transcript	mercator4v5.0: pre-40S ribosomal subunit assembly factor *(UTP22) & prot-scriber: nucleolar protein & swissprot: no annotation & original description: type:complete len:689 gc:universal TRINITY_DN10938_c0_g2_i5:2326-260(-)	-2.39408	1.02724
17.1.3.2.1.11	Protein biosynthesis.ribosome biogenesis.small ribosomal subunit (SSU).SSU processome.pre-40S ribosomal subunit nuclear assembly.assembly factor *(UTP14)	trinity_dn33047_c0_g1_i16.p1	Transcript	mercator4v5.0: SSU processome assembly factor *(UTP14) & prot-scriber: mouse u3 small nucleolar rna associated protein homolog a & swissprot: no annotation & original description: type:5prime_partial len:909 gc:universal TRINITY_DN33047_c0_g1_i16:2847-121(-)	-2.19104	0.0397842
17.1.3.2.1.15	Protein biosynthesis.ribosome biogenesis.small ribosomal subunit (SSU).SSU processome.pre-40S ribosomal subunit nuclear assembly.assembly factor *(FAP7/AAK6)	trinity_dn35682_c0_g1_i2.p1	Transcript	mercator4v5.0: SSU processome assembly factor *(FAP7/AAK6) & prot-scriber: adenylate kinase isoenzyme homolog & swissprot: Adenylate kinase isoenzyme 6 homolog & original description: type:complete len:179 gc:universal TRINITY_DN35682_c0_g1_i2:579-43(-)	3.1198	1.78086
17.2.1	Protein biosynthesis.aminoacyl-tRNA synthetase activities.alanine-tRNA ligase	trinity_dn18710_c0_g1_i9.p1	Transcript	mercator4v5.0: alanine-tRNA ligase & prot-scriber: alanine trna ligase & swissprot: Alanine--tRNA ligase, chloroplastic/mitochondrial & original description: type:complete len:1039 gc:universal TRINITY_DN18710_c0_g1_i9:131-3247(+)	5.71853	0.0461243
17.2.3	Protein biosynthesis.aminoacyl-tRNA synthetase activities.asparagine-tRNA ligase	trinity_dn13262_c0_g1_i8.p1	Transcript	mercator4v5.0: asparagine-tRNA ligase & prot-scriber: asparagine trna ligase & swissprot: Asparagine--tRNA ligase, cytoplasmic 1 & original description: type:complete len:568 gc:universal TRINITY_DN13262_c0_g1_i8:2189-486(-)	6.08567	-0.340009
17.2.3	Protein biosynthesis.aminoacyl-tRNA synthetase activities.asparagine-tRNA ligase	trinity_dn51204_c0_g1_i2.p1	Transcript	mercator4v5.0: asparagine-tRNA ligase & prot-scriber: asparagine trna ligase & swissprot: Asparagine--tRNA ligase, cytoplasmic 2 & original description: type:5prime_partial len:501 gc:universal TRINITY_DN51204_c0_g1_i2:1-1503(+)	-6.08768	-0.117915
17.2.8.2	Protein biosynthesis.aminoacyl-tRNA synthetase activities.glutamyl-tRNA-dependent amidotransferase complex.component *(GatB)	trinity_dn1877_c0_g1_i2.p1	Transcript	mercator4v5.0: component *(GatB) of glutamyl-tRNA-dependent amidotransferase complex & prot-scriber: aspartyl glutamyl trna asn gln amidotransferase subunit b & swissprot: Glutamyl-tRNA(Gln) amidotransferase subunit B, chloroplastic/mitochondrial & original description: type:complete len:549 gc:universal TRINITY_DN1877_c0_g1_i2:1698-52(-)	2.32894	0.118192
17.2.8.2	Protein biosynthesis.aminoacyl-tRNA synthetase activities.glutamyl-tRNA-dependent amidotransferase complex.component *(GatB)	trinity_dn1877_c0_g1_i7.p1	Transcript	mercator4v5.0: component *(GatB) of glutamyl-tRNA-dependent amidotransferase complex & prot-scriber: aspartyl glutamyl trna asn gln amidotransferase subunit b & swissprot: Glutamyl-tRNA(Gln) amidotransferase subunit B, chloroplastic/mitochondrial & original description: type:complete len:549 gc:universal TRINITY_DN1877_c0_g1_i7:1698-52(-)	2.32894	0.118192
17.2.17	Protein biosynthesis.aminoacyl-tRNA synthetase activities.proline-tRNA ligase	trinity_dn5225_c0_g1_i13.p1	Transcript	mercator4v5.0: proline-tRNA ligase & prot-scriber: quality protein proline trna ligase & swissprot: Proline--tRNA ligase, chloroplastic/mitochondrial & original description: type:complete len:480 gc:universal TRINITY_DN5225_c0_g1_i13:2519-1080(-)	2.13832	0.130335
17.2.18	Protein biosynthesis.aminoacyl-tRNA synthetase activities.serine-tRNA ligase	trinity_dn2031_c0_g1_i15.p1	Transcript	mercator4v5.0: serine-tRNA ligase & prot-scriber: serine trna ligase & swissprot: Serine--tRNA ligase & original description: type:5prime_partial len:416 gc:universal TRINITY_DN2031_c0_g1_i15:1587-340(-)	2.58159	-0.321778
17.2.19	Protein biosynthesis.aminoacyl-tRNA synthetase activities.threonine-tRNA ligase	trinity_dn19866_c0_g2_i2.p1	Transcript	mercator4v5.0: threonine-tRNA ligase & prot-scriber: sulsy threonine trna ligase & swissprot: Threonine--tRNA ligase, chloroplastic/mitochondrial 2 & original description: type:complete len:666 gc:universal TRINITY_DN19866_c0_g2_i2:137-2134(+)	6.55053	-1.09341
17.2.24	Protein biosynthesis.aminoacyl-tRNA synthetase activities.valine-tRNA ligase	trinity_dn21185_c1_g3_i5.p1	Transcript	mercator4v5.0: valine-tRNA ligase & prot-scriber: dehm1 valine trna ligase & swissprot: Valine--tRNA ligase, chloroplastic/mitochondrial 2 & original description: type:complete len:966 gc:universal TRINITY_DN21185_c1_g3_i5:3429-532(-)	6.84887	-0.502752
17.3.1.2.1.1.2	Protein biosynthesis.translation initiation.Pre-Initiation Complex (PIC) module.eIF2 Met-tRNA binding factor activity.eIF2 Met-tRNA binding factor complex.eIF2-alpha component activity.regulatory kinase *(GCN2)	trinity_dn23965_c0_g2_i4.p1	Transcript	mercator4v5.0: regulatory kinase *(GCN2) of alpha component of eIF2 complex & prot-scriber: non specific serine threonine protein kinase & swissprot: eIF-2-alpha kinase GCN2 & original description: type:complete len:702 gc:universal TRINITY_DN23965_c0_g2_i4:1920-4025(+)	-5.96739	-1.22665
17.3.1.2.4.1	Protein biosynthesis.translation initiation.Pre-Initiation Complex (PIC) module.eIF2 Met-tRNA binding factor activity.eIF2B GDP recycling complex.component *(eIF2B-alpha)	trinity_dn346_c0_g1_i8.p1	Transcript	mercator4v5.0: component *(eIF2B-alpha) of eIF2B eIF2-GDP recycling complex & prot-scriber: eif 2b factor subunit alpha & swissprot: no annotation & original description: type:complete len:398 gc:universal TRINITY_DN346_c0_g1_i8:147-1340(+)	6.10145	0.166946
17.3.1.3.13	Protein biosynthesis.translation initiation.Pre-Initiation Complex (PIC) module.eIF3 mRNA-to-PIC binding complex.component *(eIF3m)	trinity_dn15936_c0_g1_i6.p1	Transcript	mercator4v5.0: component *(eIF3m) of eIF3 mRNA-to-PIC binding complex & prot-scriber: droya eukaryotic translation initiation factor subunit m & swissprot: no annotation & original description: type:complete len:337 gc:universal TRINITY_DN15936_c0_g1_i6:1784-774(-)	2.18985	-0.021828
17.4.2.1	Protein biosynthesis.translation elongation.eEF2 mRNA-translocation factor activity.mRNA-translocation factor *(eEF2))	trinity_dn315_c0_g1_i3.p1	Transcript	mercator4v5.0: mRNA-translocation factor *(eEF2)) & prot-scriber: canal elongation factor & swissprot: Elongation factor 2 & original description: type:5prime_partial len:804 gc:universal TRINITY_DN315_c0_g1_i3:3012-601(-)	2.52008	0.458419
17.4.2.2.3	Protein biosynthesis.translation elongation.eEF2 mRNA-translocation factor activity.regulatory eEF2 diphthamide-modification.diphthamide biosynthesis chaperone *(DPH3)	trinity_dn28815_c0_g2_i1.p1	Transcript	mercator4v5.0: diphthamide biosynthesis chaperone *(DPH3) & prot-scriber: binding domain containing protein & swissprot: no annotation & original description: type:5prime_partial len:211 gc:universal TRINITY_DN28815_c0_g2_i1:1009-377(-)	2.37595	0.481453
17.4.2.2.6	Protein biosynthesis.translation elongation.eEF2 mRNA-translocation factor activity.regulatory eEF2 diphthamide-modification.diphthamide synthetase *(DPH6)	trinity_dn22093_c0_g2_i3.p2	Transcript	mercator4v5.0: diphthamide synthetase *(DPH6) & prot-scriber: quality protein diphthine ammonia ligase & swissprot: no annotation & original description: type:complete len:192 gc:universal TRINITY_DN22093_c0_g2_i3:3680-3105(-)	2.12314	-0.903455
17.6.1.2.4	Protein biosynthesis.organelle machinery.mitochondrial ribosome biogenesis.large ribosomal subunit proteome.component *(uL4m)	trinity_dn4435_c0_g2_i9.p1	Transcript	mercator4v5.0: component *(uL4m) of large mitoribosomal-subunit proteome & prot-scriber: 50s ribosomal protein l4 & swissprot: 50S ribosomal protein L4, chloroplastic & original description: type:complete len:315 gc:universal TRINITY_DN4435_c0_g2_i9:1227-283(-)	2.5815	-0.11124
17.6.1.2.34	Protein biosynthesis.organelle machinery.mitochondrial ribosome biogenesis.large ribosomal subunit proteome.component *(mL46)	trinity_dn4667_c0_g1_i1.p1	Transcript	mercator4v5.0: component *(mL46) of large mitoribosomal-subunit proteome & prot-scriber: 39s ribosomal protein l46 mitochondrial & swissprot: no annotation & original description: type:5prime_partial len:251 gc:universal TRINITY_DN4667_c0_g1_i1:1-753(+)	6.20518	0.196661
17.6.1.2.39	Protein biosynthesis.organelle machinery.mitochondrial ribosome biogenesis.large ribosomal subunit proteome.component *(mL103)	trinity_dn11828_c0_g2_i2.p1	Transcript	mercator4v5.0: component *(mL103) of large mitoribosomal-subunit proteome & prot-scriber: pentatricopeptide repeat containing protein mitochondrial & swissprot: Pentatricopeptide repeat-containing protein At4g36680, mitochondrial & original description: type:complete len:408 gc:universal TRINITY_DN11828_c0_g2_i2:1669-446(-)	-2.13676	-0.97122
17.6.1.3.21	Protein biosynthesis.organelle machinery.mitochondrial ribosome biogenesis.small ribosomal subunit proteome.component *(mS23)	trinity_dn6508_c0_g1_i3.p1	Transcript	mercator4v5.0: component *(mS23) of small mitoribosomal-subunit proteome & prot-scriber: at hook motif nuclear localized protein & swissprot: no annotation & original description: type:complete len:144 gc:universal TRINITY_DN6508_c0_g1_i3:1084-653(-)	2.45131	0.153548
17.6.1.3.29	Protein biosynthesis.organelle machinery.mitochondrial ribosome biogenesis.small ribosomal subunit proteome.component *(mS78/mS79)	trinity_dn11828_c0_g2_i2.p1	Transcript	mercator4v5.0: component *(mS78/mS79) of small mitoribosomal-subunit proteome & prot-scriber: pentatricopeptide repeat containing protein mitochondrial & swissprot: Pentatricopeptide repeat-containing protein At4g36680, mitochondrial & original description: type:complete len:408 gc:universal TRINITY_DN11828_c0_g2_i2:1669-446(-)	-2.13676	-0.97122
17.6.2.2.13	Protein biosynthesis.organelle machinery.plastidial ribosome biogenesis.large ribosomal subunit proteome.component *(uL15c)	trinity_dn4733_c0_g1_i3.p2	Transcript	mercator4v5.0: component *(uL15c) of large plastid ribosomal-subunit proteome & prot-scriber: 50s ribosomal protein l15 & swissprot: 50S ribosomal protein L15, chloroplastic & original description: type:complete len:274 gc:universal TRINITY_DN4733_c0_g1_i3:1101-1922(+)	3.46162	0.670981
17.6.5.1	Protein biosynthesis.organelle machinery.translation termination.peptide chain release factor *(PrfA)	trinity_dn6555_c0_g1_i16.p2	Transcript	mercator4v5.0: translation peptide chain release factor *(PrfA) & prot-scriber: peptide chain release factor 1 & swissprot: Peptide chain release factor 1, mitochondrial & original description: type:complete len:219 gc:universal TRINITY_DN6555_c0_g1_i16:1059-1715(+)	-2.56523	-0.41968
17.6.5.1	Protein biosynthesis.organelle machinery.translation termination.peptide chain release factor *(PrfA)	trinity_dn6555_c0_g1_i8.p1	Transcript	mercator4v5.0: translation peptide chain release factor *(PrfA) & prot-scriber: of peptide chain release factor 1 & swissprot: Peptide chain release factor 1, mitochondrial & original description: type:3prime_partial len:369 gc:universal TRINITY_DN6555_c0_g1_i8:201-1304(+)	-7.77845	0.718156
17.6.5.2	Protein biosynthesis.organelle machinery.translation termination.peptide chain release factor *(PrfB)	trinity_dn17282_c0_g2_i2.p1	Transcript	mercator4v5.0: translation peptide chain release factor *(PrfB) & prot-scriber: peptide chain release factor & swissprot: Peptide chain release factor PrfB1, chloroplastic & original description: type:complete len:291 gc:universal TRINITY_DN17282_c0_g2_i2:1091-219(-)	2.85342	-0.427444
18.1.1.4.3	Protein modification.glycosylation.N-linked glycosylation.dolichol-phosphate-linked oligosaccharide precursor assembly.beta-1,4-mannosyl-transferase *(ALG1)	trinity_dn1115_c0_g3_i3.p2	Transcript	mercator4v5.0: beta-1,4-mannosyl-transferase *(ALG1) & prot-scriber: chitobiosyldiphosphodolichol beta mannosyltransferase & swissprot: UDP-glycosyltransferase TURAN & original description: type:complete len:193 gc:universal TRINITY_DN1115_c0_g3_i3:1409-1987(+)	-2.14367	0.365369
18.1.1.4.3	Protein modification.glycosylation.N-linked glycosylation.dolichol-phosphate-linked oligosaccharide precursor assembly.beta-1,4-mannosyl-transferase *(ALG1)	trinity_dn3890_c2_g1_i34.p1	Transcript	mercator4v5.0: beta-1,4-mannosyl-transferase *(ALG1) & prot-scriber: chitobiosyldiphosphodolichol beta mannosyltransferase & swissprot: UDP-glycosyltransferase TURAN & original description: type:complete len:281 gc:universal TRINITY_DN3890_c2_g1_i34:998-156(-)	2.51417	0.494347
18.1.1.4.3	Protein modification.glycosylation.N-linked glycosylation.dolichol-phosphate-linked oligosaccharide precursor assembly.beta-1,4-mannosyl-transferase *(ALG1)	trinity_dn3890_c2_g1_i37.p1	Transcript	mercator4v5.0: beta-1,4-mannosyl-transferase *(ALG1) & prot-scriber: chitobiosyldiphosphodolichol beta mannosyltransferase & swissprot: UDP-glycosyltransferase TURAN & original description: type:3prime_partial len:186 gc:universal TRINITY_DN3890_c2_g1_i37:555-1(-)	6.09081	-0.770442
18.1.1.4.8	Protein modification.glycosylation.N-linked glycosylation.dolichol-phosphate-linked oligosaccharide precursor assembly.alpha-1,2-mannosyltransferase *(ALG9)	trinity_dn7325_c0_g1_i8.p1	Transcript	mercator4v5.0: alpha-1,2-mannosyltransferase *(ALG9) & prot-scriber: alpha mannosyltransferase & swissprot: Dol-P-Man:Man(6)GlcNAc(2)-PP-Dol alpha-1,2-mannosyltransferase & original description: type:complete len:573 gc:universal TRINITY_DN7325_c0_g1_i8:3829-2111(-)	3.28482	-1.94483
18.1.1.7.1	Protein modification.glycosylation.N-linked glycosylation.paucimannosidic N-glycan formation.beta-N-acetylhexosaminidase *(HEXO)	trinity_dn7591_c1_g1_i1.p1	Transcript	mercator4v5.0: beta-N-acetylhexosaminidase *(HEXO) & prot-scriber: beta hexosaminidase & swissprot: Beta-hexosaminidase 2 & original description: type:3prime_partial len:292 gc:universal TRINITY_DN7591_c1_g1_i1:1221-2093(+)	2.44561	-0.0059394
18.1.1.7.1	Protein modification.glycosylation.N-linked glycosylation.paucimannosidic N-glycan formation.beta-N-acetylhexosaminidase *(HEXO)	trinity_dn7591_c1_g2_i1.p1	Transcript	mercator4v5.0: beta-N-acetylhexosaminidase *(HEXO) & prot-scriber: beta hexosaminidase subunit & swissprot: Beta-hexosaminidase 2 & original description: type:complete len:580 gc:universal TRINITY_DN7591_c1_g2_i1:2257-518(-)	5.78689	-0.0489577
18.1.2.2.2	Protein modification.glycosylation.O-linked glycosylation.serine/threonine O-linked glycosylation.N-acetylglucosamine transferase *(SEC)	trinity_dn8248_c1_g1_i4.p1	Transcript	mercator4v5.0: N-acetylglucosamine transferase *(SEC) & prot-scriber: protein o glcnac transferase & swissprot: Probable UDP-N-acetylglucosamine--peptide N-acetylglucosaminyltransferase SEC & original description: type:complete len:996 gc:universal TRINITY_DN8248_c1_g1_i4:160-3147(+)	2.36935	-1.09842
18.1.2.2.2	Protein modification.glycosylation.O-linked glycosylation.serine/threonine O-linked glycosylation.N-acetylglucosamine transferase *(SEC)	trinity_dn8248_c1_g1_i5.p1	Transcript	mercator4v5.0: N-acetylglucosamine transferase *(SEC) & prot-scriber: protein o glcnac transferase & swissprot: Probable UDP-N-acetylglucosamine--peptide N-acetylglucosaminyltransferase SEC & original description: type:complete len:996 gc:universal TRINITY_DN8248_c1_g1_i5:290-3277(+)	2.36935	-1.09842
18.2.2.1	Protein modification.acetylation.NatB N-terminal acetylase complex.catalytic component *(NAA20)	trinity_dn6052_c0_g1_i3.p1	Transcript	mercator4v5.0: catalytic component *(NAA20) of NatB N-terminal acetylase complex & prot-scriber: n acetyltrasferase domai cotaiig protei & swissprot: N-terminal acetyltransferase B complex catalytic subunit NAA20 & original description: type:complete len:154 gc:universal TRINITY_DN6052_c0_g1_i3:907-446(-)	2.79893	0.133175
18.2.2.1	Protein modification.acetylation.NatB N-terminal acetylase complex.catalytic component *(NAA20)	trinity_dn6052_c0_g2_i2.p1	Transcript	mercator4v5.0: catalytic component *(NAA20) of NatB N-terminal acetylase complex & prot-scriber: n acetyltrasferase domai cotaiig protei & swissprot: N-terminal acetyltransferase B complex catalytic subunit NAA20 & original description: type:complete len:154 gc:universal TRINITY_DN6052_c0_g2_i2:186-647(+)	2.79893	0.133175
18.3.1.1.8	Protein modification.lipidation.glycophosphatidylinositol (GPI) anchor addition.GPI pre-assembly.phosphodiesterase *(PIG-O)	trinity_dn13821_c0_g2_i1.p1	Transcript	mercator4v5.0: phosphodiesterase *(PIG-O) & prot-scriber: gpi ethanolamine phosphate transferase & swissprot: no annotation & original description: type:complete len:969 gc:universal TRINITY_DN13821_c0_g2_i1:189-3095(+)	2.34762	0.315017
18.3.4.1.1	Protein modification.lipidation.protein S-acylation.group-A protein S-acyltransferase activities.protein S-acyltransferase *(PAT1-9)	trinity_dn6178_c1_g1_i12.p1	Transcript	mercator4v5.0: protein S-acyltransferase *(PAT1-9) & prot-scriber: protein s acyltranferae & swissprot: Probable protein S-acyltransferase 4 & original description: type:complete len:400 gc:universal TRINITY_DN6178_c1_g1_i12:1522-323(-)	3.19299	-1.13115
18.3.4.2.2	Protein modification.lipidation.protein S-acylation.group-B protein S-acyltransferase activities.protein S-acyltransferase *(PAT12-14)	trinity_dn1453_c0_g2_i2.p1	Transcript	mercator4v5.0: protein S-acyltransferase *(PAT12-14) & prot-scriber: s acyltranferae & swissprot: Probable protein S-acyltransferase 14 & original description: type:complete len:243 gc:universal TRINITY_DN1453_c0_g2_i2:973-245(-)	-3.18723	-0.245
18.3.4.2.4	Protein modification.lipidation.protein S-acylation.group-B protein S-acyltransferase activities.protein S-acyltransferase	trinity_dn5677_c0_g1_i26.p1	Transcript	mercator4v5.0: protein S-acyltransferase & prot-scriber: s acyltranferae & swissprot: no annotation & original description: type:complete len:233 gc:universal TRINITY_DN5677_c0_g1_i26:256-954(+)	2.92295	0.2565
18.4.1.1	Protein modification.phosphorylation.TKL protein kinase superfamily.LRR-I protein kinase	trinity_dn6577_c1_g2_i4.p1	Transcript	mercator4v5.0: LRR-I protein kinase & prot-scriber: protein kinase domain containing & swissprot: Probable LRR receptor-like serine/threonine-protein kinase At1g67720 & original description: type:complete len:862 gc:universal TRINITY_DN6577_c1_g2_i4:3243-658(-)	-2.02469	-0.277052
18.4.1.2	Protein modification.phosphorylation.TKL protein kinase superfamily.LRR-II protein kinase	trinity_dn35943_c0_g2_i1.p1	Transcript	mercator4v5.0: LRR-II protein kinase & prot-scriber: proline rich receptor protein kinase perk & swissprot: Probable LRR receptor-like serine/threonine-protein kinase At5g63710 & original description: type:complete len:643 gc:universal TRINITY_DN35943_c0_g2_i1:2213-285(-)	2.6611	-0.390652
18.4.1.3	Protein modification.phosphorylation.TKL protein kinase superfamily.LRR-III protein kinase	trinity_dn8936_c4_g1_i5.p1	Transcript	mercator4v5.0: LRR-III protein kinase & prot-scriber: protein kinase domain containing & swissprot: Probable inactive receptor kinase At4g23740 & original description: type:complete len:587 gc:universal TRINITY_DN8936_c4_g1_i5:372-2132(+)	2.65431	-1.51645
18.4.1.3	Protein modification.phosphorylation.TKL protein kinase superfamily.LRR-III protein kinase	trinity_dn23184_c0_g1_i2.p1	Transcript	mercator4v5.0: LRR-III protein kinase & prot-scriber: protein kinase domain containing & swissprot: Probable inactive receptor kinase RLK902 & original description: type:complete len:630 gc:universal TRINITY_DN23184_c0_g1_i2:174-2063(+)	2.4894	-0.103364
18.4.1.7	Protein modification.phosphorylation.TKL protein kinase superfamily.LRR-VII protein kinase	trinity_dn10089_c1_g1_i1.p1	Transcript	mercator4v5.0: LRR-VII protein kinase & prot-scriber: cysteine rich receptor protein kinase & swissprot: Probable LRR receptor-like serine/threonine-protein kinase IRK & original description: type:5prime_partial len:1009 gc:universal TRINITY_DN10089_c1_g1_i1:3179-153(-)	2.70468	0.133084
18.4.1.9	Protein modification.phosphorylation.TKL protein kinase superfamily.LRR-IX protein kinase	trinity_dn2964_c0_g1_i1.p1	Transcript	mercator4v5.0: LRR-IX protein kinase & prot-scriber: protein kinase domain containing & swissprot: Receptor-like kinase TMK4 & original description: type:3prime_partial len:689 gc:universal TRINITY_DN2964_c0_g1_i1:238-2301(+)	2.69077	0.245689
18.4.1.11	Protein modification.phosphorylation.TKL protein kinase superfamily.LRR-XI protein kinase	trinity_dn8283_c1_g1_i2.p1	Transcript	mercator4v5.0: LRR-XI protein kinase & prot-scriber: leucine rich repeat receptor serine threonine protein kinase & swissprot: Leucine-rich repeat receptor-like serine/threonine-protein kinase At1g17230 & original description: type:complete len:1099 gc:universal TRINITY_DN8283_c1_g1_i2:3767-471(-)	-2.80199	-0.657582
18.4.1.12	Protein modification.phosphorylation.TKL protein kinase superfamily.LRR-XII protein kinase	trinity_dn1176_c0_g1_i4.p1	Transcript	mercator4v5.0: LRR-XII protein kinase & prot-scriber: ectin domain containing receptor kinase 4 & swissprot: MDIS1-interacting receptor like kinase 2 & original description: type:5prime_partial len:720 gc:universal TRINITY_DN1176_c0_g1_i4:2-2161(+)	-5.71927	0.025317
18.4.1.15	Protein modification.phosphorylation.TKL protein kinase superfamily.LRR-XV protein kinase	trinity_dn11133_c0_g1_i1.p1	Transcript	mercator4v5.0: LRR-XV protein kinase & prot-scriber: protein kinase domain containing & swissprot: LRR receptor-like serine/threonine-protein kinase RPK2 & original description: type:5prime_partial len:1203 gc:universal TRINITY_DN11133_c0_g1_i1:4140-532(-)	3.56531	0.13172
18.4.1.15	Protein modification.phosphorylation.TKL protein kinase superfamily.LRR-XV protein kinase	trinity_dn11133_c0_g1_i2.p1	Transcript	mercator4v5.0: LRR-XV protein kinase & prot-scriber: protein kinase domain containing & swissprot: LRR receptor-like serine/threonine-protein kinase RPK2 & original description: type:5prime_partial len:1203 gc:universal TRINITY_DN11133_c0_g1_i2:4140-532(-)	-3.13877	-0.593666
18.4.1.17	Protein modification.phosphorylation.TKL protein kinase superfamily.DUF26 protein kinase	trinity_dn720_c0_g1_i1.p1	Transcript	mercator4v5.0: DUF26 protein kinase & prot-scriber: arath cysteine rich receptor protein kinase & swissprot: Cysteine-rich receptor-like protein kinase 2 & original description: type:complete len:488 gc:universal TRINITY_DN720_c0_g1_i1:1960-3423(+)	-5.57657	0.313625
18.4.1.18	Protein modification.phosphorylation.TKL protein kinase superfamily.Extensin protein kinase	trinity_dn4622_c0_g1_i2.p1	Transcript	mercator4v5.0: Extensin protein kinase & prot-scriber: protein kinase domain containing & swissprot: Receptor-like serine/threonine-protein kinase ALE2 & original description: type:complete len:887 gc:universal TRINITY_DN4622_c0_g1_i2:2683-23(-)	-7.05812	-0.83904
18.4.1.18	Protein modification.phosphorylation.TKL protein kinase superfamily.Extensin protein kinase	trinity_dn10964_c1_g1_i5.p1	Transcript	mercator4v5.0: Extensin protein kinase & prot-scriber: protein kinase domain containing & swissprot: Receptor-like serine/threonine-protein kinase ALE2 & original description: type:complete len:733 gc:universal TRINITY_DN10964_c1_g1_i5:394-2592(+)	-3.78029	-1.61631
18.4.1.18	Protein modification.phosphorylation.TKL protein kinase superfamily.Extensin protein kinase	trinity_dn10964_c1_g1_i7.p1	Transcript	mercator4v5.0: Extensin protein kinase & prot-scriber: protein kinase domain containing & swissprot: Receptor-like serine/threonine-protein kinase ALE2 & original description: type:complete len:759 gc:universal TRINITY_DN10964_c1_g1_i7:273-2549(+)	2.73641	0.622157
18.4.1.18	Protein modification.phosphorylation.TKL protein kinase superfamily.Extensin protein kinase	trinity_dn10935_c0_g1_i21.p1	Transcript	mercator4v5.0: Extensin protein kinase & prot-scriber: protein kinase domain containing & swissprot: Receptor-like serine/threonine-protein kinase ALE2 & original description: type:complete len:1008 gc:universal TRINITY_DN10935_c0_g1_i21:151-3174(+)	6.98484	1.63217
18.4.1.19	Protein modification.phosphorylation.TKL protein kinase superfamily.L-lectin protein kinase	trinity_dn5942_c0_g2_i2.p1	Transcript	mercator4v5.0: L-lectin protein kinase & prot-scriber: l type ectin domain containing receptor kinase 1 & swissprot: L-type lectin-domain containing receptor kinase S.1 & original description: type:complete len:655 gc:universal TRINITY_DN5942_c0_g2_i2:120-2084(+)	-4.64918	-0.819272
18.4.1.19	Protein modification.phosphorylation.TKL protein kinase superfamily.L-lectin protein kinase	trinity_dn6257_c0_g1_i14.p1	Transcript	mercator4v5.0: L-lectin protein kinase & prot-scriber: l type ectin domain containing receptor kinase 3 & swissprot: L-type lectin-domain containing receptor kinase SIT2 & original description: type:5prime_partial len:700 gc:universal TRINITY_DN6257_c0_g1_i14:1-2100(+)	5.55713	0.182916
18.4.1.19	Protein modification.phosphorylation.TKL protein kinase superfamily.L-lectin protein kinase	trinity_dn6257_c0_g1_i17.p1	Transcript	mercator4v5.0: L-lectin protein kinase & prot-scriber: l type ectin domain containing receptor kinase 3 & swissprot: L-type lectin-domain containing receptor kinase SIT2 & original description: type:5prime_partial len:700 gc:universal TRINITY_DN6257_c0_g1_i17:1-2100(+)	-2.14843	-0.708848
18.4.1.19	Protein modification.phosphorylation.TKL protein kinase superfamily.L-lectin protein kinase	trinity_dn26474_c0_g2_i4.p1	Transcript	mercator4v5.0: L-lectin protein kinase & prot-scriber: l type ectin domain containing receptor kinase 1 & swissprot: Probable L-type lectin-domain containing receptor kinase S.7 & original description: type:complete len:667 gc:universal TRINITY_DN26474_c0_g2_i4:85-2085(+)	4.65249	0.35239
18.4.1.21	Protein modification.phosphorylation.TKL protein kinase superfamily.LysM protein kinase	trinity_dn4199_c0_g1_i13.p1	Transcript	mercator4v5.0: LysM protein kinase & prot-scriber: lysm domain receptor kinase & swissprot: Chitin elicitor receptor kinase 1 & original description: type:complete len:387 gc:universal TRINITY_DN4199_c0_g1_i13:1625-465(-)	-6.43496	0.358761
18.4.1.21	Protein modification.phosphorylation.TKL protein kinase superfamily.LysM protein kinase	trinity_dn94664_c0_g1_i3.p2	Transcript	mercator4v5.0: LysM protein kinase & prot-scriber: lysm domain receptor kinase & swissprot: LysM domain receptor-like kinase 3 & original description: type:complete len:216 gc:universal TRINITY_DN94664_c0_g1_i3:1151-504(-)	2.14688	0.556547
18.4.1.24.1	Protein modification.phosphorylation.TKL protein kinase superfamily.G-Lectin protein kinase families.SD-1 protein kinase	trinity_dn2603_c0_g1_i14.p1	Transcript	mercator4v5.0: SD-1 protein kinase & prot-scriber: g type lectin s receptor erine threonine protein kinae & swissprot: G-type lectin S-receptor-like serine/threonine-protein kinase At4g27290 & original description: type:5prime_partial len:822 gc:universal TRINITY_DN2603_c0_g1_i14:2493-28(-)	-2.88194	1.3812
18.4.1.24.1	Protein modification.phosphorylation.TKL protein kinase superfamily.G-Lectin protein kinase families.SD-1 protein kinase	trinity_dn3254_c0_g1_i7.p1	Transcript	mercator4v5.0: SD-1 protein kinase & prot-scriber: quality protein g type lectin s receptor erine threonine kinae & swissprot: G-type lectin S-receptor-like serine/threonine-protein kinase At1g61480 & original description: type:complete len:583 gc:universal TRINITY_DN3254_c0_g1_i7:933-2681(+)	2.63777	-0.0356783
18.4.1.24.1	Protein modification.phosphorylation.TKL protein kinase superfamily.G-Lectin protein kinase families.SD-1 protein kinase	trinity_dn3448_c0_g1_i13.p1	Transcript	mercator4v5.0: SD-1 protein kinase & prot-scriber: g type lectin s receptor erine threonine protein kinae & swissprot: G-type lectin S-receptor-like serine/threonine-protein kinase At4g27290 & original description: type:3prime_partial len:707 gc:universal TRINITY_DN3448_c0_g1_i13:183-2300(+)	2.86863	0.249907
18.4.1.24.2	Protein modification.phosphorylation.TKL protein kinase superfamily.G-Lectin protein kinase families.SD-2 protein kinase	trinity_dn43011_c0_g1_i1.p1	Transcript	mercator4v5.0: SD-2 protein kinase & prot-scriber: g type lectin s receptor erine threonine protein kinae & swissprot: G-type lectin S-receptor-like serine/threonine-protein kinase SD3-1 & original description: type:complete len:799 gc:universal TRINITY_DN43011_c0_g1_i1:2530-134(-)	-3.6239	-0.093498
18.4.1.25	Protein modification.phosphorylation.TKL protein kinase superfamily.WAK/WAKL protein kinase	trinity_dn17328_c1_g2_i4.p1	Transcript	mercator4v5.0: WAK/WAKL protein kinase & prot-scriber: quality protein wall associated receptor kinase & swissprot: Wall-associated receptor kinase-like 14 & original description: type:complete len:690 gc:universal TRINITY_DN17328_c1_g2_i4:2511-442(-)	-2.18951	0.275614
18.4.1.32	Protein modification.phosphorylation.TKL protein kinase superfamily.RLCK-II receptor-like protein kinase	trinity_dn18068_c0_g1_i3.p1	Transcript	mercator4v5.0: RLCK-II receptor-like protein kinase & prot-scriber: protein kinase domain containing & swissprot: Probable serine/threonine-protein kinase PIX7 & original description: type:complete len:538 gc:universal TRINITY_DN18068_c0_g1_i3:331-1944(+)	2.85525	0.181086
18.4.2.1.3	Protein modification.phosphorylation.CMGC protein kinase superfamily.CDK protein kinase families.CDKC protein kinase	trinity_dn11243_c0_g1_i7.p1	Transcript	mercator4v5.0: CDKC protein kinase & prot-scriber: cyclin dependent kinase 1 & swissprot: Cyclin-dependent kinase C-2 & original description: type:complete len:347 gc:universal TRINITY_DN11243_c0_g1_i7:241-1281(+)	-5.40668	-0.204883
18.4.2.1.8	Protein modification.phosphorylation.CMGC protein kinase superfamily.CDK protein kinase families.CDK9 protein kinase	trinity_dn6446_c1_g1_i3.p1	Transcript	mercator4v5.0: CDK9 protein kinase & prot-scriber: arath cyclin dependent kinase 2 & swissprot: Probable serine/threonine-protein kinase At1g54610 & original description: type:5prime_partial len:528 gc:universal TRINITY_DN6446_c1_g1_i3:1793-210(-)	2.71354	-1.54359
18.4.2.3	Protein modification.phosphorylation.CMGC protein kinase superfamily.DYRK protein kinase	trinity_dn6722_c1_g2_i5.p2	Transcript	mercator4v5.0: DYRK protein kinase & prot-scriber: protein kinase domain containing & swissprot: Dual specificity protein kinase YAK1 homolog & original description: type:complete len:242 gc:universal TRINITY_DN6722_c1_g2_i5:2503-3228(+)	-5.961	0.416365
18.4.2.4	Protein modification.phosphorylation.CMGC protein kinase superfamily.GSK protein kinase	trinity_dn9826_c1_g1_i2.p1	Transcript	mercator4v5.0: GSK protein kinase & prot-scriber: non specific serine threonine protein kinase & swissprot: Shaggy-related protein kinase epsilon & original description: type:3prime_partial len:300 gc:universal TRINITY_DN9826_c1_g1_i2:476-1372(+)	4.20532	-0.270062
18.4.2.5	Protein modification.phosphorylation.CMGC protein kinase superfamily.SRPK protein kinase	trinity_dn26119_c0_g2_i1.p1	Transcript	mercator4v5.0: SRPK protein kinase & prot-scriber: protein kinase domain containing & swissprot: Serine/threonine-protein kinase AFC2 & original description: type:3prime_partial len:533 gc:universal TRINITY_DN26119_c0_g2_i1:221-1816(+)	6.75593	-1.25062
18.4.3.1	Protein modification.phosphorylation.CK protein kinase superfamily.CKL protein kinase	trinity_dn1319_c0_g1_i6.p1	Transcript	mercator4v5.0: CKL protein kinase & prot-scriber: casein kinase i soform & swissprot: Casein kinase 1-like protein 6 & original description: type:complete len:459 gc:universal TRINITY_DN1319_c0_g1_i6:1547-171(-)	-6.73097	-1.6093
18.4.3.1	Protein modification.phosphorylation.CK protein kinase superfamily.CKL protein kinase	trinity_dn2904_c0_g3_i2.p1	Transcript	mercator4v5.0: CKL protein kinase & prot-scriber: casein kinase i soform delta & swissprot: Casein kinase 1-like protein 1 & original description: type:complete len:118 gc:universal TRINITY_DN2904_c0_g3_i2:347-700(+)	2.43183	-0.817935
18.4.3.1	Protein modification.phosphorylation.CK protein kinase superfamily.CKL protein kinase	trinity_dn4262_c1_g2_i6.p1	Transcript	mercator4v5.0: CKL protein kinase & prot-scriber: casein kinase i soform delta & swissprot: Casein kinase 1-like protein 2 & original description: type:5prime_partial len:345 gc:universal TRINITY_DN4262_c1_g2_i6:2-1036(+)	-4.03536	-0.43045
18.4.4.3	Protein modification.phosphorylation.CAMK protein kinase superfamily.SnRK3 SNF1-related protein kinase	trinity_dn7087_c0_g1_i8.p1	Transcript	mercator4v5.0: SnRK3 SNF1-related protein kinase & prot-scriber: cbl interacting serine threonine protein kinase & swissprot: CBL-interacting serine/threonine-protein kinase 14 & original description: type:5prime_partial len:441 gc:universal TRINITY_DN7087_c0_g1_i8:3-1325(+)	2.06569	-0.97345
18.4.4.9	Protein modification.phosphorylation.CAMK protein kinase superfamily.GRIK protein kinase	trinity_dn14746_c0_g1_i2.p1	Transcript	mercator4v5.0: GRIK protein kinase & prot-scriber: protein kinase domain containing & swissprot: Serine/threonine-protein kinase GRIK2 & original description: type:complete len:393 gc:universal TRINITY_DN14746_c0_g1_i2:1491-313(-)	2.23688	-0.980373
18.4.5.1	Protein modification.phosphorylation.AGC protein kinase superfamily.MAST protein kinase	trinity_dn2729_c0_g1_i5.p1	Transcript	mercator4v5.0: MAST protein kinase & prot-scriber: serine threonine protein kinase greatwall & swissprot: Probable serine/threonine protein kinase IRE4 & original description: type:5prime_partial len:371 gc:universal TRINITY_DN2729_c0_g1_i5:2188-1076(-)	-2.83804	-0.686013
18.4.5.1	Protein modification.phosphorylation.AGC protein kinase superfamily.MAST protein kinase	trinity_dn14037_c0_g2_i1.p1	Transcript	mercator4v5.0: MAST protein kinase & prot-scriber: protein kinase domain containing & swissprot: Probable serine/threonine protein kinase IREH1 & original description: type:complete len:876 gc:universal TRINITY_DN14037_c0_g2_i1:5004-2377(-)	-5.961	-0.466197
18.4.10	Protein modification.phosphorylation.Haspin protein kinase	trinity_dn12958_c0_g2_i8.p1	Transcript	mercator4v5.0: Haspin protein kinase & prot-scriber: non specific serine threonine protein kinase & swissprot: Serine/threonine-protein kinase haspin homolog & original description: type:5prime_partial len:648 gc:universal TRINITY_DN12958_c0_g2_i8:2-1945(+)	2.2043	1.39494
18.4.14	Protein modification.phosphorylation.SCY1 protein kinase	trinity_dn6595_c1_g1_i10.p1	Transcript	mercator4v5.0: SCY1 protein kinase & prot-scriber: kinase domain containing protein & swissprot: no annotation & original description: type:complete len:427 gc:universal TRINITY_DN6595_c1_g1_i10:1796-516(-)	-2.05818	-0.22962
18.4.14	Protein modification.phosphorylation.SCY1 protein kinase	trinity_dn6595_c1_g1_i9.p1	Transcript	mercator4v5.0: SCY1 protein kinase & prot-scriber: kinase domain containing protein & swissprot: no annotation & original description: type:complete len:427 gc:universal TRINITY_DN6595_c1_g1_i9:1796-516(-)	-2.05818	-0.22962
18.4.21	Protein modification.phosphorylation.ABC1 atypical protein kinase	trinity_dn2578_c1_g1_i14.p1	Transcript	mercator4v5.0: ABC1 atypical protein kinase & prot-scriber: protein kinase domain containing & swissprot: Uncharacterized aarF domain-containing protein kinase At1g71810, chloroplastic & original description: type:complete len:284 gc:universal TRINITY_DN2578_c1_g1_i14:141-992(+)	-2.15031	-0.37409
18.4.21	Protein modification.phosphorylation.ABC1 atypical protein kinase	trinity_dn11731_c2_g1_i7.p1	Transcript	mercator4v5.0: ABC1 atypical protein kinase & prot-scriber: protein kinase domain containing & swissprot: Protein ACTIVITY OF BC1 COMPLEX KINASE 3, chloroplastic & original description: type:5prime_partial len:703 gc:universal TRINITY_DN11731_c2_g1_i7:1-2109(+)	-4.25368	-0.408196
18.4.23.1	Protein modification.phosphorylation.protein tyrosine phosphatase (PTP) superfamily.classical PTP phosphatase	trinity_dn4775_c1_g1_i6.p1	Transcript	mercator4v5.0: classical PTP phosphatase & prot-scriber: tyrosine protein phosphatase non receptor type & swissprot: Protein-tyrosine-phosphatase PTP1 & original description: type:5prime_partial len:297 gc:universal TRINITY_DN4775_c1_g1_i6:1437-547(-)	2.21771	0.752973
18.4.23.1	Protein modification.phosphorylation.protein tyrosine phosphatase (PTP) superfamily.classical PTP phosphatase	trinity_dn4775_c1_g2_i1.p1	Transcript	mercator4v5.0: classical PTP phosphatase & prot-scriber: tyrosine protein phosphatase non receptor type & swissprot: Protein-tyrosine-phosphatase PTP1 & original description: type:complete len:341 gc:universal TRINITY_DN4775_c1_g2_i1:115-1137(+)	2.20394	1.86026
18.4.23.1	Protein modification.phosphorylation.protein tyrosine phosphatase (PTP) superfamily.classical PTP phosphatase	trinity_dn4775_c1_g2_i2.p1	Transcript	mercator4v5.0: classical PTP phosphatase & prot-scriber: tyrosine protein phosphatase non receptor type & swissprot: Protein-tyrosine-phosphatase PTP1 & original description: type:complete len:341 gc:universal TRINITY_DN4775_c1_g2_i2:115-1137(+)	2.20394	1.86026
18.4.24.1.1.1	Protein modification.phosphorylation.protein serine/threonine phosphatase superfamily.PPP Fe-Zn-dependent phosphatase families.PP1-class phosphatase complex.catalytic component	trinity_dn884_c1_g2_i1.p1	Transcript	mercator4v5.0: catalytic component of PP1 phosphatase & prot-scriber: serine threonine protein phosphatase pp & swissprot: Serine/threonine-protein phosphatase PP1 & original description: type:5prime_partial len:281 gc:universal TRINITY_DN884_c1_g2_i1:2-844(+)	-4.49086	-0.735182
18.4.24.1.2.2	Protein modification.phosphorylation.protein serine/threonine phosphatase superfamily.PPP Fe-Zn-dependent phosphatase families.PP2A-class phosphatase complexes.regulatory component B	trinity_dn6088_c0_g1_i7.p1	Transcript	mercator4v5.0: regulatory component B of PP2A phosphatase complexes & prot-scriber: serine threonine protein phosphatase 2a kda regulatory subunit b isoform & swissprot: Serine/threonine protein phosphatase 2A 55 kDa regulatory subunit B alpha isoform & original description: type:complete len:444 gc:universal TRINITY_DN6088_c0_g1_i7:232-1563(+)	2.06122	-0.969082
18.4.24.1.2.4	Protein modification.phosphorylation.protein serine/threonine phosphatase superfamily.PPP Fe-Zn-dependent phosphatase families.PP2A-class phosphatase complexes.regulatory component B2	trinity_dn7223_c0_g2_i7.p1	Transcript	mercator4v5.0: regulatory component B2 of PP2A phosphatase complexes & prot-scriber: of serine threonine protein phosphatase 2a regulatory subunit b & swissprot: Serine/threonine protein phosphatase 2A regulatory subunit Balpha & original description: type:complete len:530 gc:universal TRINITY_DN7223_c0_g2_i7:2476-887(-)	2.0849	-1.09679
18.4.24.1.6	Protein modification.phosphorylation.protein serine/threonine phosphatase superfamily.PPP Fe-Zn-dependent phosphatase families.PP7-class phosphatase	trinity_dn5041_c0_g2_i4.p1	Transcript	mercator4v5.0: PP7 phosphatase & prot-scriber: serine threonine protein phosphatase 2 catalytic subunit & swissprot: Serine/threonine-protein phosphatase 7 & original description: type:5prime_partial len:292 gc:universal TRINITY_DN5041_c0_g2_i4:1657-782(-)	-2.72168	-1.53578
18.4.24.2.1	Protein modification.phosphorylation.protein serine/threonine phosphatase superfamily.PPM/PP2C Mn/Mg-dependent phosphatase families.clade A phosphatase	trinity_dn2131_c0_g1_i18.p1	Transcript	mercator4v5.0: clade A phosphatase & prot-scriber: protein serine threonine phosphatase & swissprot: Probable protein phosphatase 2C 8 & original description: type:5prime_partial len:292 gc:universal TRINITY_DN2131_c0_g1_i18:1336-461(-)	-2.02344	1.41456
18.4.24.2.3	Protein modification.phosphorylation.protein serine/threonine phosphatase superfamily.PPM/PP2C Mn/Mg-dependent phosphatase families.clade C phosphatase	trinity_dn649_c0_g1_i25.p1	Transcript	mercator4v5.0: clade C phosphatase & prot-scriber: ppm type phosphatase domain containing protein & swissprot: Probable protein phosphatase 2C 23 & original description: type:complete len:693 gc:universal TRINITY_DN649_c0_g1_i25:175-2253(+)	-2.61038	-0.248022
18.4.24.2.7	Protein modification.phosphorylation.protein serine/threonine phosphatase superfamily.PPM/PP2C Mn/Mg-dependent phosphatase families.clade G phosphatase *(DBP)	trinity_dn15359_c1_g3_i7.p1	Transcript	mercator4v5.0: clade G phosphatase *(DBP) & prot-scriber: protein serine threonine phosphatase & swissprot: Probable protein phosphatase 2C 22 & original description: type:complete len:377 gc:universal TRINITY_DN15359_c1_g3_i7:140-1270(+)	2.04579	-1.50276
18.4.26.1	Protein modification.phosphorylation.protein dual-specifity phosphatase families.MAP-kinase protein phosphatase	trinity_dn3134_c0_g1_i3.p1	Transcript	mercator4v5.0: MAP-kinase protein phosphatase & prot-scriber: dual specificity protein phosphatase 22 & swissprot: Protein-tyrosine-phosphatase MKP1 & original description: type:5prime_partial len:711 gc:universal TRINITY_DN3134_c0_g1_i3:2497-365(-)	-6.41324	-1.33752
18.6.1	Protein modification.tyrosine sulfation.tyrosyl protein sulfotransferase	trinity_dn892_c0_g1_i5.p1	Transcript	mercator4v5.0: tyrosyl protein sulfotransferase & prot-scriber: protein tyrosine sulfotransferase & swissprot: Protein-tyrosine sulfotransferase & original description: type:complete len:505 gc:universal TRINITY_DN892_c0_g1_i5:1719-205(-)	4.13123	1.60874
18.6.1	Protein modification.tyrosine sulfation.tyrosyl protein sulfotransferase	trinity_dn48326_c0_g1_i7.p1	Transcript	mercator4v5.0: tyrosyl protein sulfotransferase & prot-scriber: protein tyrosine sulfotransferase & swissprot: Protein-tyrosine sulfotransferase & original description: type:complete len:500 gc:universal TRINITY_DN48326_c0_g1_i7:584-2083(+)	-2.18893	0.820803
18.10.1.1	Protein modification.methylation.lysine N-methyltransferase activities.SETD-type lysine N-methyltransferase	trinity_dn21072_c0_g1_i7.p1	Transcript	mercator4v5.0: SETD-type lysine N-methyltransferase & prot-scriber: set domain containing protein & swissprot: Protein SET DOMAIN GROUP 40 & original description: type:complete len:511 gc:universal TRINITY_DN21072_c0_g1_i7:69-1601(+)	2.42729	-0.260469
18.11.1.1.4	Protein modification.targeting peptide maturation.endomembrane system.SPC endoplasmic signal peptidase complex.component *(SPCs3)	trinity_dn28909_c0_g2_i4.p1	Transcript	mercator4v5.0: component *(SPCs3) of SPC endoplasmic signal peptidase complex & prot-scriber: signal peptidase complex subunit & swissprot: Signal peptidase complex subunit 3A & original description: type:complete len:155 gc:universal TRINITY_DN28909_c0_g2_i4:896-1360(+)	3.29743	-0.157566
18.11.1.2	Protein modification.targeting peptide maturation.endomembrane system.site-1 protease *(S1P)	trinity_dn40804_c0_g2_i4.p1	Transcript	mercator4v5.0: site-1 protease & prot-scriber: membrane bound transcription factor site protease & swissprot: Subtilisin-like protease SBT6.1 & original description: type:complete len:1054 gc:universal TRINITY_DN40804_c0_g2_i4:123-3284(+)	6.39575	-0.741437
18.11.1.5.4	Protein modification.targeting peptide maturation.endomembrane system.gamma secretase complex.component *(APH1)	trinity_dn16531_c0_g3_i1.p1	Transcript	mercator4v5.0: component *(APH1) of gamma secretase complex & prot-scriber: gamma secretase subunit aph isoform & swissprot: Gamma-secretase subunit APH1-like & original description: type:complete len:249 gc:universal TRINITY_DN16531_c0_g3_i1:102-848(+)	2.63749	-0.70519
18.11.3.1	Protein modification.targeting peptide maturation.plastid.plastidial protease *(EGY)	trinity_dn5362_c0_g1_i6.p1	Transcript	mercator4v5.0: plastidial protease *(EGY) & prot-scriber: peptidase m50 domain containing protein & swissprot: Probable zinc metalloprotease EGY1, chloroplastic & original description: type:complete len:554 gc:universal TRINITY_DN5362_c0_g1_i6:175-1836(+)	-2.24036	0.0192646
18.11.3.2	Protein modification.targeting peptide maturation.plastid.plastidial inner envelope protease *(AraSP)	trinity_dn333042_c0_g1_i1.p2	Transcript	mercator4v5.0: plastidial inner envelope protease *(AraSP) & prot-scriber: zinc metalloprotease & swissprot: no annotation & original description: type:complete len:364 gc:universal TRINITY_DN333042_c0_g1_i1:1302-211(-)	-5.53195	0.415241
18.13.2.4	Protein modification.protein folding.FKBP-type chaperone activities.peptidyl-prolyl cis-trans isomerase *(FKBP19)	trinity_dn5424_c0_g1_i6.p1	Transcript	mercator4v5.0: peptidyl-prolyl cis-trans isomerase *(FKBP19) & prot-scriber: peptidylprolyl isomerase & swissprot: Peptidyl-prolyl cis-trans isomerase FKBP19, chloroplastic & original description: type:complete len:258 gc:universal TRINITY_DN5424_c0_g1_i6:201-974(+)	-5.36981	0.177163
19.1.1.1.4	Protein homeostasis.protein quality control.ER Quality Control (ERQC) machinery.calnexin/calreticulin chaperone system.alpha-1,2 exomannosidase *(MNL)	trinity_dn14541_c0_g1_i15.p1	Transcript	mercator4v5.0: alpha-1,2 exomannosidase *(MNL) & prot-scriber: mannosyl oligosaccharide 1 2 alpha mannosidase 5 & swissprot: Alpha-mannosidase I MNS4 & original description: type:complete len:471 gc:universal TRINITY_DN14541_c0_g1_i15:578-1990(+)	-7.14383	-1.3931
19.1.1.1.4	Protein homeostasis.protein quality control.ER Quality Control (ERQC) machinery.calnexin/calreticulin chaperone system.alpha-1,2 exomannosidase *(MNL)	trinity_dn14541_c0_g1_i5.p1	Transcript	mercator4v5.0: alpha-1,2 exomannosidase *(MNL) & prot-scriber: mannosyl oligosaccharide 1 2 alpha mannosidase & swissprot: Alpha-mannosidase I MNS4 & original description: type:3prime_partial len:281 gc:universal TRINITY_DN14541_c0_g1_i5:112-951(+)	-3.3727	-0.0787248
19.1.3.2	Protein homeostasis.protein quality control.mitochondrial Hsp70 chaperone system.co-chaperone *(Hsp40)	trinity_dn1041_c1_g1_i7.p1	Transcript	mercator4v5.0: co-chaperone *(Hsp40) & prot-scriber: sp dnaj chaperone protein dnaj & swissprot: Chaperone protein dnaJ GFA2, mitochondrial & original description: type:complete len:447 gc:universal TRINITY_DN1041_c1_g1_i7:169-1509(+)	-3.44689	0.876582
19.1.5.2	Protein homeostasis.protein quality control.cytosolic Hsp70 chaperone system.co-chaperone *(Hsp40)	trinity_dn29780_c0_g2_i4.p1	Transcript	mercator4v5.0: co-chaperone *(Hsp40) & prot-scriber: j domain containing protein & swissprot: Chaperone protein dnaJ 10 & original description: type:complete len:338 gc:universal TRINITY_DN29780_c0_g2_i4:1572-559(-)	-2.31409	-0.886955
19.1.6.1	Protein homeostasis.protein quality control.Hsp90 chaperone system.chaperone *(Hsp90)	trinity_dn21520_c0_g1_i1.p1	Transcript	mercator4v5.0: chaperone *(Hsp90) & prot-scriber: heat shock protein hsp 90 & swissprot: Heat shock protein 90-2 & original description: type:internal len:155 gc:universal TRINITY_DN21520_c0_g1_i1:3-464(+)	2.0432	0.726725
19.1.7.1	Protein homeostasis.protein quality control.Hsp60 chaperone system.chaperone *(Hsp60)	trinity_dn20429_c0_g1_i8.p1	Transcript	mercator4v5.0: chaperone *(Hsp60) & prot-scriber: chaperonin subunit alpha 1 chloroplastic & swissprot: Chaperonin 60 subunit alpha 2, chloroplastic & original description: type:complete len:584 gc:universal TRINITY_DN20429_c0_g1_i8:2099-348(-)	2.04886	-0.04347
19.2.1.1.1.3	Protein homeostasis.ubiquitin-proteasome system.N-degron pathways.Ac/N-degron pathway.Doa10 E3 ubiquitin ligase complex.E2 ubiquitin-conjugating component *(Ubc33/34)	trinity_dn8496_c0_g1_i57.p2	Transcript	mercator4v5.0: E2 ubiquitin-conjugating component *(Ubc33/34) of Doa10 E3 ubiquitin ligase complex & prot-scriber: ubiquitin conjugating enzyme e2 & swissprot: Probable ubiquitin-conjugating enzyme E2 33 & original description: type:complete len:120 gc:universal TRINITY_DN8496_c0_g1_i57:217-576(+)	6.3977	-0.381307
19.2.1.2.2.1	Protein homeostasis.ubiquitin-proteasome system.N-degron pathways.Arg/N-degron pathway.Arg/N-recognin activities.type-I-residues E3 ubiquitin ligase *(PRT6)	trinity_dn36144_c0_g1_i2.p1	Transcript	mercator4v5.0: type-I-residues E3 ubiquitin ligase *(PRT6) & prot-scriber: drome e3 ubiquitin protein ligase & swissprot: E3 ubiquitin-protein ligase PRT6 & original description: type:complete len:2040 gc:universal TRINITY_DN36144_c0_g1_i2:162-6281(+)	2.56627	0.0752001
19.2.2.1.3.6	Protein homeostasis.ubiquitin-proteasome system.ubiquitin-fold protein conjugation.UBQ conjugation (ubiquitylation).E2 ubiquitin-conjugating enzyme activities.E2 ubiquitin-conjugating enzyme *(UBC32)	trinity_dn8496_c0_g1_i57.p2	Transcript	mercator4v5.0: E2 ubiquitin-conjugating enzyme *(UBC32) & prot-scriber: ubiquitin conjugating enzyme e2 & swissprot: Probable ubiquitin-conjugating enzyme E2 33 & original description: type:complete len:120 gc:universal TRINITY_DN8496_c0_g1_i57:217-576(+)	6.3977	-0.381307
19.2.2.1.4.2	Protein homeostasis.ubiquitin-proteasome system.ubiquitin-fold protein conjugation.UBQ conjugation (ubiquitylation).polyubiquitination system.E3 ubiquitin ligase *(RGLG)	trinity_dn268_c1_g1_i3.p1	Transcript	mercator4v5.0: E3 ubiquitin ligase *(RGLG) & prot-scriber: e3 ubiquitin protein ligase rglg & swissprot: E3 ubiquitin-protein ligase RGLG4 & original description: type:5prime_partial len:220 gc:universal TRINITY_DN268_c1_g1_i3:2-661(+)	-2.24021	-0.606492
19.2.2.1.4.2	Protein homeostasis.ubiquitin-proteasome system.ubiquitin-fold protein conjugation.UBQ conjugation (ubiquitylation).polyubiquitination system.E3 ubiquitin ligase *(RGLG)	trinity_dn1635_c1_g2_i4.p1	Transcript	mercator4v5.0: E3 ubiquitin ligase *(RGLG) & prot-scriber: ring type e3 ubiquitin transferase & swissprot: E3 ubiquitin-protein ligase RGLG4 & original description: type:5prime_partial len:210 gc:universal TRINITY_DN1635_c1_g2_i4:3-632(+)	-2.47703	-0.644756
19.2.2.2.2.2	Protein homeostasis.ubiquitin-proteasome system.ubiquitin-fold protein conjugation.SUMO conjugation (sumoylation).E1 SUMO ubiquitin-activating enzyme heterodimer.large subunit *(SAE2)	trinity_dn1660_c0_g1_i3.p1	Transcript	mercator4v5.0: large subunit *(SAE2) of E1 SUMO ubiquitin-activating enzyme complex & prot-scriber: sumo activating enzyme subunit 2 & swissprot: SUMO-activating enzyme subunit 2 & original description: type:complete len:718 gc:universal TRINITY_DN1660_c0_g1_i3:2577-424(-)	2.12047	0.0479769
19.2.2.2.4.2	Protein homeostasis.ubiquitin-proteasome system.ubiquitin-fold protein conjugation.SUMO conjugation (sumoylation).E3 SUMO ubiquitin ligase activities.E3 SUMO ubiquitin ligase *(HPY2/NSE2)	trinity_dn11145_c0_g2_i2.p1	Transcript	mercator4v5.0: E3 SUMO ubiquitin ligase *(HPY2/NSE2) & prot-scriber: e3 sumo protein ligase mms & swissprot: E3 SUMO-protein ligase MMS21 & original description: type:complete len:143 gc:universal TRINITY_DN11145_c0_g2_i2:580-152(-)	5.39014	1.35531
19.2.2.3.3	Protein homeostasis.ubiquitin-proteasome system.ubiquitin-fold protein conjugation.RUB conjugation (neddylation).E2 RUB ubiquitin-conjugating enzyme *(RCE1)	trinity_dn453_c0_g2_i3.p1	Transcript	mercator4v5.0: E2 RUB ubiquitin-conjugating enzyme *(RCE1) & prot-scriber: nedd conjugating enzyme ubc & swissprot: NEDD8-conjugating enzyme Ubc12 & original description: type:complete len:184 gc:universal TRINITY_DN453_c0_g2_i3:143-694(+)	2.52543	0.502105
19.2.2.8.1.1	Protein homeostasis.ubiquitin-proteasome system.ubiquitin-fold protein conjugation.RING E3 ubiquitin ligase activities.RING-H2-class.ATL-subclass E3 ubiquitin ligase	trinity_dn13623_c0_g1_i2.p1	Transcript	mercator4v5.0: RING-H2-class ATL-subclass E3 ubiquitin ligase & prot-scriber: e3 ubiquitin protein ring & swissprot: E3 ubiquitin-protein ligase RING1 & original description: type:complete len:386 gc:universal TRINITY_DN13623_c0_g1_i2:197-1354(+)	2.36031	0.996121
19.2.2.8.1.3	Protein homeostasis.ubiquitin-proteasome system.ubiquitin-fold protein conjugation.RING E3 ubiquitin ligase activities.RING-H2-class.CTL-subclass E3 ubiquitin ligase	trinity_dn253_c1_g2_i1.p1	Transcript	mercator4v5.0: RING-H2-class CTL-subclass E3 ubiquitin ligase & prot-scriber: ring type domain containing protein & swissprot: E3 ubiquitin-protein ligase BIG BROTHER & original description: type:3prime_partial len:232 gc:universal TRINITY_DN253_c1_g2_i1:189-881(+)	2.45355	-0.0928114
19.2.2.8.1.3	Protein homeostasis.ubiquitin-proteasome system.ubiquitin-fold protein conjugation.RING E3 ubiquitin ligase activities.RING-H2-class.CTL-subclass E3 ubiquitin ligase	trinity_dn5103_c1_g1_i1.p1	Transcript	mercator4v5.0: RING-H2-class CTL-subclass E3 ubiquitin ligase & prot-scriber: ring type domain containing protein & swissprot: Probable E3 ubiquitin-protein ligase HIP1 & original description: type:complete len:562 gc:universal TRINITY_DN5103_c1_g1_i1:306-1991(+)	2.25054	0.197896
19.2.2.8.1.3	Protein homeostasis.ubiquitin-proteasome system.ubiquitin-fold protein conjugation.RING E3 ubiquitin ligase activities.RING-H2-class.CTL-subclass E3 ubiquitin ligase	trinity_dn18558_c0_g1_i11.p1	Transcript	mercator4v5.0: RING-H2-class CTL-subclass E3 ubiquitin ligase & prot-scriber: ring type domain containing protein & swissprot: Probable E3 ubiquitin-protein ligase HIP1 & original description: type:complete len:542 gc:universal TRINITY_DN18558_c0_g1_i11:2499-874(-)	2.1917	1.53468
19.2.2.8.1.13	Protein homeostasis.ubiquitin-proteasome system.ubiquitin-fold protein conjugation.RING E3 ubiquitin ligase activities.RING-H2-class.E3 ubiquitin ligase *(BTS/BTSL)	trinity_dn1162_c0_g1_i8.p1	Transcript	mercator4v5.0: E3 ubiquitin ligase *(BTS/BTSL) & prot-scriber: ring finger and zinc domain containing protein & swissprot: Zinc finger protein BRUTUS & original description: type:5prime_partial len:1096 gc:universal TRINITY_DN1162_c0_g1_i8:2-3289(+)	2.60416	-0.231035
19.2.2.8.1.13	Protein homeostasis.ubiquitin-proteasome system.ubiquitin-fold protein conjugation.RING E3 ubiquitin ligase activities.RING-H2-class.E3 ubiquitin ligase *(BTS/BTSL)	trinity_dn5759_c0_g1_i11.p1	Transcript	mercator4v5.0: E3 ubiquitin ligase *(BTS/BTSL) & prot-scriber: ring finger and zinc domain containing protein & swissprot: Zinc finger protein BRUTUS & original description: type:complete len:1180 gc:universal TRINITY_DN5759_c0_g1_i11:5012-1473(-)	-5.37062	-0.167113
19.2.2.8.2.1	Protein homeostasis.ubiquitin-proteasome system.ubiquitin-fold protein conjugation.RING E3 ubiquitin ligase activities.RING-HC-class.E3 ubiquitin ligase *(RGLG)	trinity_dn268_c1_g1_i3.p1	Transcript	mercator4v5.0: E3 ubiquitin ligase *(RGLG) & prot-scriber: e3 ubiquitin protein ligase rglg & swissprot: E3 ubiquitin-protein ligase RGLG4 & original description: type:5prime_partial len:220 gc:universal TRINITY_DN268_c1_g1_i3:2-661(+)	-2.24021	-0.606492
19.2.2.8.2.1	Protein homeostasis.ubiquitin-proteasome system.ubiquitin-fold protein conjugation.RING E3 ubiquitin ligase activities.RING-HC-class.E3 ubiquitin ligase *(RGLG)	trinity_dn1635_c1_g2_i4.p1	Transcript	mercator4v5.0: E3 ubiquitin ligase *(RGLG) & prot-scriber: ring type e3 ubiquitin transferase & swissprot: E3 ubiquitin-protein ligase RGLG4 & original description: type:5prime_partial len:210 gc:universal TRINITY_DN1635_c1_g2_i4:3-632(+)	-2.47703	-0.644756
19.2.2.8.2.2	Protein homeostasis.ubiquitin-proteasome system.ubiquitin-fold protein conjugation.RING E3 ubiquitin ligase activities.RING-HC-class.E3 ubiquitin ligase *(XBAT3)	trinity_dn2895_c1_g1_i11.p1	Transcript	mercator4v5.0: E3 ubiquitin ligase *(XBAT3) & prot-scriber: ring type domain containing protein & swissprot: Putative E3 ubiquitin-protein ligase XBAT35 & original description: type:complete len:227 gc:universal TRINITY_DN2895_c1_g1_i11:118-798(+)	2.08392	-0.330139
19.2.2.8.2.3	Protein homeostasis.ubiquitin-proteasome system.ubiquitin-fold protein conjugation.RING E3 ubiquitin ligase activities.RING-HC-class.E3 ubiquitin ligase *(HUB)	trinity_dn9932_c0_g2_i12.p2	Transcript	mercator4v5.0: E3 ubiquitin ligase *(HUB) & prot-scriber: e3 ubiquitin protein ligase & swissprot: E3 ubiquitin-protein ligase BRE1-like 1 & original description: type:complete len:340 gc:universal TRINITY_DN9932_c0_g2_i12:1612-2631(+)	2.25358	-0.354914
19.2.2.8.2.7	Protein homeostasis.ubiquitin-proteasome system.ubiquitin-fold protein conjugation.RING E3 ubiquitin ligase activities.RING-HC-class.E3 ubiquitin ligase *(PIR)	trinity_dn13900_c0_g2_i2.p1	Transcript	mercator4v5.0: E3 ubiquitin ligase *(PIR) & prot-scriber: ring type domain containing protein & swissprot: MND1-interacting protein 1 & original description: type:complete len:708 gc:universal TRINITY_DN13900_c0_g2_i2:167-2290(+)	-2.24572	0.943172
19.2.2.8.2.11	Protein homeostasis.ubiquitin-proteasome system.ubiquitin-fold protein conjugation.RING E3 ubiquitin ligase activities.RING-HC-class.E3 ubiquitin ligase *(SR1)	trinity_dn4860_c0_g1_i11.p1	Transcript	mercator4v5.0: E3 ubiquitin ligase *(SR1) & prot-scriber: ring type e3 ubiquitin transferase & swissprot: no annotation & original description: type:complete len:855 gc:universal TRINITY_DN4860_c0_g1_i11:179-2743(+)	2.32569	-0.0872886
19.2.2.9.2	Protein homeostasis.ubiquitin-proteasome system.ubiquitin-fold protein conjugation.HECT E3 ubiquitin ligase activities.E3 ubiquitin ligase *(UPL3)	trinity_dn11003_c0_g1_i2.p1	Transcript	mercator4v5.0: E3 ubiquitin ligase *(UPL3) & prot-scriber: hect type e3 ubiquitin transferase & swissprot: E3 ubiquitin-protein ligase UPL3 & original description: type:3prime_partial len:373 gc:universal TRINITY_DN11003_c0_g1_i2:131-1246(+)	-2.51581	0.50633
19.2.2.9.4	Protein homeostasis.ubiquitin-proteasome system.ubiquitin-fold protein conjugation.HECT E3 ubiquitin ligase activities.E3 ubiquitin ligase *(UPL6)	trinity_dn2336_c0_g1_i4.p2	Transcript	mercator4v5.0: E3 ubiquitin ligase *(UPL6) & prot-scriber: hect type e3 ubiquitin transferase & swissprot: E3 ubiquitin-protein ligase UPL7 & original description: type:complete len:371 gc:universal TRINITY_DN2336_c0_g1_i4:152-1264(+)	4.18283	0.282469
19.2.2.9.4	Protein homeostasis.ubiquitin-proteasome system.ubiquitin-fold protein conjugation.HECT E3 ubiquitin ligase activities.E3 ubiquitin ligase *(UPL6)	trinity_dn43309_c0_g1_i4.p1	Transcript	mercator4v5.0: E3 ubiquitin ligase *(UPL6) & prot-scriber: hect type e3 ubiquitin transferase & swissprot: E3 ubiquitin-protein ligase UPL6 & original description: type:5prime_partial len:903 gc:universal TRINITY_DN43309_c0_g1_i4:4338-1630(-)	-2.17635	-1.349
19.2.2.10.2.1	Protein homeostasis.ubiquitin-proteasome system.ubiquitin-fold protein conjugation.U-Box E3 ubiquitin ligase activities.group-II.E3 ubiquitin ligase *(PUB12)	trinity_dn2149_c0_g1_i3.p1	Transcript	mercator4v5.0: E3 ubiquitin ligase & prot-scriber: arath u box domain containing protein & swissprot: U-box domain-containing protein 13 & original description: type:5prime_partial len:693 gc:universal TRINITY_DN2149_c0_g1_i3:2161-83(-)	2.1968	0.0446797
19.2.2.10.2.4	Protein homeostasis.ubiquitin-proteasome system.ubiquitin-fold protein conjugation.U-Box E3 ubiquitin ligase activities.group-II.E3 ubiquitin ligase *(PUB9)	trinity_dn930_c0_g1_i2.p1	Transcript	mercator4v5.0: E3 ubiquitin ligase & prot-scriber: arath u box domain containing protein & swissprot: U-box domain-containing protein 9 & original description: type:complete len:457 gc:universal TRINITY_DN930_c0_g1_i2:1967-597(-)	2.3901	0.750083
19.2.2.10.3.5	Protein homeostasis.ubiquitin-proteasome system.ubiquitin-fold protein conjugation.U-Box E3 ubiquitin ligase activities.group-III.E3 ubiquitin ligase *(PUB25)	trinity_dn951_c0_g1_i1.p1	Transcript	mercator4v5.0: U-Box-group-III E3 ubiquitin ligase & prot-scriber: u box domain containing protein & swissprot: U-box domain-containing protein 26 & original description: type:5prime_partial len:431 gc:universal TRINITY_DN951_c0_g1_i1:3-1295(+)	5.39921	-0.257385
19.2.2.10.4.1	Protein homeostasis.ubiquitin-proteasome system.ubiquitin-fold protein conjugation.U-Box E3 ubiquitin ligase activities.group-IV.E3 ubiquitin protein ligase *(PUB34)	trinity_dn9579_c0_g1_i1.p1	Transcript	mercator4v5.0: E3 ubiquitin protein ligase *(PUB34) & prot-scriber: quality protein u box domain containing & swissprot: U-box domain-containing protein 34 & original description: type:complete len:606 gc:universal TRINITY_DN9579_c0_g1_i1:376-2193(+)	2.54233	-1.03102
19.2.2.10.4.1	Protein homeostasis.ubiquitin-proteasome system.ubiquitin-fold protein conjugation.U-Box E3 ubiquitin ligase activities.group-IV.E3 ubiquitin protein ligase *(PUB34)	trinity_dn9579_c0_g1_i3.p1	Transcript	mercator4v5.0: E3 ubiquitin protein ligase *(PUB34) & prot-scriber: quality protein u box domain containing & swissprot: U-box domain-containing protein 34 & original description: type:complete len:606 gc:universal TRINITY_DN9579_c0_g1_i3:270-2087(+)	2.54233	-1.03102
19.2.2.10.4.1	Protein homeostasis.ubiquitin-proteasome system.ubiquitin-fold protein conjugation.U-Box E3 ubiquitin ligase activities.group-IV.E3 ubiquitin protein ligase *(PUB34)	trinity_dn9579_c0_g3_i5.p1	Transcript	mercator4v5.0: E3 ubiquitin protein ligase *(PUB34) & prot-scriber: quality protein u box domain containing & swissprot: U-box domain-containing protein 34 & original description: type:complete len:606 gc:universal TRINITY_DN9579_c0_g3_i5:2179-362(-)	2.54233	-1.03102
19.2.2.10.7.1	Protein homeostasis.ubiquitin-proteasome system.ubiquitin-fold protein conjugation.U-Box E3 ubiquitin ligase activities.group-VII.bifunctional co-chaperone and E3 ubiquitin ligase *(CHIP)	trinity_dn2887_c1_g1_i12.p1	Transcript	mercator4v5.0: bifunctional co-chaperone and E3 ubiquitin ligase *(CHIP) & prot-scriber: ring type e3 ubiquitin transferase & swissprot: E3 ubiquitin-protein ligase CHIP & original description: type:complete len:196 gc:universal TRINITY_DN2887_c1_g1_i12:724-1311(+)	2.56691	-1.99853
19.2.2.10.7.1	Protein homeostasis.ubiquitin-proteasome system.ubiquitin-fold protein conjugation.U-Box E3 ubiquitin ligase activities.group-VII.bifunctional co-chaperone and E3 ubiquitin ligase *(CHIP)	trinity_dn2887_c1_g1_i20.p1	Transcript	mercator4v5.0: bifunctional co-chaperone and E3 ubiquitin ligase *(CHIP) & prot-scriber: ring type e3 ubiquitin transferase & swissprot: E3 ubiquitin-protein ligase CHIP & original description: type:complete len:196 gc:universal TRINITY_DN2887_c1_g1_i20:539-1126(+)	2.56691	-1.99853
19.2.2.10.7.1	Protein homeostasis.ubiquitin-proteasome system.ubiquitin-fold protein conjugation.U-Box E3 ubiquitin ligase activities.group-VII.bifunctional co-chaperone and E3 ubiquitin ligase *(CHIP)	trinity_dn2887_c1_g1_i8.p1	Transcript	mercator4v5.0: bifunctional co-chaperone and E3 ubiquitin ligase *(CHIP) & prot-scriber: ring type e3 ubiquitin transferase & swissprot: E3 ubiquitin-protein ligase CHIP & original description: type:complete len:196 gc:universal TRINITY_DN2887_c1_g1_i8:438-1025(+)	2.56691	-1.99853
19.2.2.11.1	Protein homeostasis.ubiquitin-proteasome system.ubiquitin-fold protein conjugation.RBR E3 ubiquitin ligase activities.E3 ubiquitin ligase *(RBR-Ariadne)	trinity_dn2320_c0_g1_i8.p1	Transcript	mercator4v5.0: RBR-Ariadne-class E3 ubiquitin ligase & prot-scriber: rbr type e3 ubiquitin transferase & swissprot: Probable E3 ubiquitin-protein ligase ARI7 & original description: type:3prime_partial len:294 gc:universal TRINITY_DN2320_c0_g1_i8:940-1818(+)	6.50927	-0.613453
19.2.2.11.4	Protein homeostasis.ubiquitin-proteasome system.ubiquitin-fold protein conjugation.RBR E3 ubiquitin ligase activities.plant-specific E3 ubiquitin ligase *(RSL/RFA)	trinity_dn25874_c0_g1_i2.p1	Transcript	mercator4v5.0: plant-specific E3 ubiquitin ligase *(RSL/RFA) & prot-scriber: e3 ubiquitin protein ligase rnf144a & swissprot: ATP-dependent RNA helicase DEAH12, chloroplastic & original description: type:5prime_partial len:295 gc:universal TRINITY_DN25874_c0_g1_i2:2-886(+)	2.23334	0.179411
19.2.2.12.3.3.12	Protein homeostasis.ubiquitin-proteasome system.ubiquitin-fold protein conjugation.CULLIN-based E3 ubiquitin ligase activities.CUL1-based/SCF E3 ubiquitin ligase complexes.F-BOX substrate adaptor component activities.substrate adaptor *(AUF)	trinity_dn9569_c0_g1_i2.p1	Transcript	mercator4v5.0: substrate adaptor *(AUF) of SCF E3 ubiquitin ligase complex & prot-scriber: f box domain containing protein & swissprot: no annotation & original description: type:3prime_partial len:101 gc:universal TRINITY_DN9569_c0_g1_i2:93-392(+)	2.28109	-0.336041
19.2.2.12.3.3.21	Protein homeostasis.ubiquitin-proteasome system.ubiquitin-fold protein conjugation.CULLIN-based E3 ubiquitin ligase activities.CUL1-based/SCF E3 ubiquitin ligase complexes.F-BOX substrate adaptor component activities.substrate adaptor	trinity_dn7974_c0_g1_i2.p1	Transcript	mercator4v5.0: substrate adaptor of SCF E3 ubiquitin ligase complex & prot-scriber: f box domain containing protein & swissprot: F-box protein At5g49610 & original description: type:complete len:368 gc:universal TRINITY_DN7974_c0_g1_i2:1105-2(-)	-2.69912	-0.847357
19.2.2.12.3.3.24	Protein homeostasis.ubiquitin-proteasome system.ubiquitin-fold protein conjugation.CULLIN-based E3 ubiquitin ligase activities.CUL1-based/SCF E3 ubiquitin ligase complexes.F-BOX substrate adaptor component activities.substrate adaptor	trinity_dn17835_c0_g1_i2.p1	Transcript	mercator4v5.0: substrate adaptor of SCF E3 ubiquitin ligase complex & prot-scriber: f box domain containing protein & swissprot: F-box protein SKIP31 & original description: type:complete len:336 gc:universal TRINITY_DN17835_c0_g1_i2:1393-386(-)	2.60869	-0.124575
19.2.2.12.3.3.28	Protein homeostasis.ubiquitin-proteasome system.ubiquitin-fold protein conjugation.CULLIN-based E3 ubiquitin ligase activities.CUL1-based/SCF E3 ubiquitin ligase complexes.F-BOX substrate adaptor component activities.substrate adaptor	trinity_dn22060_c0_g1_i6.p1	Transcript	mercator4v5.0: substrate adaptor of SCF E3 ubiquitin ligase complex & prot-scriber: f box domain containing protein 6 & swissprot: F-box protein At5g67140 & original description: type:complete len:214 gc:universal TRINITY_DN22060_c0_g1_i6:308-949(+)	-2.83035	0.293009
19.2.2.12.3.3.30	Protein homeostasis.ubiquitin-proteasome system.ubiquitin-fold protein conjugation.CULLIN-based E3 ubiquitin ligase activities.CUL1-based/SCF E3 ubiquitin ligase complexes.F-BOX substrate adaptor component activities.substrate adaptor	trinity_dn20097_c0_g2_i9.p1	Transcript	mercator4v5.0: substrate adaptor of SCF E3 ubiquitin ligase complex & prot-scriber: f box domain containing protein & swissprot: F-box/kelch-repeat protein At1g51550 & original description: type:complete len:458 gc:universal TRINITY_DN20097_c0_g2_i9:1988-615(-)	-3.51835	-0.207166
19.2.2.12.3.3.31	Protein homeostasis.ubiquitin-proteasome system.ubiquitin-fold protein conjugation.CULLIN-based E3 ubiquitin ligase activities.CUL1-based/SCF E3 ubiquitin ligase complexes.F-BOX substrate adaptor component activities.substrate adaptor	trinity_dn11498_c0_g1_i3.p1	Transcript	mercator4v5.0: substrate adaptor of SCF E3 ubiquitin ligase complex & prot-scriber: f box lrr repeat protein & swissprot: F-box/LRR-repeat protein 10 & original description: type:complete len:640 gc:universal TRINITY_DN11498_c0_g1_i3:2210-291(-)	7.14128	0.0135653
19.2.2.12.3.3.47	Protein homeostasis.ubiquitin-proteasome system.ubiquitin-fold protein conjugation.CULLIN-based E3 ubiquitin ligase activities.CUL1-based/SCF E3 ubiquitin ligase complexes.F-BOX substrate adaptor component activities.substrate adaptor *(SKIP17)	trinity_dn8767_c0_g1_i17.p1	Transcript	mercator4v5.0: substrate adaptor *(SKIP17) of SCF E3 ubiquitin ligase complex & prot-scriber: f box domain containing protein & swissprot: F-box protein SKIP17 & original description: type:complete len:176 gc:universal TRINITY_DN8767_c0_g1_i17:583-56(-)	-6.54968	-0.0504454
19.2.2.12.3.3.54	Protein homeostasis.ubiquitin-proteasome system.ubiquitin-fold protein conjugation.CULLIN-based E3 ubiquitin ligase activities.CUL1-based/SCF E3 ubiquitin ligase complexes.F-BOX substrate adaptor component activities.substrate adaptor *(SNIPER4)	trinity_dn857_c0_g1_i35.p1	Transcript	mercator4v5.0: substrate adaptor *(SNIPER4) of SCF E3 ubiquitin ligase complex & prot-scriber: f box domain containing protein & swissprot: F-box/LRR-repeat protein At3g48880 & original description: type:5prime_partial len:346 gc:universal TRINITY_DN857_c0_g1_i35:1375-338(-)	3.27432	0.0159062
19.2.2.12.3.3.59	Protein homeostasis.ubiquitin-proteasome system.ubiquitin-fold protein conjugation.CULLIN-based E3 ubiquitin ligase activities.CUL1-based/SCF E3 ubiquitin ligase complexes.F-BOX substrate adaptor component activities.substrate adaptor	trinity_dn3035_c1_g1_i5.p1	Transcript	mercator4v5.0: substrate adaptor of SCF E3 ubiquitin ligase complex & prot-scriber: f box domain containing protein & swissprot: F-box protein At4g00755 & original description: type:5prime_partial len:209 gc:universal TRINITY_DN3035_c1_g1_i5:1-627(+)	-2.19996	0.176582
19.2.2.12.3.4	Protein homeostasis.ubiquitin-proteasome system.ubiquitin-fold protein conjugation.CULLIN-based E3 ubiquitin ligase activities.CUL1-based/SCF E3 ubiquitin ligase complexes.adaptor protein exchange factor *(CAND1)	trinity_dn15769_c0_g2_i1.p1	Transcript	mercator4v5.0: adaptor protein exchange factor *(CAND1) & prot-scriber: cullin associated nedd dissociated protein 1 & swissprot: Cullin-associated NEDD8-dissociated protein 1 & original description: type:complete len:679 gc:universal TRINITY_DN15769_c0_g2_i1:2264-228(-)	-2.46662	-0.157742
19.2.2.12.4.2.15	Protein homeostasis.ubiquitin-proteasome system.ubiquitin-fold protein conjugation.CULLIN-based E3 ubiquitin ligase activities.CUL3-based E3 ubiquitin ligase complexes.BTB/POZ substrate adaptor component activities.substrate adaptor	trinity_dn13912_c0_g1_i3.p1	Transcript	mercator4v5.0: substrate adaptor of CUL3-based E3 ubiquitin ligase complex & prot-scriber: btb domain containing protein & swissprot: BTB/POZ domain-containing protein At1g04390 & original description: type:complete len:1014 gc:universal TRINITY_DN13912_c0_g1_i3:3529-488(-)	2.17231	0.248951
19.2.2.12.5.3.5	Protein homeostasis.ubiquitin-proteasome system.ubiquitin-fold protein conjugation.CULLIN-based E3 ubiquitin ligase activities.CUL4-based E3 ubiquitin ligase complexes.DCAF substrate adaptor component activities.substrate adaptor *(DCAF1)	trinity_dn2479_c0_g1_i6.p1	Transcript	mercator4v5.0: substrate adaptor *(DCAF1) of CUL4-DDB1 E3 ubiquitin ligase complex & prot-scriber: ddb and cul associated factor homolog & swissprot: DDB1- and CUL4-associated factor homolog 1 & original description: type:internal len:1318 gc:universal TRINITY_DN2479_c0_g1_i6:3-3953(+)	6.23526	-1.53159
19.2.2.13.1	Protein homeostasis.ubiquitin-proteasome system.ubiquitin-fold protein conjugation.E4 polyubiquitination factor activities.E4 polyubiquitination factor *(UAP)	trinity_dn22939_c1_g1_i2.p1	Transcript	mercator4v5.0: E4 polyubiquitination factor *(UAP) & prot-scriber: duf 1421 domain containing protein & swissprot: no annotation & original description: type:complete len:417 gc:universal TRINITY_DN22939_c1_g1_i2:1680-430(-)	2.24853	1.03895
19.2.2.13.1	Protein homeostasis.ubiquitin-proteasome system.ubiquitin-fold protein conjugation.E4 polyubiquitination factor activities.E4 polyubiquitination factor *(UAP)	trinity_dn22939_c1_g1_i5.p1	Transcript	mercator4v5.0: E4 polyubiquitination factor *(UAP) & prot-scriber: duf 1421 domain containing protein & swissprot: no annotation & original description: type:complete len:417 gc:universal TRINITY_DN22939_c1_g1_i5:1680-430(-)	2.24853	1.03895
19.2.3.1.1.3	Protein homeostasis.ubiquitin-proteasome system.ubiquitin-fold protein deconjugation.UBQ deconjugation.UBP deubiquitinase activities.deubiquitinase *(UBP5/8-11)	trinity_dn4228_c3_g1_i13.p2	Transcript	mercator4v5.0: deubiquitinase *(UBP5/8-11) & prot-scriber: quality protein ubiquitin carboxyl terminal hydrolase & swissprot: Ubiquitin carboxyl-terminal hydrolase 8 & original description: type:3prime_partial len:210 gc:universal TRINITY_DN4228_c3_g1_i13:627-1(-)	2.10347	1.69976
19.2.3.1.1.7	Protein homeostasis.ubiquitin-proteasome system.ubiquitin-fold protein deconjugation.UBQ deconjugation.UBP deubiquitinase activities.deubiquitinase *(UBP22)	trinity_dn18727_c0_g1_i8.p1	Transcript	mercator4v5.0: ubiquitin-specific protease & prot-scriber: ubiquitin carboxyl terminal hydrolase 22 & swissprot: Ubiquitin C-terminal hydrolase 22 & original description: type:5prime_partial len:600 gc:universal TRINITY_DN18727_c0_g1_i8:1-1800(+)	2.86884	-0.172694
19.2.3.1.2.5	Protein homeostasis.ubiquitin-proteasome system.ubiquitin-fold protein deconjugation.UBQ deconjugation.OTU deubiquitinase activities.deubiquitinase *(OTU6-12)	trinity_dn8598_c0_g2_i14.p1	Transcript	mercator4v5.0: deubiquitinase *(OTU6-12) & prot-scriber: otu domain containing protein isoform & swissprot: OVARIAN TUMOR DOMAIN-containing deubiquitinating enzyme 7 & original description: type:complete len:284 gc:universal TRINITY_DN8598_c0_g2_i14:412-1263(+)	2.13234	-1.57656
19.2.3.1.2.5	Protein homeostasis.ubiquitin-proteasome system.ubiquitin-fold protein deconjugation.UBQ deconjugation.OTU deubiquitinase activities.deubiquitinase *(OTU6-12)	trinity_dn8598_c0_g2_i9.p1	Transcript	mercator4v5.0: deubiquitinase *(OTU6-12) & prot-scriber: otu domain containing protein 5 & swissprot: OVARIAN TUMOR DOMAIN-containing deubiquitinating enzyme 7 & original description: type:3prime_partial len:239 gc:universal TRINITY_DN8598_c0_g2_i9:212-925(+)	2.39026	0.552371
19.2.3.1.2.5	Protein homeostasis.ubiquitin-proteasome system.ubiquitin-fold protein deconjugation.UBQ deconjugation.OTU deubiquitinase activities.deubiquitinase *(OTU6-12)	trinity_dn22164_c0_g2_i5.p1	Transcript	mercator4v5.0: deubiquitinase *(OTU6-12) & prot-scriber: otu domain containing protein 5 & swissprot: OVARIAN TUMOR DOMAIN-containing deubiquitinating enzyme 12 & original description: type:complete len:230 gc:universal TRINITY_DN22164_c0_g2_i5:999-310(-)	3.62456	-0.0854426
19.2.5.1.3.5	Protein homeostasis.ubiquitin-proteasome system.26S proteasome.20S core particle.assembly.regulatory kinase *(SIMP1)	trinity_dn6577_c1_g2_i4.p1	Transcript	mercator4v5.0: regulatory kinase (SIMP1) of 20S proteasome assembly & prot-scriber: protein kinase domain containing & swissprot: Probable LRR receptor-like serine/threonine-protein kinase At1g67720 & original description: type:complete len:862 gc:universal TRINITY_DN6577_c1_g2_i4:3243-658(-)	-2.02469	-0.277052
19.2.5.2.1.5	Protein homeostasis.ubiquitin-proteasome system.26S proteasome.19S regulatory particle.base subcomplex.regulatory component *(RPT5)	trinity_dn1638_c0_g1_i3.p1	Transcript	mercator4v5.0: regulatory component *(RPT5) of 26S proteasome & prot-scriber: 26s proteasome regulatory subunit 6a homolog & swissprot: 26S proteasome regulatory subunit 6A homolog & original description: type:complete len:424 gc:universal TRINITY_DN1638_c0_g1_i3:203-1474(+)	2.74916	-0.921072
19.2.6.1	Protein homeostasis.ubiquitin-proteasome system.DA1 ubiquitin-dependent protease system.E3 ubiquitin ligase *(EOD1)	trinity_dn253_c1_g2_i1.p1	Transcript	mercator4v5.0: E3 ubiquitin ligase *(EOD1) & prot-scriber: ring type domain containing protein & swissprot: E3 ubiquitin-protein ligase BIG BROTHER & original description: type:3prime_partial len:232 gc:universal TRINITY_DN253_c1_g2_i1:189-881(+)	2.45355	-0.0928114
19.2.6.4	Protein homeostasis.ubiquitin-proteasome system.DA1 ubiquitin-dependent protease system.ubiquitin-dependent protease *(DA1)	trinity_dn1603_c0_g1_i44.p2	Transcript	mercator4v5.0: ubiquitin-dependent protease *(DA1) & prot-scriber: da domain containing protein & swissprot: Protein DA1-related 2 & original description: type:complete len:152 gc:universal TRINITY_DN1603_c0_g1_i44:1971-2426(+)	5.51618	0.0427531
19.3.1.1	Protein homeostasis.autophagy.initiation kinase complex.kinase component *(ATG1)	trinity_dn6883_c1_g1_i7.p1	Transcript	mercator4v5.0: kinase component *(ATG1) of ATG1-13 autophagosome assembly control complex & prot-scriber: protein kinase domain containing & swissprot: Serine/threonine-protein kinase ATG1a & original description: type:5prime_partial len:320 gc:universal TRINITY_DN6883_c1_g1_i7:1332-373(-)	-5.48316	-0.218349
19.3.2.3	Protein homeostasis.autophagy.nucleation kinase complexes.auxiliary ATG6-stability component *(TRAF1)	trinity_dn1296_c0_g1_i8.p1	Transcript	mercator4v5.0: endomembrane trafficking ATG6-stability regulator protein *(TRAF1) & prot-scriber: math domain containing protein & swissprot: TNF receptor-associated factor homolog 1b & original description: type:complete len:1092 gc:universal TRINITY_DN1296_c0_g1_i8:181-3456(+)	-2.68691	-1.23281
19.3.3.1.1	Protein homeostasis.autophagy.phagophore expansion.ATG8-binding cargo receptor activities.cargo receptor protein *(ATI1/2)	trinity_dn10862_c0_g1_i7.p1	Transcript	mercator4v5.0: cargo receptor protein *(ATI1/2) & prot-scriber: atg interacting protein isoform x1 & swissprot: ATG8-interacting protein 2 & original description: type:complete len:336 gc:universal TRINITY_DN10862_c0_g1_i7:1086-79(-)	-2.11313	-0.246224
19.4.1.5	Protein homeostasis.proteolysis.cysteine-type peptidase activities.C26-class gamma-glutamyl peptidase	trinity_dn25154_c1_g1_i1.p1	Transcript	mercator4v5.0: gamma-glutamyl peptidase & prot-scriber: gatase domain containing protein & swissprot: Gamma-glutamyl peptidase 5 & original description: type:complete len:253 gc:universal TRINITY_DN25154_c1_g1_i1:960-202(-)	5.98361	-0.220545
19.4.2.1.1	Protein homeostasis.proteolysis.serine-type peptidase activities.Subtilisin-type protease activities.protease *(SBT1)	trinity_dn3319_c0_g1_i2.p1	Transcript	mercator4v5.0: protease *(SBT1) & prot-scriber: quality protein subtilisin protease sbt & swissprot: Subtilisin-like protease SBT3 & original description: type:5prime_partial len:690 gc:universal TRINITY_DN3319_c0_g1_i2:2273-204(-)	2.12113	0.326481
19.4.2.1.5	Protein homeostasis.proteolysis.serine-type peptidase activities.Subtilisin-type protease activities.protease *(SBT5)	trinity_dn5497_c2_g1_i4.p1	Transcript	mercator4v5.0: protease *(SBT5) & prot-scriber: quality protein subtilisin protease sbt & swissprot: Subtilisin-like protease SBT5.3 & original description: type:complete len:770 gc:universal TRINITY_DN5497_c2_g1_i4:493-2802(+)	2.83312	-0.171433
19.4.2.1.6	Protein homeostasis.proteolysis.serine-type peptidase activities.Subtilisin-type protease activities.protease *(SBT6.1)	trinity_dn40804_c0_g2_i4.p1	Transcript	mercator4v5.0: protease *(SBT6.1) & prot-scriber: membrane bound transcription factor site protease & swissprot: Subtilisin-like protease SBT6.1 & original description: type:complete len:1054 gc:universal TRINITY_DN40804_c0_g2_i4:123-3284(+)	6.39575	-0.741437
19.4.2.3	Protein homeostasis.proteolysis.serine-type peptidase activities.DEG-type protease	trinity_dn451_c1_g1_i7.p1	Transcript	mercator4v5.0: protease *(Deg) & prot-scriber: pdz domain containing protein & swissprot: Protease Do-like 1, chloroplastic & original description: type:complete len:450 gc:universal TRINITY_DN451_c1_g1_i7:342-1691(+)	-2.99492	0.421577
19.4.2.3	Protein homeostasis.proteolysis.serine-type peptidase activities.DEG-type protease	trinity_dn8641_c0_g1_i2.p1	Transcript	mercator4v5.0: protease *(Deg) & prot-scriber: pdz domain containing protein & swissprot: Protease Do-like 1, chloroplastic & original description: type:5prime_partial len:449 gc:universal TRINITY_DN8641_c0_g1_i2:1688-342(-)	2.96356	0.123859
19.4.2.5	Protein homeostasis.proteolysis.serine-type peptidase activities.S49-class plastidial protease *(SppA)	trinity_dn21022_c0_g1_i17.p1	Transcript	mercator4v5.0: plastidial protease *(SppA) & prot-scriber: peptidase s49 domain containing protein & swissprot: Serine protease SPPA, chloroplastic & original description: type:complete len:458 gc:universal TRINITY_DN21022_c0_g1_i17:3341-1968(-)	-2.24885	0.116334
19.4.2.7	Protein homeostasis.proteolysis.serine-type peptidase activities.S28-class carboxypeptidase	trinity_dn47124_c3_g1_i1.p1	Transcript	mercator4v5.0: S28-class carboxypeptidase & prot-scriber: lysosomal pro x carboypeptidase isoform 1 & swissprot: Probable serine protease EDA2 & original description: type:complete len:506 gc:universal TRINITY_DN47124_c3_g1_i1:93-1610(+)	-2.6734	0.207588
19.4.3.1	Protein homeostasis.proteolysis.aspartic-type peptidase activities.A1-class (Pepsin) protease	trinity_dn2746_c0_g1_i3.p1	Transcript	mercator4v5.0: A1-class (Pepsin) protease & prot-scriber: aspartic proteinase a1 & swissprot: Aspartic proteinase A1 & original description: type:3prime_partial len:484 gc:universal TRINITY_DN2746_c0_g1_i3:124-1572(+)	-2.667	-0.0677771
19.4.3.1	Protein homeostasis.proteolysis.aspartic-type peptidase activities.A1-class (Pepsin) protease	trinity_dn12503_c0_g2_i1.p1	Transcript	mercator4v5.0: A1-class (Pepsin) protease & prot-scriber: peptidase a1 domain containing protein & swissprot: Aspartic proteinase 36 & original description: type:complete len:499 gc:universal TRINITY_DN12503_c0_g2_i1:2147-3643(+)	-4.23379	-0.0389737
19.4.3.1	Protein homeostasis.proteolysis.aspartic-type peptidase activities.A1-class (Pepsin) protease	trinity_dn12503_c0_g2_i4.p1	Transcript	mercator4v5.0: A1-class (Pepsin) protease & prot-scriber: peptidase a1 domain containing protein & swissprot: Aspartic proteinase 36 & original description: type:complete len:499 gc:universal TRINITY_DN12503_c0_g2_i4:2145-3641(+)	-4.23379	-0.0389737
19.4.3.1	Protein homeostasis.proteolysis.aspartic-type peptidase activities.A1-class (Pepsin) protease	trinity_dn13152_c0_g1_i4.p1	Transcript	mercator4v5.0: A1-class (Pepsin) protease & prot-scriber: peptidase a1 domain containing protein & swissprot: Aspartic proteinase-like protein 1 & original description: type:complete len:304 gc:universal TRINITY_DN13152_c0_g1_i4:2072-1161(-)	-3.00951	-0.383467
19.4.3.1	Protein homeostasis.proteolysis.aspartic-type peptidase activities.A1-class (Pepsin) protease	trinity_dn13152_c0_g3_i4.p1	Transcript	mercator4v5.0: A1-class (Pepsin) protease & prot-scriber: peptidase a1 domain containing protein & swissprot: Aspartic proteinase-like protein 1 & original description: type:complete len:419 gc:universal TRINITY_DN13152_c0_g3_i4:941-2197(+)	-2.8363	0.802976
19.4.3.1	Protein homeostasis.proteolysis.aspartic-type peptidase activities.A1-class (Pepsin) protease	trinity_dn15062_c0_g1_i3.p1	Transcript	mercator4v5.0: A1-class (Pepsin) protease & prot-scriber: peptidase a1 domain containing protein & swissprot: Aspartic proteinase 39 & original description: type:complete len:409 gc:universal TRINITY_DN15062_c0_g1_i3:2074-848(-)	2.20443	-0.152237
19.4.3.1	Protein homeostasis.proteolysis.aspartic-type peptidase activities.A1-class (Pepsin) protease	trinity_dn22805_c1_g1_i1.p1	Transcript	mercator4v5.0: A1-class (Pepsin) protease & prot-scriber: peptidase a1 domain containing protein & swissprot: Aspartyl protease 37 & original description: type:3prime_partial len:284 gc:universal TRINITY_DN22805_c1_g1_i1:140-988(+)	3.22419	-0.468897
19.4.3.1	Protein homeostasis.proteolysis.aspartic-type peptidase activities.A1-class (Pepsin) protease	trinity_dn27992_c0_g1_i6.p1	Transcript	mercator4v5.0: A1-class (Pepsin) protease & prot-scriber: aspartic proteinase a1 & swissprot: Aspartic proteinase A1 & original description: type:complete len:375 gc:universal TRINITY_DN27992_c0_g1_i6:191-1315(+)	3.98108	-0.233703
19.4.5.3	Protein homeostasis.proteolysis.metallopeptidase activities.M10-class (Matrixin) metalloprotease	trinity_dn4671_c1_g1_i5.p1	Transcript	mercator4v5.0: M10-class (Matrixin) metalloprotease & prot-scriber: znmc domain containing protein & swissprot: Metalloendoproteinase 2-MMP & original description: type:5prime_partial len:210 gc:universal TRINITY_DN4671_c1_g1_i5:3-632(+)	-2.9375	0.126858
19.4.5.3	Protein homeostasis.proteolysis.metallopeptidase activities.M10-class (Matrixin) metalloprotease	trinity_dn4671_c1_g1_i6.p1	Transcript	mercator4v5.0: M10-class (Matrixin) metalloprotease & prot-scriber: znmc domain containing protein & swissprot: Metalloendoproteinase 2-MMP & original description: type:5prime_partial len:110 gc:universal TRINITY_DN4671_c1_g1_i6:1-330(+)	2.65046	0.613948
19.4.5.4.1	Protein homeostasis.proteolysis.metallopeptidase activities.M16-class metallopeptidase activities.PQQL-like peptidase	trinity_dn11639_c0_g1_i27.p1	Transcript	mercator4v5.0: PQQL-like peptidase & prot-scriber: stromal processing peptidase chloroplastic & swissprot: Zinc protease PQQL-like & original description: type:5prime_partial len:814 gc:universal TRINITY_DN11639_c0_g1_i27:1-2442(+)	-2.10839	0.494173
19.4.5.4.1	Protein homeostasis.proteolysis.metallopeptidase activities.M16-class metallopeptidase activities.PQQL-like peptidase	trinity_dn11639_c0_g1_i3.p1	Transcript	mercator4v5.0: PQQL-like peptidase & prot-scriber: peptidase m16 domain containing protein & swissprot: Zinc protease PQQL-like & original description: type:3prime_partial len:268 gc:universal TRINITY_DN11639_c0_g1_i3:803-3(-)	5.71173	1.97689
19.4.5.6.4.1	Protein homeostasis.proteolysis.metallopeptidase activities.aminopeptidase activities.M24-class aminopeptidase activities.aminopeptidase *(APP)	trinity_dn8989_c0_g1_i2.p1	Transcript	mercator4v5.0: aminopeptidase *(APP) & prot-scriber: xaa pro aminopeptidase & swissprot: Aminopeptidase P2 & original description: type:internal len:708 gc:universal TRINITY_DN8989_c0_g1_i2:2-2122(+)	2.1085	-0.107493
19.4.6.2	Protein homeostasis.proteolysis.protease inhibitor activities.Kunitz protease inhibitor	trinity_dn3933_c0_g1_i4.p1	Transcript	mercator4v5.0: Kunitz protease inhibitor & prot-scriber: kunitz trypsin and protease inhibitor protein & swissprot: Miraculin & original description: type:5prime_partial len:269 gc:universal TRINITY_DN3933_c0_g1_i4:2-808(+)	2.16034	-0.158801
19.6.1	Protein homeostasis.protein repair.protein-L-isoaspartate methyltransferase	trinity_dn28363_c0_g2_i1.p1	Transcript	mercator4v5.0: protein-L-isoaspartate methyltransferase & prot-scriber: protein l isoaspartate o methytransferase & swissprot: Protein-L-isoaspartate O-methyltransferase 1 & original description: type:5prime_partial len:329 gc:universal TRINITY_DN28363_c0_g2_i1:1235-249(-)	-3.46301	-0.21541
20.1.1.1	Cytoskeleton organisation.microtubular network.alpha-beta-Tubulin heterodimer.alpha-Tubulin component *(TUA)	trinity_dn3041_c0_g1_i2.p1	Transcript	mercator4v5.0: alpha-Tubulin component *(TUA) of alpha-beta-Tubulin heterodimer & prot-scriber: orysj tubulin alpha chain & swissprot: Tubulin alpha-5 chain & original description: type:3prime_partial len:365 gc:universal TRINITY_DN3041_c0_g1_i2:70-1161(+)	3.59506	-0.913341
20.1.2.1.2	Cytoskeleton organisation.microtubular network.microtubule Tubulin heterodimer formation.gamma-Tubulin Ring Complex (gamma-TuRC).component *(GCP2)	trinity_dn15962_c0_g1_i4.p1	Transcript	mercator4v5.0: component *(GCP2) of gamma-Tubulin ring complex & prot-scriber: gamma tubulin complex component & swissprot: Gamma-tubulin complex component 2 & original description: type:5prime_partial len:774 gc:universal TRINITY_DN15962_c0_g1_i4:2845-524(-)	-6.10332	-1.39533
20.1.2.1.4	Cytoskeleton organisation.microtubular network.microtubule Tubulin heterodimer formation.gamma-Tubulin Ring Complex (gamma-TuRC).component *(GCP4)	trinity_dn418_c0_g1_i15.p1	Transcript	mercator4v5.0: component *(GCP4) of gamma-Tubulin ring complex & prot-scriber: gamma tubulin complex component & swissprot: Gamma-tubulin complex component 4 & original description: type:5prime_partial len:641 gc:universal TRINITY_DN418_c0_g1_i15:3356-1434(-)	-2.30251	-0.544371
20.1.2.1.4	Cytoskeleton organisation.microtubular network.microtubule Tubulin heterodimer formation.gamma-Tubulin Ring Complex (gamma-TuRC).component *(GCP4)	trinity_dn418_c0_g1_i24.p1	Transcript	mercator4v5.0: component *(GCP4) of gamma-Tubulin ring complex & prot-scriber: gamma tubulin complex component & swissprot: Gamma-tubulin complex component 4 & original description: type:5prime_partial len:641 gc:universal TRINITY_DN418_c0_g1_i24:3441-1519(-)	-2.30251	-0.544371
20.1.2.1.6	Cytoskeleton organisation.microtubular network.microtubule Tubulin heterodimer formation.gamma-Tubulin Ring Complex (gamma-TuRC).component *(GCP6)	trinity_dn8438_c0_g1_i15.p2	Transcript	mercator4v5.0: component *(GCP6) of gamma-Tubulin ring complex & prot-scriber: gamma tubulin complex component & swissprot: no annotation & original description: type:complete len:318 gc:universal TRINITY_DN8438_c0_g1_i15:1219-266(-)	2.66515	-0.142222
20.1.2.1.7	Cytoskeleton organisation.microtubular network.microtubule Tubulin heterodimer formation.gamma-Tubulin Ring Complex (gamma-TuRC).regulatory component *(GCP-WD/NEDD1)	trinity_dn2161_c0_g1_i9.p1	Transcript	mercator4v5.0: regulatory component *(GCP-WD/NEDD1) of gamma-Tubulin ring complex & prot-scriber: protein nedd isoform & swissprot: Protein NEDD1 & original description: type:complete len:790 gc:universal TRINITY_DN2161_c0_g1_i9:2966-597(-)	-2.50105	-1.52346
20.1.2.2.6	Cytoskeleton organisation.microtubular network.microtubule Tubulin heterodimer formation.Augmin gamma-Tubulin Ring Complex recruiting complex.component *(AUG6)	trinity_dn446_c0_g1_i11.p1	Transcript	mercator4v5.0: component *(AUG6) of Augmin gamma-TuRC recruiting complex & prot-scriber: haus6 n domain containing protein & swissprot: AUGMIN subunit 6 & original description: type:complete len:733 gc:universal TRINITY_DN446_c0_g1_i11:67-2265(+)	2.94998	-0.745218
20.1.3.6	Cytoskeleton organisation.microtubular network.Kinesin microtubule-based motor protein activities.Kinesin-7-type motor protein	trinity_dn28927_c1_g2_i1.p1	Transcript	mercator4v5.0: Kinesin-7-type motor protein & prot-scriber: kinesin protein kin & swissprot: Kinesin-like protein NACK2 & original description: type:complete len:955 gc:universal TRINITY_DN28927_c1_g2_i1:3072-208(-)	2.31702	0.214182
20.1.3.6	Cytoskeleton organisation.microtubular network.Kinesin microtubule-based motor protein activities.Kinesin-7-type motor protein	trinity_dn28927_c1_g2_i2.p1	Transcript	mercator4v5.0: Kinesin-7-type motor protein & prot-scriber: kinesin protein kin & swissprot: Kinesin-like protein NACK2 & original description: type:complete len:955 gc:universal TRINITY_DN28927_c1_g2_i2:3072-208(-)	2.31702	0.214182
20.1.3.12	Cytoskeleton organisation.microtubular network.Kinesin microtubule-based motor protein activities.Kinesin-14-type motor protein	trinity_dn374_c0_g1_i5.p1	Transcript	mercator4v5.0: Kinesin-14-type motor protein & prot-scriber: kinesin protein kin 14n & swissprot: Kinesin-like protein KIN-14C & original description: type:complete len:553 gc:universal TRINITY_DN374_c0_g1_i5:687-2345(+)	-2.52043	0.297697
20.1.3.12	Cytoskeleton organisation.microtubular network.Kinesin microtubule-based motor protein activities.Kinesin-14-type motor protein	trinity_dn9085_c0_g1_i5.p1	Transcript	mercator4v5.0: Kinesin-14-type motor protein & prot-scriber: kinesin protein kin 14j & swissprot: Kinesin-like protein KIN-14J & original description: type:complete len:931 gc:universal TRINITY_DN9085_c0_g1_i5:3123-331(-)	2.55847	0.21113
20.1.3.12	Cytoskeleton organisation.microtubular network.Kinesin microtubule-based motor protein activities.Kinesin-14-type motor protein	trinity_dn9109_c2_g1_i1.p1	Transcript	mercator4v5.0: Kinesin-14-type motor protein & prot-scriber: arath kinesin protein kin & swissprot: Kinesin-like protein KIN-14B & original description: type:3prime_partial len:1106 gc:universal TRINITY_DN9109_c2_g1_i1:3317-3(-)	-2.34653	-1.17713
20.1.3.12	Cytoskeleton organisation.microtubular network.Kinesin microtubule-based motor protein activities.Kinesin-14-type motor protein	trinity_dn24355_c0_g2_i11.p1	Transcript	mercator4v5.0: Kinesin-14-type motor protein & prot-scriber: arath kinesin protein kin & swissprot: Kinesin-like protein KIN-14R & original description: type:5prime_partial len:973 gc:universal TRINITY_DN24355_c0_g2_i11:2-2920(+)	6.00985	1.71314
20.1.3.12	Cytoskeleton organisation.microtubular network.Kinesin microtubule-based motor protein activities.Kinesin-14-type motor protein	trinity_dn43164_c0_g2_i1.p1	Transcript	mercator4v5.0: Kinesin-14-type motor protein & prot-scriber: kinesin protein kin & swissprot: Kinesin-like protein KIN-14I & original description: type:complete len:657 gc:universal TRINITY_DN43164_c0_g2_i1:2669-699(-)	-3.36713	-0.284896
20.1.3.12	Cytoskeleton organisation.microtubular network.Kinesin microtubule-based motor protein activities.Kinesin-14-type motor protein	trinity_dn43164_c0_g2_i2.p1	Transcript	mercator4v5.0: Kinesin-14-type motor protein & prot-scriber: kinesin protein kin & swissprot: Kinesin-like protein KIN-14I & original description: type:complete len:657 gc:universal TRINITY_DN43164_c0_g2_i2:4730-2760(-)	-3.36713	-0.284896
20.1.3.12	Cytoskeleton organisation.microtubular network.Kinesin microtubule-based motor protein activities.Kinesin-14-type motor protein	trinity_dn43164_c0_g2_i2.p2	Transcript	mercator4v5.0: Kinesin-14-type motor protein & prot-scriber: arath kinesin protein kin & swissprot: Kinesin-like protein KIN-14E & original description: type:complete len:630 gc:universal TRINITY_DN43164_c0_g2_i2:2247-358(-)	-2.0281	-0.230744
20.1.3.13	Cytoskeleton organisation.microtubular network.Kinesin microtubule-based motor protein activities.Kinesin-U-type motor protein	trinity_dn17229_c0_g1_i4.p1	Transcript	mercator4v5.0: Kinesin-U-type motor protein & prot-scriber: kinesin heavy chain & swissprot: Kinesin-like protein KIN-UC & original description: type:complete len:1013 gc:universal TRINITY_DN17229_c0_g1_i4:116-3154(+)	2.26362	-0.803124
20.1.5.2.1	Cytoskeleton organisation.microtubular network.microtubule dynamics.microtubule minus-end control.regulatory protein *(SPR2)	trinity_dn21028_c0_g1_i3.p1	Transcript	mercator4v5.0: regulatory protein *(SPR2) of MT minus-end stability & prot-scriber: microtubule associated protein tortifolia & swissprot: Microtubule-associated protein TORTIFOLIA1 & original description: type:complete len:710 gc:universal TRINITY_DN21028_c0_g1_i3:2143-14(-)	-2.54774	-0.623005
20.1.5.3.2	Cytoskeleton organisation.microtubular network.microtubule dynamics.cortical microtubule organisation.regulatory protein *(CORD)	trinity_dn10690_c0_g1_i7.p1	Transcript	mercator4v5.0: regulatory protein *(CORD) of cortical microtubule organisation & prot-scriber: core domain containing protein & swissprot: no annotation & original description: type:complete len:591 gc:universal TRINITY_DN10690_c0_g1_i7:2026-254(-)	3.42981	0.618604
20.1.5.4	Cytoskeleton organisation.microtubular network.microtubule dynamics.microtubule-stabilizing factor *(WDL)	trinity_dn9030_c0_g2_i6.p2	Transcript	mercator4v5.0: microtubule-stabilizing factor *(WDL) & prot-scriber: tpx domain containing protein & swissprot: Protein WVD2-like 2 & original description: type:complete len:172 gc:universal TRINITY_DN9030_c0_g2_i6:827-1342(+)	-3.39732	-0.192859
20.1.5.6	Cytoskeleton organisation.microtubular network.microtubule dynamics.regulatory E3 ubiquitin ligase *(MREL/JUL)	trinity_dn5103_c1_g1_i1.p1	Transcript	mercator4v5.0: regulatory E3 ubiquitin ligase (MREL/JUL) of microtubule dynamics & prot-scriber: ring type domain containing protein & swissprot: Probable E3 ubiquitin-protein ligase HIP1 & original description: type:complete len:562 gc:universal TRINITY_DN5103_c1_g1_i1:306-1991(+)	2.25054	0.197896
20.1.5.6	Cytoskeleton organisation.microtubular network.microtubule dynamics.regulatory E3 ubiquitin ligase *(MREL/JUL)	trinity_dn18558_c0_g1_i11.p1	Transcript	mercator4v5.0: regulatory E3 ubiquitin ligase (MREL/JUL) of microtubule dynamics & prot-scriber: ring type domain containing protein & swissprot: Probable E3 ubiquitin-protein ligase HIP1 & original description: type:complete len:542 gc:universal TRINITY_DN18558_c0_g1_i11:2499-874(-)	2.1917	1.53468
20.2.1	Cytoskeleton organisation.microfilament network.actin filament protein	trinity_dn2875_c1_g1_i10.p1	Transcript	mercator4v5.0: actin filament protein & prot-scriber: actin & swissprot: Actin-97 & original description: type:3prime_partial len:369 gc:universal TRINITY_DN2875_c1_g1_i10:1104-1(-)	2.99323	-0.109716
20.2.2.4	Cytoskeleton organisation.microfilament network.actin polymerisation.fimbrin actin-crosslinking factor	trinity_dn2621_c1_g1_i2.p1	Transcript	mercator4v5.0: fimbrin actin-crosslinking factor & prot-scriber: fimbrin & swissprot: Fimbrin-5 & original description: type:3prime_partial len:235 gc:universal TRINITY_DN2621_c1_g1_i2:702-1(-)	6.05298	0.386402
20.2.2.5	Cytoskeleton organisation.microfilament network.actin polymerisation.villin actin-crosslinking factor	trinity_dn3668_c0_g1_i2.p1	Transcript	mercator4v5.0: villin actin-crosslinking factor & prot-scriber: hp domain containing protein & swissprot: Villin-5 & original description: type:complete len:301 gc:universal TRINITY_DN3668_c0_g1_i2:1385-483(-)	2.0035	-0.216786
20.2.2.5	Cytoskeleton organisation.microfilament network.actin polymerisation.villin actin-crosslinking factor	trinity_dn6235_c0_g2_i11.p1	Transcript	mercator4v5.0: villin actin-crosslinking factor & prot-scriber: villin & swissprot: Villin-1 & original description: type:complete len:634 gc:universal TRINITY_DN6235_c0_g2_i11:187-2088(+)	2.12754	0.673043
20.2.2.5	Cytoskeleton organisation.microfilament network.actin polymerisation.villin actin-crosslinking factor	trinity_dn6235_c0_g2_i5.p1	Transcript	mercator4v5.0: villin actin-crosslinking factor & prot-scriber: villin & swissprot: Villin-1 & original description: type:complete len:634 gc:universal TRINITY_DN6235_c0_g2_i5:187-2088(+)	2.12754	0.673043
20.2.2.5	Cytoskeleton organisation.microfilament network.actin polymerisation.villin actin-crosslinking factor	trinity_dn15737_c0_g1_i14.p1	Transcript	mercator4v5.0: villin actin-crosslinking factor & prot-scriber: hp domain containing protein & swissprot: Villin-4 & original description: type:complete len:503 gc:universal TRINITY_DN15737_c0_g1_i14:265-1773(+)	7.88395	-0.143835
20.2.2.6.2	Cytoskeleton organisation.microfilament network.actin polymerisation.formin actin filament elongation factor activities.group-II formin	trinity_dn37819_c0_g1_i3.p1	Transcript	mercator4v5.0: group-II formin actin filament elongation factor & prot-scriber: formin protein & swissprot: Formin-like protein 18 & original description: type:5prime_partial len:406 gc:universal TRINITY_DN37819_c0_g1_i3:3-1220(+)	2.70431	1.39644
20.2.3.3	Cytoskeleton organisation.microfilament network.actin organisation.regulatory protein *(WALLIN)	trinity_dn5931_c1_g1_i1.p1	Transcript	mercator4v5.0: regulatory protein *(WALLIN) of actin organisation & prot-scriber: web family protein & swissprot: no annotation & original description: type:complete len:219 gc:universal TRINITY_DN5931_c1_g1_i1:134-790(+)	4.1579	-1.21242
20.2.4.1	Cytoskeleton organisation.microfilament network.myosin microfilament-based motor protein activities.class XI myosin motor protein	trinity_dn2312_c0_g2_i5.p1	Transcript	mercator4v5.0: class XI myosin microfilament-based motor protein & prot-scriber: unconventional myosin va & swissprot: Myosin-12 & original description: type:complete len:1239 gc:universal TRINITY_DN2312_c0_g2_i5:875-4591(+)	-3.83545	1.03024
20.2.4.2	Cytoskeleton organisation.microfilament network.myosin microfilament-based motor protein activities.class VIII myosin motor protein	trinity_dn40003_c1_g2_i7.p1	Transcript	mercator4v5.0: class VIII myosin microfilament-based motor protein & prot-scriber: unconventional myosin va & swissprot: Myosin-2 & original description: type:complete len:1191 gc:universal TRINITY_DN40003_c1_g2_i7:4139-567(-)	5.81845	0.24699
20.2.4.5	Cytoskeleton organisation.microfilament network.myosin microfilament-based motor protein activities.myosin adaptor protein *(MadB)	trinity_dn6642_c3_g1_i5.p1	Transcript	mercator4v5.0: myosin adaptor protein *(MadB) & prot-scriber: pb domain containing protein & swissprot: Protein PHOX4 & original description: type:complete len:717 gc:universal TRINITY_DN6642_c3_g1_i5:552-2702(+)	2.91627	0.238207
20.4.3.2	Cytoskeleton organisation.nuclear dynamics.nuclear shape determination.CRWN-interacting protein *(KAKU4)	trinity_dn4576_c0_g2_i4.p1	Transcript	mercator4v5.0: nuclear lamina CRWN-interacting protein *(KAKU4) & prot-scriber: protein kaku isoform x1 & swissprot: Protein KAKU4 & original description: type:5prime_partial len:605 gc:universal TRINITY_DN4576_c0_g2_i4:1-1815(+)	3.08735	-0.311476
20.5.2	Cytoskeleton organisation.plastid movement.accessory motility factor *(KAC)	trinity_dn9109_c2_g1_i1.p1	Transcript	mercator4v5.0: accessory motility factor *(KAC) & prot-scriber: arath kinesin protein kin & swissprot: Kinesin-like protein KIN-14B & original description: type:3prime_partial len:1106 gc:universal TRINITY_DN9109_c2_g1_i1:3317-3(-)	-2.34653	-1.17713
20.5.7.2	Cytoskeleton organisation.plastid movement.WEB1-PMI2 actin filament reorganisation complex.component *(PMI2)	trinity_dn5402_c0_g2_i4.p1	Transcript	mercator4v5.0: component *(PMI2) of WEB1-PMI2 cp-actin filament reorganisation complex & prot-scriber: protein plastid movement impaired & swissprot: Protein PLASTID MOVEMENT IMPAIRED 2 & original description: type:5prime_partial len:697 gc:universal TRINITY_DN5402_c0_g2_i4:3-2093(+)	2.28578	-0.562332
21.1.1.4.1	Cell wall organisation.cellulose.cellulose synthase complex (CSC).microtubule-dependent CSC insertion.microtubule-interacting protein *(CC)	trinity_dn3368_c0_g1_i1.p1	Transcript	mercator4v5.0: microtubule-interacting component *(CC) of cellulose synthase complex & prot-scriber: lea 2 domain containing protein & swissprot: no annotation & original description: type:complete len:310 gc:universal TRINITY_DN3368_c0_g1_i1:88-1017(+)	2.79923	1.26842
21.2.1.2.3	Cell wall organisation.hemicellulose.xyloglucan.modification and degradation.1,2-alpha-fucosidase *(AXY8)	trinity_dn6519_c0_g1_i2.p1	Transcript	mercator4v5.0: 1,2-alpha-fucosidase *(AXY8) & prot-scriber: glyco hyd 65n 2 domain containing protein & swissprot: Alpha-L-fucosidase 2 & original description: type:complete len:821 gc:universal TRINITY_DN6519_c0_g1_i2:65-2527(+)	-4.03466	0.00204934
21.2.2.1.3.1	Cell wall organisation.hemicellulose.xylan.biosynthesis.xylosyltransferase activities.xylosyltransferase *(IRX9)	trinity_dn12615_c0_g2_i4.p1	Transcript	mercator4v5.0: xylosyltransferase *(IRX9) & prot-scriber: glycosyltransferases & swissprot: Probable beta-1,4-xylosyltransferase IRX9H & original description: type:complete len:298 gc:universal TRINITY_DN12615_c0_g2_i4:699-1592(+)	2.04767	-0.117642
21.2.2.1.3.3	Cell wall organisation.hemicellulose.xylan.biosynthesis.xylosyltransferase activities.xylosyltransferase *(IRX14)	trinity_dn16182_c0_g1_i4.p1	Transcript	mercator4v5.0: xylosyltransferase *(IRX14) & prot-scriber: glycosyltransferases & swissprot: Probable beta-1,4-xylosyltransferase IRX14H & original description: type:5prime_partial len:464 gc:universal TRINITY_DN16182_c0_g1_i4:1670-279(-)	-2.13416	-1.09853
21.2.4.1	Cell wall organisation.hemicellulose.mixed-linked glucan.glycosyltransferase *(CSLB/CSLH)	trinity_dn3244_c0_g1_i21.p1	Transcript	mercator4v5.0: glycosyltransferase *(CSLB/CSLH) & prot-scriber: cellulose synthase a ctlytic subunit [udp forming] & swissprot: Cellulose synthase-like protein H1 & original description: type:complete len:757 gc:universal TRINITY_DN3244_c0_g1_i21:70-2340(+)	-2.92199	-1.53359
21.2.4.1	Cell wall organisation.hemicellulose.mixed-linked glucan.glycosyltransferase *(CSLB/CSLH)	trinity_dn3244_c0_g1_i24.p1	Transcript	mercator4v5.0: glycosyltransferase *(CSLB/CSLH) & prot-scriber: cellulose synthase a ctlytic subunit [udp forming] & swissprot: Cellulose synthase-like protein B3 & original description: type:3prime_partial len:557 gc:universal TRINITY_DN3244_c0_g1_i24:54-1721(+)	2.07692	0.336747
21.3.1.2.1	Cell wall organisation.pectin.homogalacturonan.modification and degradation.pectin methylesterase	trinity_dn14920_c0_g2_i1.p1	Transcript	mercator4v5.0: pectin methylesterase & prot-scriber: pectinesterase & swissprot: Probable pectinesterase/pectinesterase inhibitor 40 & original description: type:5prime_partial len:579 gc:universal TRINITY_DN14920_c0_g2_i1:3-1739(+)	2.52843	-0.509835
21.3.1.2.1	Cell wall organisation.pectin.homogalacturonan.modification and degradation.pectin methylesterase	trinity_dn35398_c0_g1_i11.p1	Transcript	mercator4v5.0: pectin methylesterase & prot-scriber: pectinesterase protein & swissprot: Pectinesterase 31 & original description: type:complete len:182 gc:universal TRINITY_DN35398_c0_g1_i11:894-1439(+)	2.74294	0.338493
21.3.1.2.1	Cell wall organisation.pectin.homogalacturonan.modification and degradation.pectin methylesterase	trinity_dn35398_c0_g1_i2.p1	Transcript	mercator4v5.0: pectin methylesterase & prot-scriber: pectinesterase protein & swissprot: Pectinesterase 31 & original description: type:complete len:182 gc:universal TRINITY_DN35398_c0_g1_i2:990-1535(+)	2.74294	0.338493
21.3.1.2.1	Cell wall organisation.pectin.homogalacturonan.modification and degradation.pectin methylesterase	trinity_dn35398_c0_g1_i3.p1	Transcript	mercator4v5.0: pectin methylesterase & prot-scriber: pectinesterase protein & swissprot: Pectinesterase 31 & original description: type:complete len:182 gc:universal TRINITY_DN35398_c0_g1_i3:906-1451(+)	2.74294	0.338493
21.3.1.2.1	Cell wall organisation.pectin.homogalacturonan.modification and degradation.pectin methylesterase	trinity_dn35398_c0_g1_i5.p1	Transcript	mercator4v5.0: pectin methylesterase & prot-scriber: pectinesterase protein & swissprot: Pectinesterase 31 & original description: type:complete len:182 gc:universal TRINITY_DN35398_c0_g1_i5:664-1209(+)	2.74294	0.338493
21.3.1.2.2	Cell wall organisation.pectin.homogalacturonan.modification and degradation.pectin methylesterase inhibitor	trinity_dn7509_c0_g1_i4.p1	Transcript	mercator4v5.0: pectin methylesterase inhibitor & prot-scriber: pectinesterase inhibitor & swissprot: Pectinesterase 1 & original description: type:5prime_partial len:216 gc:universal TRINITY_DN7509_c0_g1_i4:1150-503(-)	-2.4395	-0.104691
21.3.2.2.3.1	Cell wall organisation.pectin.rhamnogalacturonan I.modification and degradation.beta-galactosidase activities.beta-galactosidase *(BGAL1)	trinity_dn1310_c0_g1_i6.p1	Transcript	mercator4v5.0: beta-galactosidase *(BGAL1) & prot-scriber: beta galactosidase & swissprot: Beta-galactosidase 3 & original description: type:5prime_partial len:759 gc:universal TRINITY_DN1310_c0_g1_i6:1-2277(+)	-3.25201	-0.162005
21.3.2.2.3.2	Cell wall organisation.pectin.rhamnogalacturonan I.modification and degradation.beta-galactosidase activities.beta-galactosidase *(BGAL9)	trinity_dn34723_c0_g1_i5.p1	Transcript	mercator4v5.0: beta-galactosidase *(BGAL9) & prot-scriber: beta galactosidase & swissprot: Beta-galactosidase 9 & original description: type:5prime_partial len:548 gc:universal TRINITY_DN34723_c0_g1_i5:3467-1824(-)	5.45693	-1.07469
21.3.2.2.3.5	Cell wall organisation.pectin.rhamnogalacturonan I.modification and degradation.beta-galactosidase activities.beta-galactosidase *(BGAL17)	trinity_dn9394_c0_g1_i6.p1	Transcript	mercator4v5.0: beta-galactosidase *(BGAL17) & prot-scriber: beta galactosidase protein & swissprot: Beta-galactosidase 17 & original description: type:5prime_partial len:748 gc:universal TRINITY_DN9394_c0_g1_i6:3296-1053(-)	-4.0005	-0.12848
21.3.2.2.6	Cell wall organisation.pectin.rhamnogalacturonan I.modification and degradation.glycosyltransferase *(MUCI70)	trinity_dn27540_c0_g1_i10.p2	Transcript	mercator4v5.0: glycosyltransferase *(MUCI70) & prot-scriber: type domain containing protein & swissprot: Probable hexosyltransferase MUCI70 & original description: type:3prime_partial len:237 gc:universal TRINITY_DN27540_c0_g1_i10:1771-2478(+)	2.91617	0.362241
21.3.3.1.3	Cell wall organisation.pectin.rhamnogalacturonan II.biosynthesis.glycosyl transferase *(SIA)	trinity_dn11741_c0_g1_i1.p1	Transcript	mercator4v5.0: glycosyl transferase *(SIA) & prot-scriber: glycosyltransferase family sialyltransferase protein & swissprot: Sialyltransferase-like protein 2 & original description: type:complete len:171 gc:universal TRINITY_DN11741_c0_g1_i1:283-795(+)	-2.3705	0.0687141
21.3.4.1.1	Cell wall organisation.pectin.xylogalacturonan.biosynthesis.xylogalacturonan xylosyltransferase	trinity_dn30401_c1_g3_i2.p1	Transcript	mercator4v5.0: xylogalacturonan xylosyltransferase & prot-scriber: exostosin domain containing protein & swissprot: Probable glycosyltransferase At5g25310 & original description: type:5prime_partial len:452 gc:universal TRINITY_DN30401_c1_g3_i2:1-1356(+)	-2.07224	-0.373589
21.3.5.1.2	Cell wall organisation.pectin.modification and degradation.polygalacturonase activities.polygalacturonase *(QRT3)	trinity_dn53739_c0_g2_i3.p1	Transcript	mercator4v5.0: polygalacturonase *(QRT3) & prot-scriber: polygalacturonase qrt protein & swissprot: Polygalacturonase QRT3 & original description: type:5prime_partial len:472 gc:universal TRINITY_DN53739_c0_g2_i3:2-1417(+)	3.67165	-1.26308
21.3.5.4.1	Cell wall organisation.pectin.modification and degradation.pectin acetylation.polysaccharide O-acetyltransferase *(PMR5)	trinity_dn149_c0_g1_i9.p1	Transcript	mercator4v5.0: polysaccharide O-acetyltransferase *(PMR5) & prot-scriber: protein trichome birefringence & swissprot: Protein PMR5 & original description: type:5prime_partial len:292 gc:universal TRINITY_DN149_c0_g1_i9:1-876(+)	-6.88589	-0.321245
21.3.5.5.1	Cell wall organisation.pectin.modification and degradation.pectin-dependent cell adhesion.glycosyltransferase *(QUA1)	trinity_dn25208_c0_g1_i14.p1	Transcript	mercator4v5.0: glycosyltransferase (QUA1) involved in pectin-dependent cell adhesion & prot-scriber: hexosyltransferase & swissprot: Galacturonosyltransferase 8 & original description: type:5prime_partial len:575 gc:universal TRINITY_DN25208_c0_g1_i14:2272-548(-)	-2.41301	0.0374146
21.3.5.5.3	Cell wall organisation.pectin.modification and degradation.pectin-dependent cell adhesion.fucosyl transferase *(ESMD)	trinity_dn34585_c0_g1_i4.p1	Transcript	mercator4v5.0: fucosyl transferase (ESMD) involved in pectin-dependent cell adhesion & prot-scriber: o fucsyltransferase family prtein & swissprot: O-fucosyltransferase 9 & original description: type:complete len:539 gc:universal TRINITY_DN34585_c0_g1_i4:160-1776(+)	2.32945	0.00374257
21.4.1.1.5.1	Cell wall organisation.cell wall proteins.hydroxyproline-rich glycoprotein activities.arabinogalactan-protein activities.arabinogalactan protein glycosylation.hydroxyproline O-galactosyltransferase *(GALT)	trinity_dn12068_c0_g1_i7.p1	Transcript	mercator4v5.0: hydroxyproline O-galactosyltransferase *(GALT) & prot-scriber: beta galactosyltransferase galt & swissprot: Hydroxyproline O-galactosyltransferase GALT3 & original description: type:complete len:646 gc:universal TRINITY_DN12068_c0_g1_i7:382-2319(+)	-2.42096	-0.0621153
21.4.2.1	Cell wall organisation.cell wall proteins.expansin activities.alpha-class expansin	trinity_dn2256_c2_g1_i16.p1	Transcript	mercator4v5.0: alpha-class expansin & prot-scriber: expansin & swissprot: Expansin-A15 & original description: type:complete len:153 gc:universal TRINITY_DN2256_c2_g1_i16:53-511(+)	-2.31951	-0.563135
21.4.2.1	Cell wall organisation.cell wall proteins.expansin activities.alpha-class expansin	trinity_dn13743_c0_g1_i3.p1	Transcript	mercator4v5.0: alpha-class expansin & prot-scriber: expansin & swissprot: Expansin-A8 & original description: type:5prime_partial len:258 gc:universal TRINITY_DN13743_c0_g1_i3:1020-247(-)	2.86886	0.152004
21.6.1.9	Cell wall organisation.lignin.monolignol biosynthesis.Cyt-P450 hydroxylase scaffold protein *(MSBP)	trinity_dn857_c0_g1_i35.p1	Transcript	mercator4v5.0: Cyt-P450 hydroxylase scaffold protein *(MSBP) & prot-scriber: f box domain containing protein & swissprot: F-box/LRR-repeat protein At3g48880 & original description: type:5prime_partial len:346 gc:universal TRINITY_DN857_c0_g1_i35:1375-338(-)	3.27432	0.0159062
21.8.1.8.2	Cell wall organisation.cutin and suberin.cuticular lipid formation.epoxidation.epoxide hydrolase *(EH)	trinity_dn6718_c3_g2_i1.p1	Transcript	mercator4v5.0: epoxide hydrolase *(EH) & prot-scriber: ab hydrolase domain containing protein & swissprot: no annotation & original description: type:3prime_partial len:159 gc:universal TRINITY_DN6718_c3_g2_i1:474-1(-)	-6.38677	-1.2324
21.8.5.1	Cell wall organisation.cutin and suberin.cutin polyester biosynthesis.lysophospholipase *(BDG)	trinity_dn7927_c1_g1_i2.p1	Transcript	mercator4v5.0: lysophospholipase *(BDG) & prot-scriber: ab hydrolase domain containing protein & swissprot: Probable lysophospholipase BODYGUARD 3 & original description: type:complete len:162 gc:universal TRINITY_DN7927_c1_g1_i2:517-32(-)	-3.8067	-0.265851
21.9.1.2	Cell wall organisation.Casparian strip formation.SCHENGEN (SGN) signal transduction chain.peptide sulfotransferase *(SGN2)	trinity_dn892_c0_g1_i5.p1	Transcript	mercator4v5.0: peptide sulfotransferase *(SGN2) & prot-scriber: protein tyrosine sulfotransferase & swissprot: Protein-tyrosine sulfotransferase & original description: type:complete len:505 gc:universal TRINITY_DN892_c0_g1_i5:1719-205(-)	4.13123	1.60874
21.9.1.2	Cell wall organisation.Casparian strip formation.SCHENGEN (SGN) signal transduction chain.peptide sulfotransferase *(SGN2)	trinity_dn48326_c0_g1_i7.p1	Transcript	mercator4v5.0: peptide sulfotransferase *(SGN2) & prot-scriber: protein tyrosine sulfotransferase & swissprot: Protein-tyrosine sulfotransferase & original description: type:complete len:500 gc:universal TRINITY_DN48326_c0_g1_i7:584-2083(+)	-2.18893	0.820803
22.1.1.1.1	Vesicle trafficking.anterograde trafficking.Coat protein II (COPII) coatomer machinery.coat protein complex.scaffold component *(Sec13)	trinity_dn10643_c0_g1_i1.p1	Transcript	mercator4v5.0: scaffold component *(Sec13) of coat protein complex & prot-scriber: protein transport sec homolog b & swissprot: Protein transport protein SEC13 homolog B & original description: type:complete len:303 gc:universal TRINITY_DN10643_c0_g1_i1:289-1197(+)	2.00335	0.222965
22.1.1.4	Vesicle trafficking.anterograde trafficking.Coat protein II (COPII) coatomer machinery.regulatory protein *(SFT2)	trinity_dn10391_c1_g2_i1.p1	Transcript	mercator4v5.0: regulatory protein *(SFT2) of COPII coatomer machinery & prot-scriber: vesicle transport protein & swissprot: no annotation & original description: type:complete len:131 gc:universal TRINITY_DN10391_c1_g2_i1:241-633(+)	-6.17792	1.47086
22.1.2.2	Vesicle trafficking.anterograde trafficking.protein cargo receptor activities.membrane protein cargo receptor *(CNIH)	trinity_dn6678_c1_g1_i2.p1	Transcript	mercator4v5.0: membrane protein cargo receptor *(CNIH) & prot-scriber: protein cornichon homolog & swissprot: Probable protein cornichon homolog 2 & original description: type:5prime_partial len:159 gc:universal TRINITY_DN6678_c1_g1_i2:2-478(+)	2.6523	-0.309149
22.2.1.2.1.1	Vesicle trafficking.retrograde trafficking.Coat protein I (COPI) coatomer machinery.coat protein recruiting.ARF-GTPase activities.ARF-GTPase *(ARF1)	trinity_dn1960_c0_g1_i10.p1	Transcript	mercator4v5.0: ARF-GTPase *(ARF1) & prot-scriber: adp ribosylation factor 2 & swissprot: ADP-ribosylation factor 2 & original description: type:internal len:213 gc:universal TRINITY_DN1960_c0_g1_i10:3-638(+)	2.37814	1.69884
22.2.3.1.5	Vesicle trafficking.retrograde trafficking.vesicle tethering.COG tethering complex.component *(COG5)	trinity_dn11385_c1_g1_i5.p1	Transcript	mercator4v5.0: component *(COG5) of COG (Conserved-Oligomeric Golgi) complex & prot-scriber: conserved oligomeric golgi complex subunit & swissprot: Conserved oligomeric Golgi complex subunit 5 & original description: type:5prime_partial len:846 gc:universal TRINITY_DN11385_c1_g1_i5:2538-1(-)	4.4036	-0.133823
22.2.3.1.7	Vesicle trafficking.retrograde trafficking.vesicle tethering.COG tethering complex.component *(COG7)	trinity_dn36179_c0_g1_i1.p1	Transcript	mercator4v5.0: component *(COG7) of COG (Conserved-Oligomeric Golgi) complex & prot-scriber: component of oligomeric golgi complex & swissprot: Conserved oligomeric Golgi complex subunit 7 & original description: type:5prime_partial len:872 gc:universal TRINITY_DN36179_c0_g1_i1:3052-437(-)	-3.3937	-0.55146
22.2.3.2.4	Vesicle trafficking.retrograde trafficking.vesicle tethering.DSL1 tethering complex.component *(MIP3)	trinity_dn9453_c0_g1_i2.p1	Transcript	mercator4v5.0: component *(MIP3) of DSL1 (Depends-on-SLY1) complex & prot-scriber: sec family domain containing protein mip & swissprot: Sec1 family domain-containing protein MIP3 & original description: type:5prime_partial len:809 gc:universal TRINITY_DN9453_c0_g1_i2:2938-512(-)	-3.37709	-0.609636
22.2.4.1.1	Vesicle trafficking.retrograde trafficking.Retromer-mediated protein recycling.Retromer complex.component *(VPS35)	trinity_dn2323_c5_g1_i9.p1	Transcript	mercator4v5.0: component *(VPS35) of Retromer protein recycling complex & prot-scriber: dicdi vacuolar protein sorting associated & swissprot: Vacuolar protein sorting-associated protein 35A & original description: type:internal len:267 gc:universal TRINITY_DN2323_c5_g1_i9:798-1(-)	2.98201	0.596245
22.3.1.1.1	Vesicle trafficking.endocytic trafficking.ESCRT-mediated sorting.ESCRT-I complex.component *(VPS23)	trinity_dn3061_c2_g3_i1.p1	Transcript	mercator4v5.0: component *(VPS23) of ESCRT-I complex & prot-scriber: uev domain containing protein & swissprot: Protein ELC & original description: type:3prime_partial len:195 gc:universal TRINITY_DN3061_c2_g3_i1:584-3(-)	-5.20142	-0.44258
22.3.1.3.3	Vesicle trafficking.endocytic trafficking.ESCRT-mediated sorting.ESCRT-III complex.component *(VPS2/CHMP2)	trinity_dn18179_c3_g1_i1.p1	Transcript	mercator4v5.0: component *(VPS2/CHMP2) of ESCRT-III complex & prot-scriber: vacuolar protein sorting associated homolog & swissprot: Vacuolar protein sorting-associated protein 2 homolog 2 & original description: type:complete len:126 gc:universal TRINITY_DN18179_c3_g1_i1:589-966(+)	-3.17509	1.37978
22.3.2.1	Vesicle trafficking.endocytic trafficking.ubiquitylated cargo adaptation.ubiquitin adaptor protein *(TOL)	trinity_dn6713_c0_g1_i1.p1	Transcript	mercator4v5.0: ubiquitin adaptor protein *(TOL) & prot-scriber: of tom protein & swissprot: TOM1-like protein 2 & original description: type:complete len:286 gc:universal TRINITY_DN6713_c0_g1_i1:216-1073(+)	2.9587	0.328136
22.3.4.1.1	Vesicle trafficking.endocytic trafficking.clathrin-dependent machinery.AP-2 cargo adaptor complex.large subunit alpha *(AP2A)	trinity_dn19823_c1_g1_i2.p1	Transcript	mercator4v5.0: large subunit alpha of AP-2 cargo adaptor complex & prot-scriber: ap complex subunit alpha & swissprot: AP-2 complex subunit alpha-1 & original description: type:complete len:926 gc:universal TRINITY_DN19823_c1_g1_i2:93-2870(+)	7.07747	-0.804255
22.3.4.2.5	Vesicle trafficking.endocytic trafficking.clathrin-dependent machinery.TPLATE cargo adaptor complex.component *(TASH3)	trinity_dn22368_c0_g1_i6.p1	Transcript	mercator4v5.0: component *(TASH3) of TPLATE AP-2 co-adaptor complex & prot-scriber: sh domain containing protein & swissprot: no annotation & original description: type:5prime_partial len:1124 gc:universal TRINITY_DN22368_c0_g1_i6:1-3372(+)	7.30274	1.75511
22.4.1.1	Vesicle trafficking.exocytic trafficking.Exocyst complex.component *(EXO70)	trinity_dn7331_c0_g1_i18.p1	Transcript	mercator4v5.0: component *(EXO70) of Exocyst complex & prot-scriber: exocyst subunit exo family protein & swissprot: Exocyst complex component EXO70E2 & original description: type:complete len:561 gc:universal TRINITY_DN7331_c0_g1_i18:2-1684(+)	5.83267	-0.280459
22.4.1.1	Vesicle trafficking.exocytic trafficking.Exocyst complex.component *(EXO70)	trinity_dn7331_c0_g1_i9.p1	Transcript	mercator4v5.0: component *(EXO70) of Exocyst complex & prot-scriber: exocyst subunit exo family protein & swissprot: Exocyst complex component EXO70E2 & original description: type:complete len:467 gc:universal TRINITY_DN7331_c0_g1_i9:289-1689(+)	3.83039	0.870094
22.4.1.6	Vesicle trafficking.exocytic trafficking.Exocyst complex.component *(SEC10)	trinity_dn5150_c0_g1_i5.p1	Transcript	mercator4v5.0: component *(SEC10) of Exocyst complex & prot-scriber: exocyst complex component sec & swissprot: Exocyst complex component SEC10b & original description: type:internal len:747 gc:universal TRINITY_DN5150_c0_g1_i5:2-2239(+)	2.29748	-0.594975
22.5.1.1.2	Vesicle trafficking.multi-pathway trafficking regulation.clathrin coated vesicle (CCV) machinery.clathrin triskelion structure.light chain	trinity_dn29069_c0_g2_i2.p2	Transcript	mercator4v5.0: light chain of clathrin triskelion & prot-scriber: arath clathrin light chain & swissprot: Clathrin light chain 3 & original description: type:complete len:130 gc:universal TRINITY_DN29069_c0_g2_i2:729-340(-)	-2.57679	0.0657181
22.5.1.5.2	Vesicle trafficking.multi-pathway trafficking regulation.clathrin coated vesicle (CCV) machinery.AP-5 cargo adaptor complex.large subunit beta *(AP5B)	trinity_dn7550_c0_g2_i1.p1	Transcript	mercator4v5.0: large subunit beta of AP-5 cargo adaptor complex & prot-scriber: ap complex subunit beta & swissprot: no annotation & original description: type:complete len:1153 gc:universal TRINITY_DN7550_c0_g2_i1:224-3682(+)	2.32107	-0.716593
22.5.1.5.2	Vesicle trafficking.multi-pathway trafficking regulation.clathrin coated vesicle (CCV) machinery.AP-5 cargo adaptor complex.large subunit beta *(AP5B)	trinity_dn7550_c0_g2_i5.p1	Transcript	mercator4v5.0: large subunit beta of AP-5 cargo adaptor complex & prot-scriber: ap complex subunit beta & swissprot: no annotation & original description: type:complete len:1153 gc:universal TRINITY_DN7550_c0_g2_i5:224-3682(+)	2.32107	-0.716593
22.5.1.6.4	Vesicle trafficking.multi-pathway trafficking regulation.clathrin coated vesicle (CCV) machinery.CCV accessory factor activities.clathrin uncoating protein *(AUL)	trinity_dn2414_c0_g1_i4.p2	Transcript	mercator4v5.0: clathrin uncoating protein *(AUL) & prot-scriber: j domain containing protein & swissprot: Auxilin-like protein 1 & original description: type:5prime_partial len:205 gc:universal TRINITY_DN2414_c0_g1_i4:2317-1703(-)	2.00141	0.118572
22.5.1.6.4	Vesicle trafficking.multi-pathway trafficking regulation.clathrin coated vesicle (CCV) machinery.CCV accessory factor activities.clathrin uncoating protein *(AUL)	trinity_dn2472_c0_g1_i5.p1	Transcript	mercator4v5.0: clathrin uncoating protein *(AUL) & prot-scriber: j domain containing protein & swissprot: Auxilin-related protein 1 & original description: type:complete len:1438 gc:universal TRINITY_DN2472_c0_g1_i5:153-4466(+)	-3.46521	1.87506
22.5.1.6.4	Vesicle trafficking.multi-pathway trafficking regulation.clathrin coated vesicle (CCV) machinery.CCV accessory factor activities.clathrin uncoating protein *(AUL)	trinity_dn11280_c0_g1_i1.p1	Transcript	mercator4v5.0: clathrin uncoating protein *(AUL) & prot-scriber: j domain containing protein & swissprot: Auxilin-related protein 1 & original description: type:complete len:541 gc:universal TRINITY_DN11280_c0_g1_i1:151-1773(+)	2.42114	0.13992
22.5.2.2.3	Vesicle trafficking.multi-pathway trafficking regulation.vesicle tethering.activation of RAB-GTPase activities.Rab GTPase-activating protein	trinity_dn4423_c1_g1_i2.p1	Transcript	mercator4v5.0: Rab GTPase-activating protein & prot-scriber: rab gap tbc domain containing protein & swissprot: no annotation & original description: type:complete len:796 gc:universal TRINITY_DN4423_c1_g1_i2:2543-156(-)	6.39935	-0.727833
22.5.2.2.3	Vesicle trafficking.multi-pathway trafficking regulation.vesicle tethering.activation of RAB-GTPase activities.Rab GTPase-activating protein	trinity_dn4423_c1_g1_i6.p1	Transcript	mercator4v5.0: Rab GTPase-activating protein & prot-scriber: rab gap tbc domain containing protein & swissprot: no annotation & original description: type:complete len:796 gc:universal TRINITY_DN4423_c1_g1_i6:2624-237(-)	6.39935	-0.727833
22.5.2.5.3	Vesicle trafficking.multi-pathway trafficking regulation.vesicle tethering.RAB5-RAB7-dependent pathway.RAB5 canonical effector *(EREX)	trinity_dn6271_c0_g1_i4.p1	Transcript	mercator4v5.0: RAB5 canonical effector *(EREX) & prot-scriber: px domain containing protein & swissprot: PX domain-containing protein EREL2 & original description: type:5prime_partial len:445 gc:universal TRINITY_DN6271_c0_g1_i4:3-1337(+)	-5.83441	0.556396
22.5.2.5.5.2	Vesicle trafficking.multi-pathway trafficking regulation.vesicle tethering.RAB5-RAB7-dependent pathway.MON1-CCZ1 RAB7 nucleotide exchange factor complex.component *(CCZ1)	trinity_dn2091_c1_g2_i14.p2	Transcript	mercator4v5.0: component *(CCZ1) of MON1-CCZ1 RAB7 guanine nucleotide exchange factor complex & prot-scriber: intu longin 1 domain containing protein & swissprot: Vacuolar fusion protein CCZ1 homolog B & original description: type:5prime_partial len:159 gc:universal TRINITY_DN2091_c1_g2_i14:2054-1578(-)	2.38669	0.435371
22.5.2.9.1	Vesicle trafficking.multi-pathway trafficking regulation.vesicle tethering.HOPS/CORVET tethering complexes.component *(VPS11)	trinity_dn9946_c1_g1_i4.p1	Transcript	mercator4v5.0: component *(VPS11) of HOPS/CORVET membrane tethering complexes & prot-scriber: vacuolar protein sorting associated homolog & swissprot: Vacuolar protein-sorting-associated protein 11 homolog & original description: type:5prime_partial len:979 gc:universal TRINITY_DN9946_c1_g1_i4:2-2938(+)	-7.60956	0.82555
22.5.2.9.4	Vesicle trafficking.multi-pathway trafficking regulation.vesicle tethering.HOPS/CORVET tethering complexes.component *(VPS33)	trinity_dn9138_c2_g1_i5.p2	Transcript	mercator4v5.0: component *(VPS33) of HOPS/CORVET membrane tethering complexes & prot-scriber: vacuolar protein sorting associated & swissprot: Vacuolar protein-sorting-associated protein 33 homolog & original description: type:5prime_partial len:269 gc:universal TRINITY_DN9138_c2_g1_i5:2489-1683(-)	-2.33004	-1.1727
23.1.2.2	Protein translocation.chloroplast.outer envelope TOC translocation system.receptor GTPase *(Toc90/120/132/159)	trinity_dn8541_c1_g2_i2.p1	Transcript	mercator4v5.0: component *(Toc90/120/132/159) of outer envelope TOC translocation system & prot-scriber: aig type g domain containin protein & swissprot: Translocase of chloroplast 159, chloroplastic & original description: type:5prime_partial len:1264 gc:universal TRINITY_DN8541_c1_g2_i2:4136-345(-)	5.53953	1.59895
23.1.2.2	Protein translocation.chloroplast.outer envelope TOC translocation system.receptor GTPase *(Toc90/120/132/159)	trinity_dn11783_c0_g1_i13.p1	Transcript	mercator4v5.0: component *(Toc90/120/132/159) of outer envelope TOC translocation system & prot-scriber: aig type g domain containin protein & swissprot: Translocase of chloroplast 120, chloroplastic & original description: type:5prime_partial len:1193 gc:universal TRINITY_DN11783_c0_g1_i13:2-3580(+)	3.4165	-0.063855
23.1.2.3	Protein translocation.chloroplast.outer envelope TOC translocation system.receptor GTPase *(Toc33/Toc34)	trinity_dn9622_c1_g1_i2.p1	Transcript	mercator4v5.0: component *(Toc33/Toc34) of outer envelope TOC translocation system & prot-scriber: arath translocase of chloroplast 90 ic & swissprot: Translocase of chloroplast 34, chloroplastic & original description: type:3prime_partial len:291 gc:universal TRINITY_DN9622_c1_g1_i2:872-3(-)	2.87472	0.420218
23.1.3.6	Protein translocation.chloroplast.inner envelope TIC translocation system.regulatory factor *(Tic22)	trinity_dn10425_c0_g1_i1.p1	Transcript	mercator4v5.0: component Tic22 of inner envelope TIC translocation system & prot-scriber: protein tic 22 chloroplas & swissprot: Protein TIC 22, chloroplastic & original description: type:complete len:195 gc:universal TRINITY_DN10425_c0_g1_i1:2056-1472(-)	2.18932	0.481783
23.1.3.6	Protein translocation.chloroplast.inner envelope TIC translocation system.regulatory factor *(Tic22)	trinity_dn10425_c0_g2_i2.p2	Transcript	mercator4v5.0: component Tic22 of inner envelope TIC translocation system & prot-scriber: protein tic 22 chloroplas & swissprot: Protein TIC 22, chloroplastic & original description: type:complete len:265 gc:universal TRINITY_DN10425_c0_g2_i2:35-829(+)	2.78408	0.0788279
23.1.3.6	Protein translocation.chloroplast.inner envelope TIC translocation system.regulatory factor *(Tic22)	trinity_dn10425_c0_g2_i9.p1	Transcript	mercator4v5.0: component Tic22 of inner envelope TIC translocation system & prot-scriber: protein tic 22 chloroplas & swissprot: Protein TIC 22, chloroplastic & original description: type:complete len:265 gc:universal TRINITY_DN10425_c0_g2_i9:35-829(+)	2.78408	0.0788279
23.1.5.2	Protein translocation.chloroplast.thylakoid membrane Sec1 translocation system.component *(SecY1)	trinity_dn54385_c0_g2_i4.p1	Transcript	mercator4v5.0: component *(SecY1) of thylakoid membrane Sec1 translocation system & prot-scriber: protein translocase subunit secy & swissprot: Preprotein translocase subunit SCY1, chloroplastic & original description: type:5prime_partial len:384 gc:universal TRINITY_DN54385_c0_g2_i4:2071-920(-)	7.45732	0.770659
23.3.1.6	Protein translocation.endoplasmic reticulum.co-translational insertion system.accessory component *(TPR7)	trinity_dn5488_c0_g1_i5.p1	Transcript	mercator4v5.0: accessory component *(TPR7) of co-translational insertion system & prot-scriber: outer envelope protein & swissprot: Outer envelope protein 61 & original description: type:complete len:353 gc:universal TRINITY_DN5488_c0_g1_i5:1851-793(-)	5.77731	0.656946
23.3.2.1	Protein translocation.endoplasmic reticulum.GET post-translational insertion system.receptor component *(GET2)	trinity_dn27561_c0_g1_i1.p1	Transcript	mercator4v5.0: receptor component *(GET2) of GET post-translational insertion system & prot-scriber: dna helicase & swissprot: no annotation & original description: type:5prime_partial len:273 gc:universal TRINITY_DN27561_c0_g1_i1:3-821(+)	5.82169	-0.740004
23.5.1.1.2	Protein translocation.nucleus.nuclear pore complex (NPC).outer ring.scaffold nucleoporin *(NUP107)	trinity_dn4225_c1_g1_i8.p1	Transcript	mercator4v5.0: scaffold nucleoporin of nuclear pore complex *(NUP107) & prot-scriber: nuclear pore complex protein & swissprot: Nuclear pore complex protein NUP107 & original description: type:3prime_partial len:538 gc:universal TRINITY_DN4225_c1_g1_i8:1613-3(-)	3.45736	-0.314884
23.5.1.1.9	Protein translocation.nucleus.nuclear pore complex (NPC).outer ring.scaffold nucleoporin *(RAE1)	trinity_dn3260_c0_g1_i24.p1	Transcript	mercator4v5.0: scaffold nucleoporin of nuclear pore complex *(RAE1) & prot-scriber: mrna export factor rae & swissprot: Protein RAE1 & original description: type:complete len:311 gc:universal TRINITY_DN3260_c0_g1_i24:180-1112(+)	4.21859	0.303815
23.5.1.1.10	Protein translocation.nucleus.nuclear pore complex (NPC).outer ring.scaffold nucleoporin *(ELYS)	trinity_dn9751_c0_g1_i1.p1	Transcript	mercator4v5.0: scaffold nucleoporin of nuclear pore complex *(ELYS) & prot-scriber: elys domain containing protein & swissprot: E3 ubiquitin-protein ligase HOS1 & original description: type:5prime_partial len:703 gc:universal TRINITY_DN9751_c0_g1_i1:2694-586(-)	5.45482	0.834182
23.5.1.4.1	Protein translocation.nucleus.nuclear pore complex (NPC).transmembrane ring.nucleoporin *(GP210)	trinity_dn4228_c5_g1_i2.p1	Transcript	mercator4v5.0: nucleoporin of nuclear pore complex *(GP210) & prot-scriber: nuclear pore complex protein gp & swissprot: Nuclear pore complex protein GP210 & original description: type:complete len:1944 gc:universal TRINITY_DN4228_c5_g1_i2:171-6002(+)	7.83693	-0.623026
23.5.1.6.1	Protein translocation.nucleus.nuclear pore complex (NPC).central subcomplex.nucleoporin *(NUP98)	trinity_dn14843_c0_g1_i5.p2	Transcript	mercator4v5.0: nucleoporin of nuclear pore complex *(NUP98) & prot-scriber: nuclear pore complex protein nup98a & swissprot: Nuclear pore complex protein NUP98A & original description: type:complete len:186 gc:universal TRINITY_DN14843_c0_g1_i5:2105-1548(-)	2.16464	-0.123634
23.5.1.7.2	Protein translocation.nucleus.nuclear pore complex (NPC).cytoplasmic filaments.nucleoporin *(CG1)	trinity_dn19455_c0_g2_i5.p1	Transcript	mercator4v5.0: nucleoporin of nuclear pore complex *(CG1) & prot-scriber: c3h1 type domain containing protein & swissprot: Zinc finger CCCH domain-containing protein 16 & original description: type:complete len:462 gc:universal TRINITY_DN19455_c0_g2_i5:2184-799(-)	2.18264	0.891382
23.5.2.1.5	Protein translocation.nucleus.nucleocytoplasmic transport.nuclear transport receptor activities.import karyopherin *(IMB5)	trinity_dn1752_c1_g1_i2.p1	Transcript	mercator4v5.0: nucleocytoplasmic import karyopherin *(IMB5) & prot-scriber: importin n termial domai cotaiig protei & swissprot: no annotation & original description: type:complete len:476 gc:universal TRINITY_DN1752_c1_g1_i2:159-1586(+)	5.71805	0.992056
23.5.2.1.14	Protein translocation.nucleus.nucleocytoplasmic transport.nuclear transport receptor activities.transport karyopherin *(TNPO3)	trinity_dn25149_c0_g2_i3.p1	Transcript	mercator4v5.0: nucleocytoplasmic transport karyopherin *(TNPO3) & prot-scriber: xpo domain containing protein & swissprot: no annotation & original description: type:3prime_partial len:477 gc:universal TRINITY_DN25149_c0_g2_i3:1429-2(-)	2.84725	-0.250734
24.1.1.2.5	Solute transport.primary active transport.V-type ATPase complex.peripheral V1 subcomplex.subunit E	trinity_dn42341_c0_g3_i1.p1	Transcript	mercator4v5.0: subunit E of V-type ATPase peripheral V1 subcomplex & prot-scriber: hetsc v type proton atpase subunit e & swissprot: V-type proton ATPase subunit E1 & original description: type:5prime_partial len:238 gc:universal TRINITY_DN42341_c0_g3_i1:1042-329(-)	-2.69723	-0.76363
24.1.2.1.1	Solute transport.primary active transport.P-type ATPase superfamily.P1 family.P1B-type heavy metal cation-transporting ATPase *(HMA)	trinity_dn3764_c4_g1_i21.p1	Transcript	mercator4v5.0: P1B-type heavy metal cation-transporting ATPase *(HMA) & prot-scriber: copper exporting p tye atase & swissprot: Copper-transporting ATPase PAA1, chloroplastic & original description: type:5prime_partial len:589 gc:universal TRINITY_DN3764_c4_g1_i21:3217-1451(-)	5.42958	0.327341
24.1.2.1.1	Solute transport.primary active transport.P-type ATPase superfamily.P1 family.P1B-type heavy metal cation-transporting ATPase *(HMA)	trinity_dn4201_c0_g1_i4.p1	Transcript	mercator4v5.0: P1B-type heavy metal cation-transporting ATPase *(HMA) & prot-scriber: copper exporting p tye atase & swissprot: Copper-transporting ATPase HMA4 & original description: type:complete len:916 gc:universal TRINITY_DN4201_c0_g1_i4:520-3267(+)	2.05587	0.390859
24.1.2.2.1	Solute transport.primary active transport.P-type ATPase superfamily.P2 family.P2A-type calcium cation-transporting ATPase *(ECA)	trinity_dn3425_c0_g1_i3.p1	Transcript	mercator4v5.0: P2A-type calcium cation-transporting ATPase *(ECA) & prot-scriber: sarcoplasmic endoplasmic reticulum calcium atpase & swissprot: Calcium-transporting ATPase 4, endoplasmic reticulum-type & original description: type:3prime_partial len:749 gc:universal TRINITY_DN3425_c0_g1_i3:89-2332(+)	2.33395	0.11204
24.1.2.2.2	Solute transport.primary active transport.P-type ATPase superfamily.P2 family.P2B-type calcium cation-transporting ATPase *(ACA)	trinity_dn23_c0_g1_i1.p1	Transcript	mercator4v5.0: P2B-type calcium cation-transporting ATPase *(ACA) & prot-scriber: calcium transporting atpase 1 plasma membrane & swissprot: Calcium-transporting ATPase 8, plasma membrane-type & original description: type:5prime_partial len:507 gc:universal TRINITY_DN23_c0_g1_i1:1849-329(-)	2.31749	0.667115
24.1.2.2.2	Solute transport.primary active transport.P-type ATPase superfamily.P2 family.P2B-type calcium cation-transporting ATPase *(ACA)	trinity_dn2550_c0_g1_i2.p1	Transcript	mercator4v5.0: P2B-type calcium cation-transporting ATPase *(ACA) & prot-scriber: calcium transporting atpase 1 & swissprot: Putative calcium-transporting ATPase 11, plasma membrane-type & original description: type:complete len:1034 gc:universal TRINITY_DN2550_c0_g1_i2:1085-4186(+)	3.1044	-0.450918
24.1.2.2.2	Solute transport.primary active transport.P-type ATPase superfamily.P2 family.P2B-type calcium cation-transporting ATPase *(ACA)	trinity_dn3108_c1_g1_i13.p1	Transcript	mercator4v5.0: P2B-type calcium cation-transporting ATPase *(ACA) & prot-scriber: calcium transporting atpase 1 & swissprot: Calcium-transporting ATPase 10, plasma membrane-type & original description: type:3prime_partial len:707 gc:universal TRINITY_DN3108_c1_g1_i13:156-2273(+)	3.36861	-0.0493596
24.1.2.4.1.1	Solute transport.primary active transport.P-type ATPase superfamily.P4 family.phospholipid flippase complex.P4-type ATPase component *(ALA)	trinity_dn5884_c0_g2_i1.p1	Transcript	mercator4v5.0: P4-type ATPase component *(ALA) of phospholipid flippase complex & prot-scriber: phospholipid transporting atpase & swissprot: Phospholipid-transporting ATPase 1 & original description: type:complete len:1269 gc:universal TRINITY_DN5884_c0_g2_i1:378-4184(+)	2.22778	0.485517
24.1.2.4.1.1	Solute transport.primary active transport.P-type ATPase superfamily.P4 family.phospholipid flippase complex.P4-type ATPase component *(ALA)	trinity_dn10552_c0_g2_i11.p1	Transcript	mercator4v5.0: P4-type ATPase component *(ALA) of phospholipid flippase complex & prot-scriber: phospholipid transporting atpase & swissprot: Probable phospholipid-transporting ATPase 8 & original description: type:complete len:337 gc:universal TRINITY_DN10552_c0_g2_i11:1207-197(-)	-6.87961	0.48479
24.1.2.4.1.1	Solute transport.primary active transport.P-type ATPase superfamily.P4 family.phospholipid flippase complex.P4-type ATPase component *(ALA)	trinity_dn10552_c0_g2_i12.p2	Transcript	mercator4v5.0: P4-type ATPase component *(ALA) of phospholipid flippase complex & prot-scriber: phospholipid transporting atpase & swissprot: Probable phospholipid-transporting ATPase 8 & original description: type:complete len:337 gc:universal TRINITY_DN10552_c0_g2_i12:1206-196(-)	-6.87961	0.48479
24.1.2.4.1.1	Solute transport.primary active transport.P-type ATPase superfamily.P4 family.phospholipid flippase complex.P4-type ATPase component *(ALA)	trinity_dn44099_c0_g1_i1.p1	Transcript	mercator4v5.0: P4-type ATPase component *(ALA) of phospholipid flippase complex & prot-scriber: phospholipid transporting atpase & swissprot: Putative phospholipid-transporting ATPase 9 & original description: type:3prime_partial len:270 gc:universal TRINITY_DN44099_c0_g1_i1:147-953(+)	2.08558	-0.24658
24.1.3.1.1	Solute transport.primary active transport.ABC superfamily.ABC1 family.subfamily ABCB transporter	trinity_dn5098_c1_g1_i1.p1	Transcript	mercator4v5.0: subfamily ABCB transporter & prot-scriber: abc transporter b family memer & swissprot: ABC transporter B family member 20 & original description: type:complete len:1022 gc:universal TRINITY_DN5098_c1_g1_i1:406-3471(+)	-2.17203	0.520103
24.1.3.1.1	Solute transport.primary active transport.ABC superfamily.ABC1 family.subfamily ABCB transporter	trinity_dn5098_c1_g1_i2.p1	Transcript	mercator4v5.0: subfamily ABCB transporter & prot-scriber: abc transporter b family memer & swissprot: ABC transporter B family member 20 & original description: type:complete len:1022 gc:universal TRINITY_DN5098_c1_g1_i2:406-3471(+)	2.23446	-0.318856
24.1.3.1.1	Solute transport.primary active transport.ABC superfamily.ABC1 family.subfamily ABCB transporter	trinity_dn13534_c0_g1_i13.p1	Transcript	mercator4v5.0: subfamily ABCB transporter & prot-scriber: atp dependent lipid a core flippse & swissprot: ABC transporter B family member 29, chloroplastic & original description: type:5prime_partial len:646 gc:universal TRINITY_DN13534_c0_g1_i13:2149-212(-)	7.40297	0.546149
24.1.3.1.1	Solute transport.primary active transport.ABC superfamily.ABC1 family.subfamily ABCB transporter	trinity_dn13534_c0_g1_i16.p1	Transcript	mercator4v5.0: subfamily ABCB transporter & prot-scriber: atp dependent lipid a core flippse & swissprot: ABC transporter B family member 29, chloroplastic & original description: type:complete len:405 gc:universal TRINITY_DN13534_c0_g1_i16:1426-212(-)	-2.47305	0.358044
24.1.3.1.1	Solute transport.primary active transport.ABC superfamily.ABC1 family.subfamily ABCB transporter	trinity_dn13534_c0_g1_i3.p1	Transcript	mercator4v5.0: subfamily ABCB transporter & prot-scriber: atp dependent lipid a core flippse & swissprot: ABC transporter B family member 29, chloroplastic & original description: type:complete len:405 gc:universal TRINITY_DN13534_c0_g1_i3:1426-212(-)	-2.47305	0.358044
24.1.3.1.1	Solute transport.primary active transport.ABC superfamily.ABC1 family.subfamily ABCB transporter	trinity_dn13534_c0_g2_i1.p1	Transcript	mercator4v5.0: subfamily ABCB transporter & prot-scriber: atp dependent lipid a core flippse & swissprot: ABC transporter B family member 29, chloroplastic & original description: type:5prime_partial len:630 gc:universal TRINITY_DN13534_c0_g2_i1:3-1892(+)	6.58479	-0.272419
24.1.3.1.1	Solute transport.primary active transport.ABC superfamily.ABC1 family.subfamily ABCB transporter	trinity_dn13534_c0_g2_i12.p1	Transcript	mercator4v5.0: subfamily ABCB transporter & prot-scriber: atp dependent lipid a core flippse & swissprot: ABC transporter B family member 29, chloroplastic & original description: type:5prime_partial len:489 gc:universal TRINITY_DN13534_c0_g2_i12:3-1469(+)	-6.14259	0.756758
24.1.3.1.1	Solute transport.primary active transport.ABC superfamily.ABC1 family.subfamily ABCB transporter	trinity_dn41051_c0_g2_i1.p1	Transcript	mercator4v5.0: subfamily ABCB transporter & prot-scriber: abc transporter b family memer & swissprot: Putative ABC transporter B family member 8 & original description: type:3prime_partial len:1123 gc:universal TRINITY_DN41051_c0_g2_i1:119-3484(+)	-2.25504	0.0112778
24.1.3.1.2	Solute transport.primary active transport.ABC superfamily.ABC1 family.subfamily ABCC transporter	trinity_dn316_c1_g1_i2.p1	Transcript	mercator4v5.0: subfamily ABCC transporter & prot-scriber: abc type xenobiotic transporter & swissprot: ABC transporter C family member 3 & original description: type:internal len:654 gc:universal TRINITY_DN316_c1_g1_i2:1961-3(-)	-2.41329	-0.306449
24.1.3.2.2	Solute transport.primary active transport.ABC superfamily.ABC2 family.subfamily ABCG transporter	trinity_dn1961_c0_g2_i17.p1	Transcript	mercator4v5.0: subfamily ABCG transporter & prot-scriber: abc transporter g family member & swissprot: Pleiotropic drug resistance protein 2 & original description: type:5prime_partial len:928 gc:universal TRINITY_DN1961_c0_g2_i17:2958-175(-)	2.83052	-0.155808
24.1.3.2.2	Solute transport.primary active transport.ABC superfamily.ABC2 family.subfamily ABCG transporter	trinity_dn11430_c0_g1_i6.p1	Transcript	mercator4v5.0: subfamily ABCG transporter & prot-scriber: quality protein abc transporter g family member & swissprot: ABC transporter G family member 42 & original description: type:3prime_partial len:599 gc:universal TRINITY_DN11430_c0_g1_i6:1795-2(-)	2.67446	0.732417
24.1.3.2.2	Solute transport.primary active transport.ABC superfamily.ABC2 family.subfamily ABCG transporter	trinity_dn16527_c0_g1_i13.p1	Transcript	mercator4v5.0: subfamily ABCG transporter & prot-scriber: abc transporter g family member & swissprot: ABC transporter G family member 34 & original description: type:3prime_partial len:780 gc:universal TRINITY_DN16527_c0_g1_i13:344-2680(+)	4.62564	0.43933
24.1.3.2.2	Solute transport.primary active transport.ABC superfamily.ABC2 family.subfamily ABCG transporter	trinity_dn20096_c0_g1_i1.p1	Transcript	mercator4v5.0: subfamily ABCG transporter & prot-scriber: abc transporter g family member & swissprot: ABC transporter G family member 8 & original description: type:5prime_partial len:624 gc:universal TRINITY_DN20096_c0_g1_i1:2090-219(-)	2.04127	0.885224
24.2.1.1.3	Solute transport.carrier-mediated transport.DMT superfamily.NST-TPT group.nucleotide sugar transporter *(URGT/UXT)	trinity_dn12551_c0_g1_i10.p1	Transcript	mercator4v5.0: nucleotide sugar transporter *(URGT/UXT) & prot-scriber: udp rhamnose galactose transporter & swissprot: UDP-rhamnose/UDP-galactose transporter 2 & original description: type:complete len:256 gc:universal TRINITY_DN12551_c0_g1_i10:1779-1012(-)	2.84318	0.269177
24.2.1.1.5	Solute transport.carrier-mediated transport.DMT superfamily.NST-TPT group.nucleotide sugar transporter *(UTR1/5)	trinity_dn15355_c0_g1_i2.p1	Transcript	mercator4v5.0: nucleotide sugar transporter *(UTR1/5) & prot-scriber: udp galactose glucose transporter & swissprot: UDP-galactose/UDP-glucose transporter 4 & original description: type:complete len:274 gc:universal TRINITY_DN15355_c0_g1_i2:1168-347(-)	-2.62246	-1.17247
24.2.1.1.5	Solute transport.carrier-mediated transport.DMT superfamily.NST-TPT group.nucleotide sugar transporter *(UTR1/5)	trinity_dn15355_c0_g2_i1.p1	Transcript	mercator4v5.0: nucleotide sugar transporter *(UTR1/5) & prot-scriber: udp galactose glucose transporter & swissprot: UDP-galactose/UDP-glucose transporter 4 & original description: type:complete len:274 gc:universal TRINITY_DN15355_c0_g2_i1:686-1507(+)	-2.6773	-0.879303
24.2.1.4	Solute transport.carrier-mediated transport.DMT superfamily.solute transporter *(NIPA)	trinity_dn7875_c0_g2_i9.p1	Transcript	mercator4v5.0: solute transporter *(NIPA) & prot-scriber: magnesium transporter nipa & swissprot: Probable magnesium transporter NIPA6 & original description: type:5prime_partial len:231 gc:universal TRINITY_DN7875_c0_g2_i9:2-694(+)	-5.39385	-1.25642
24.2.1.4	Solute transport.carrier-mediated transport.DMT superfamily.solute transporter *(NIPA)	trinity_dn42126_c0_g2_i5.p1	Transcript	mercator4v5.0: solute transporter *(NIPA) & prot-scriber: magnesium transporter nipa & swissprot: Probable magnesium transporter NIPA6 & original description: type:complete len:332 gc:universal TRINITY_DN42126_c0_g2_i5:403-1398(+)	6.87257	0.261789
24.2.1.5	Solute transport.carrier-mediated transport.DMT superfamily.solute transporter *(UmamiT)	trinity_dn6862_c0_g2_i2.p1	Transcript	mercator4v5.0: solute transporter *(UmamiT) & prot-scriber: wat protein & swissprot: WAT1-related protein At4g08300 & original description: type:complete len:347 gc:universal TRINITY_DN6862_c0_g2_i2:1419-379(-)	2.39518	1.35295
24.2.1.5	Solute transport.carrier-mediated transport.DMT superfamily.solute transporter *(UmamiT)	trinity_dn11299_c0_g2_i5.p1	Transcript	mercator4v5.0: solute transporter *(UmamiT) & prot-scriber: wat protein & swissprot: WAT1-related protein At5g64700 & original description: type:5prime_partial len:375 gc:universal TRINITY_DN11299_c0_g2_i5:2-1126(+)	-3.5978	-1.4539
24.2.1.6	Solute transport.carrier-mediated transport.DMT superfamily.organic cation transporter *(PUP)	trinity_dn1353_c0_g1_i4.p1	Transcript	mercator4v5.0: organic cation transporter *(PUP) & prot-scriber: purine permease & swissprot: Purine permease 3 & original description: type:complete len:131 gc:universal TRINITY_DN1353_c0_g1_i4:276-668(+)	-2.51124	-0.0858797
24.2.2.1.4	Solute transport.carrier-mediated transport.MFS superfamily.SP family.monosaccharide transporter *(AZT)	trinity_dn3040_c0_g1_i21.p1	Transcript	mercator4v5.0: monosaccharide transporter *(AZT) & prot-scriber: solute carrier family 2 facilitated glucose transporter member & swissprot: Monosaccharide-sensing protein 2 & original description: type:5prime_partial len:628 gc:universal TRINITY_DN3040_c0_g1_i21:2175-292(-)	-6.68294	-1.1832
24.2.2.1.5	Solute transport.carrier-mediated transport.MFS superfamily.SP family.monosaccharide transporter *(ERD6)	trinity_dn2553_c2_g1_i10.p1	Transcript	mercator4v5.0: monosaccharide transporter *(ERD6) & prot-scriber: sugar transporter erd & swissprot: Sugar transporter ERD6-like 5 & original description: type:3prime_partial len:224 gc:universal TRINITY_DN2553_c2_g1_i10:671-3(-)	-2.40994	-1.10234
24.2.2.2.1	Solute transport.carrier-mediated transport.MFS superfamily.DHA-1 family.metal chelator transporter *(ZIF/TOM)	trinity_dn5536_c1_g2_i21.p1	Transcript	mercator4v5.0: metal chelator transporter *(ZIF/TOM) & prot-scriber: multidrug resistance protein mdtg & swissprot: Protein ZINC INDUCED FACILITATOR-LIKE 1 & original description: type:complete len:179 gc:universal TRINITY_DN5536_c1_g2_i21:125-661(+)	2.43014	-1.17262
24.2.2.2.1	Solute transport.carrier-mediated transport.MFS superfamily.DHA-1 family.metal chelator transporter *(ZIF/TOM)	trinity_dn5536_c1_g2_i23.p2	Transcript	mercator4v5.0: metal chelator transporter *(ZIF/TOM) & prot-scriber: sp mdtg multidrug resistance protein mdtg & swissprot: Protein ZINC INDUCED FACILITATOR-LIKE 1 & original description: type:complete len:482 gc:universal TRINITY_DN5536_c1_g2_i23:1862-3307(+)	3.51693	-0.944708
24.2.2.2.1	Solute transport.carrier-mediated transport.MFS superfamily.DHA-1 family.metal chelator transporter *(ZIF/TOM)	trinity_dn5536_c1_g2_i3.p1	Transcript	mercator4v5.0: metal chelator transporter *(ZIF/TOM) & prot-scriber: sp mdtg multidrug resistance protein mdtg & swissprot: Protein ZINC INDUCED FACILITATOR-LIKE 1 & original description: type:complete len:482 gc:universal TRINITY_DN5536_c1_g2_i3:1907-3352(+)	3.51693	-0.944708
24.2.2.2.1	Solute transport.carrier-mediated transport.MFS superfamily.DHA-1 family.metal chelator transporter *(ZIF/TOM)	trinity_dn6945_c0_g1_i11.p1	Transcript	mercator4v5.0: metal chelator transporter *(ZIF/TOM) & prot-scriber: mfs domain containing protein & swissprot: Protein ZINC INDUCED FACILITATOR-LIKE 1 & original description: type:5prime_partial len:425 gc:universal TRINITY_DN6945_c0_g1_i11:1706-432(-)	-2.54441	-0.727089
24.2.2.2.2	Solute transport.carrier-mediated transport.MFS superfamily.DHA-1 family.metal chelator transporter *(TCR)	trinity_dn4311_c3_g2_i1.p1	Transcript	mercator4v5.0: metal chelator transporter *(TCR) & prot-scriber: mfs domain containing protein & swissprot: no annotation & original description: type:complete len:330 gc:universal TRINITY_DN4311_c3_g2_i1:1190-201(-)	-2.0468	1.22738
24.2.2.3.1	Solute transport.carrier-mediated transport.MFS superfamily.OCT family.nicotinate transporter *(NiaP)	trinity_dn9064_c0_g2_i2.p1	Transcript	mercator4v5.0: nicotinate transporter *(NiaP) & prot-scriber: mfs domain containing protein & swissprot: Organic cation/carnitine transporter 7 & original description: type:complete len:390 gc:universal TRINITY_DN9064_c0_g2_i2:1586-417(-)	-5.40661	-1.22685
24.2.2.5	Solute transport.carrier-mediated transport.MFS superfamily.small solute transporter *(BT1)	trinity_dn704_c2_g1_i4.p1	Transcript	mercator4v5.0: small solute transporter *(BT1) & prot-scriber: folate biopterin transporter 1 chloroplastic & swissprot: Folate-biopterin transporter 1, chloroplastic & original description: type:5prime_partial len:453 gc:universal TRINITY_DN704_c2_g1_i4:2230-872(-)	3.4147	0.0510097
24.2.2.5	Solute transport.carrier-mediated transport.MFS superfamily.small solute transporter *(BT1)	trinity_dn4731_c0_g1_i12.p2	Transcript	mercator4v5.0: small solute transporter *(BT1) & prot-scriber: major facilitator superfamily protein & swissprot: Probable folate-biopterin transporter 8, chloroplastic & original description: type:complete len:171 gc:universal TRINITY_DN4731_c0_g1_i12:192-704(+)	-2.97038	-0.383276
24.2.2.5	Solute transport.carrier-mediated transport.MFS superfamily.small solute transporter *(BT1)	trinity_dn37191_c0_g1_i1.p1	Transcript	mercator4v5.0: small solute transporter *(BT1) & prot-scriber: 48k type domain containing protein & swissprot: Probable folate-biopterin transporter 7 & original description: type:complete len:390 gc:universal TRINITY_DN37191_c0_g1_i1:1730-2899(+)	2.25004	-0.768695
24.2.2.7	Solute transport.carrier-mediated transport.MFS superfamily.phosphate transporter *(PHT4)	trinity_dn31047_c0_g1_i3.p1	Transcript	mercator4v5.0: phosphate transporter *(PHT4) & prot-scriber: mfs domain containing protein & swissprot: Probable anion transporter 3, chloroplastic & original description: type:complete len:301 gc:universal TRINITY_DN31047_c0_g1_i3:945-1847(+)	-2.06655	0.0242553
24.2.2.7	Solute transport.carrier-mediated transport.MFS superfamily.phosphate transporter *(PHT4)	trinity_dn31047_c0_g1_i4.p1	Transcript	mercator4v5.0: phosphate transporter *(PHT4) & prot-scriber: mfs domain containing protein & swissprot: Probable anion transporter 3, chloroplastic & original description: type:complete len:301 gc:universal TRINITY_DN31047_c0_g1_i4:735-1637(+)	-2.06655	0.0242553
24.2.2.9	Solute transport.carrier-mediated transport.MFS superfamily.anion transporter *(NRT1/PTR)	trinity_dn684_c1_g1_i1.p1	Transcript	mercator4v5.0: anion transporter *(NRT1/PTR) & prot-scriber: arath protein nrt ptr family & swissprot: Protein NRT1/ PTR FAMILY 8.2 & original description: type:5prime_partial len:136 gc:universal TRINITY_DN684_c1_g1_i1:1-408(+)	2.88849	1.27276
24.2.2.9	Solute transport.carrier-mediated transport.MFS superfamily.anion transporter *(NRT1/PTR)	trinity_dn6087_c1_g1_i6.p1	Transcript	mercator4v5.0: anion transporter *(NRT1/PTR) & prot-scriber: protein nrt ptr family & swissprot: Protein NRT1/ PTR FAMILY 5.10 & original description: type:5prime_partial len:377 gc:universal TRINITY_DN6087_c1_g1_i6:3-1133(+)	-2.08825	-0.467053
24.2.2.9	Solute transport.carrier-mediated transport.MFS superfamily.anion transporter *(NRT1/PTR)	trinity_dn39862_c0_g3_i1.p1	Transcript	mercator4v5.0: anion transporter *(NRT1/PTR) & prot-scriber: arath protein nrt ptr family & swissprot: Protein NRT1/ PTR FAMILY 2.11 & original description: type:complete len:589 gc:universal TRINITY_DN39862_c0_g3_i1:61-1827(+)	2.65635	-0.446227
24.2.2.15	Solute transport.carrier-mediated transport.MFS superfamily.S-adenosyl methionine transporter *(GOSAMT))	trinity_dn8149_c0_g1_i17.p2	Transcript	mercator4v5.0: S-adenosyl methionine transporter *(GOSAMT) & prot-scriber: acb domain containing protein & swissprot: no annotation & original description: type:complete len:209 gc:universal TRINITY_DN8149_c0_g1_i17:1078-452(-)	-6.53124	-0.122973
24.2.3.1.1	Solute transport.carrier-mediated transport.APC superfamily.SulP family.sulfate transporter *(SULTR)	trinity_dn4020_c0_g3_i1.p1	Transcript	mercator4v5.0: sulfate transporter *(SULTR) & prot-scriber: sulfate transporter 4 1 & swissprot: Sulfate transporter 1.3 & original description: type:complete len:519 gc:universal TRINITY_DN4020_c0_g3_i1:759-2315(+)	2.13459	0.782982
24.2.3.1.1	Solute transport.carrier-mediated transport.APC superfamily.SulP family.sulfate transporter *(SULTR)	trinity_dn4020_c0_g3_i2.p1	Transcript	mercator4v5.0: sulfate transporter *(SULTR) & prot-scriber: sulfate transporter 4 1 & swissprot: Sulfate transporter 1.3 & original description: type:complete len:662 gc:universal TRINITY_DN4020_c0_g3_i2:229-2214(+)	-2.46469	-0.29295
24.2.3.3.2	Solute transport.carrier-mediated transport.APC superfamily.NCS-2 family.solute transporter *(NAT)	trinity_dn2219_c1_g1_i3.p1	Transcript	mercator4v5.0: solute transporter *(NAT) & prot-scriber: nucleobase ascorbate transporter protein & swissprot: Nucleobase-ascorbate transporter 1 & original description: type:5prime_partial len:376 gc:universal TRINITY_DN2219_c1_g1_i3:2-1129(+)	-2.44073	0.518259
24.2.3.3.2	Solute transport.carrier-mediated transport.APC superfamily.NCS-2 family.solute transporter *(NAT)	trinity_dn7769_c1_g1_i3.p1	Transcript	mercator4v5.0: solute transporter *(NAT) & prot-scriber: nucleobase ascorbate transporter protein & swissprot: Nucleobase-ascorbate transporter 2 & original description: type:complete len:304 gc:universal TRINITY_DN7769_c1_g1_i3:1931-1020(-)	2.33956	0.463304
24.2.3.4.2	Solute transport.carrier-mediated transport.APC superfamily.AAAP family.amino acid transporter *(LHT)	trinity_dn4562_c0_g2_i2.p1	Transcript	mercator4v5.0: amino acid transporter *(LHT) & prot-scriber: aa trans domain containing protein & swissprot: Lysine histidine transporter-like 8 & original description: type:complete len:343 gc:universal TRINITY_DN4562_c0_g2_i2:1203-175(-)	-2.42965	-0.29839
24.2.3.4.2	Solute transport.carrier-mediated transport.APC superfamily.AAAP family.amino acid transporter *(LHT)	trinity_dn8109_c1_g1_i1.p1	Transcript	mercator4v5.0: amino acid transporter *(LHT) & prot-scriber: lysine histidine transporter & swissprot: Lysine histidine transporter 1 & original description: type:5prime_partial len:486 gc:universal TRINITY_DN8109_c1_g1_i1:1718-261(-)	-2.38058	1.23617
24.2.3.4.6	Solute transport.carrier-mediated transport.APC superfamily.AAAP family.gamma-aminobutyric acid transporter *(GAT)	trinity_dn35281_c0_g1_i3.p1	Transcript	mercator4v5.0: gamma-aminobutyric acid transporter *(GAT) & prot-scriber: aa trans domain containing protein & swissprot: GABA transporter 1 & original description: type:5prime_partial len:467 gc:universal TRINITY_DN35281_c0_g1_i3:1610-210(-)	2.1231	1.76031
24.2.3.4.7	Solute transport.carrier-mediated transport.APC superfamily.AAAP family.solute transporter *(AAAP)	trinity_dn2303_c1_g1_i20.p2	Transcript	mercator4v5.0: solute transporter *(AAAP) & prot-scriber: aa trans domain containing protein & swissprot: Amino acid transporter AVT6A & original description: type:complete len:174 gc:universal TRINITY_DN2303_c1_g1_i20:953-432(-)	-6.94398	0.030845
24.2.3.5.1	Solute transport.carrier-mediated transport.APC superfamily.APC family.amino acid transporter *(LAT)	trinity_dn2833_c1_g1_i2.p1	Transcript	mercator4v5.0: amino acid transporter *(LAT) & prot-scriber: polyamine transporter put & swissprot: Probable polyamine transporter At3g19553 & original description: type:complete len:342 gc:universal TRINITY_DN2833_c1_g1_i2:1614-589(-)	2.55603	-0.263647
24.2.3.8	Solute transport.carrier-mediated transport.APC superfamily.aromatic amino acid transporter *(HAAAP)	trinity_dn11903_c1_g1_i4.p1	Transcript	mercator4v5.0: aromatic amino acid transporter *(HAAAP) & prot-scriber: tyrosine specific transport system & swissprot: no annotation & original description: type:complete len:245 gc:universal TRINITY_DN11903_c1_g1_i4:446-1180(+)	-2.00552	-0.741823
24.2.3.8	Solute transport.carrier-mediated transport.APC superfamily.aromatic amino acid transporter *(HAAAP)	trinity_dn15027_c1_g1_i3.p2	Transcript	mercator4v5.0: aromatic amino acid transporter *(HAAAP) & prot-scriber: tyrosine specific transport protein & swissprot: no annotation & original description: type:5prime_partial len:155 gc:universal TRINITY_DN15027_c1_g1_i3:1291-827(-)	-2.56834	-0.431891
24.2.4.1.1	Solute transport.carrier-mediated transport.MOP superfamily.MATE family.metabolite transporter *(DTX)	trinity_dn159_c0_g2_i4.p1	Transcript	mercator4v5.0: metabolite transporter *(DTX) & prot-scriber: protein detoxification 44 & swissprot: Protein DETOXIFICATION 42 & original description: type:complete len:510 gc:universal TRINITY_DN159_c0_g2_i4:2120-591(-)	-7.28481	-0.171245
24.2.4.1.1	Solute transport.carrier-mediated transport.MOP superfamily.MATE family.metabolite transporter *(DTX)	trinity_dn2677_c3_g1_i5.p1	Transcript	mercator4v5.0: metabolite transporter *(DTX) & prot-scriber: protein detoxification & swissprot: Protein DETOXIFICATION 40 & original description: type:complete len:479 gc:universal TRINITY_DN2677_c3_g1_i5:134-1570(+)	-2.10134	-0.119591
24.2.4.1.1	Solute transport.carrier-mediated transport.MOP superfamily.MATE family.metabolite transporter *(DTX)	trinity_dn5008_c0_g1_i8.p2	Transcript	mercator4v5.0: metabolite transporter *(DTX) & prot-scriber: arath protein detoxification & swissprot: Protein DETOXIFICATION 19 & original description: type:complete len:196 gc:universal TRINITY_DN5008_c0_g1_i8:942-1529(+)	2.2576	-0.271953
24.2.4.1.1	Solute transport.carrier-mediated transport.MOP superfamily.MATE family.metabolite transporter *(DTX)	trinity_dn6807_c0_g1_i12.p1	Transcript	mercator4v5.0: metabolite transporter *(DTX) & prot-scriber: arath protein detoxification & swissprot: Protein DETOXIFICATION 12 & original description: type:5prime_partial len:230 gc:universal TRINITY_DN6807_c0_g1_i12:3-692(+)	-2.52311	1.67802
24.2.4.1.3	Solute transport.carrier-mediated transport.MOP superfamily.MATE family.metal-citrate complex transporter *(FRD)	trinity_dn159_c0_g2_i4.p1	Transcript	mercator4v5.0: metal-citrate complex transporter *(FRD) & prot-scriber: protein detoxification 44 & swissprot: Protein DETOXIFICATION 42 & original description: type:complete len:510 gc:universal TRINITY_DN159_c0_g2_i4:2120-591(-)	-7.28481	-0.171245
24.2.5.1.2	Solute transport.carrier-mediated transport.BART superfamily.BASS family.small solute transporter *(BASS)	trinity_dn17515_c0_g1_i1.p1	Transcript	mercator4v5.0: small solute transporter *(BASS) & prot-scriber: sodium bile acid cotransporter 7 & swissprot: Probable sodium/metabolite cotransporter BASS4, chloroplastic & original description: type:complete len:430 gc:universal TRINITY_DN17515_c0_g1_i1:1964-675(-)	6.32092	0.831933
24.2.5.2.2	Solute transport.carrier-mediated transport.BART superfamily.AEC family.auxin transporter *(PILS)	trinity_dn2857_c1_g1_i7.p1	Transcript	mercator4v5.0: auxin transporter *(PILS) & prot-scriber: protein pin likes & swissprot: Protein PIN-LIKES 6 & original description: type:complete len:411 gc:universal TRINITY_DN2857_c1_g1_i7:1523-291(-)	2.27413	-0.663327
24.2.5.2.2	Solute transport.carrier-mediated transport.BART superfamily.AEC family.auxin transporter *(PILS)	trinity_dn2857_c1_g1_i8.p1	Transcript	mercator4v5.0: auxin transporter *(PILS) & prot-scriber: protein pin likes & swissprot: Protein PIN-LIKES 6 & original description: type:complete len:411 gc:universal TRINITY_DN2857_c1_g1_i8:1523-291(-)	2.27413	-0.663327
24.2.6.1	Solute transport.carrier-mediated transport.TOC superfamily.sugar efflux transporter *(SWEET)	trinity_dn1999_c5_g1_i9.p1	Transcript	mercator4v5.0: sugar efflux transporter *(SWEET) & prot-scriber: bidirectional sugar transporter sweet protein & swissprot: Bidirectional sugar transporter SWEET17 & original description: type:complete len:239 gc:universal TRINITY_DN1999_c5_g1_i9:1175-459(-)	-2.5012	0.312067
24.2.7.1.1	Solute transport.carrier-mediated transport.IT superfamily.DASS family.di-/tricarboxylate transporter *(TDT)	trinity_dn846_c2_g1_i13.p1	Transcript	mercator4v5.0: di-/tricarboxylate transporter *(TDT) & prot-scriber: sodium dependent dicarboxylate transporter sdcs & swissprot: Tonoplast dicarboxylate transporter & original description: type:complete len:415 gc:universal TRINITY_DN846_c2_g1_i13:1577-333(-)	2.28461	0.363769
24.2.7.4	Solute transport.carrier-mediated transport.IT superfamily.phosphate transporter *(PHO)	trinity_dn1885_c5_g1_i8.p1	Transcript	mercator4v5.0: phosphate transporter *(PHO) & prot-scriber: phosphate transporter pho homolog & swissprot: Phosphate transporter PHO1 homolog 3 & original description: type:complete len:479 gc:universal TRINITY_DN1885_c5_g1_i8:3-1439(+)	2.55215	-0.1749
24.2.8.1.1	Solute transport.carrier-mediated transport.CPA superfamily.CPA-1 family.proton:cation antiporter *(NHX)	trinity_dn13404_c0_g1_i11.p1	Transcript	mercator4v5.0: proton:sodium cation antiporter *(NHX) & prot-scriber: prevacuolar sodium hydrogen exchanger & swissprot: Sodium/hydrogen exchanger 2 & original description: type:complete len:543 gc:universal TRINITY_DN13404_c0_g1_i11:1739-111(-)	-5.5753	-0.435462
24.2.8.1.1	Solute transport.carrier-mediated transport.CPA superfamily.CPA-1 family.proton:cation antiporter *(NHX)	trinity_dn24931_c0_g1_i23.p1	Transcript	mercator4v5.0: proton:sodium cation antiporter *(NHX) & prot-scriber: prevacuolar sodium hydrogen exchanger & swissprot: Sodium/hydrogen exchanger 2 & original description: type:complete len:543 gc:universal TRINITY_DN24931_c0_g1_i23:152-1780(+)	-5.5753	-0.435462
24.2.8.1.1	Solute transport.carrier-mediated transport.CPA superfamily.CPA-1 family.proton:cation antiporter *(NHX)	trinity_dn24931_c0_g1_i39.p1	Transcript	mercator4v5.0: proton:sodium cation antiporter *(NHX) & prot-scriber: of sodium hydrogen exchanger & swissprot: Sodium/hydrogen exchanger 2 & original description: type:5prime_partial len:407 gc:universal TRINITY_DN24931_c0_g1_i39:2-1222(+)	3.77338	0.976886
24.2.8.2.2	Solute transport.carrier-mediated transport.CPA superfamily.CPA-2 family.proton:potassium cation antiporter *(KEA)	trinity_dn845_c0_g1_i2.p1	Transcript	mercator4v5.0: proton:potassium cation antiporter *(KEA) & prot-scriber: sp kefb glutathione regulated potassium efflux system protein kefb & swissprot: K(+) efflux antiporter 3, chloroplastic & original description: type:complete len:823 gc:universal TRINITY_DN845_c0_g1_i2:2625-157(-)	2.24178	-0.160206
24.2.8.2.2	Solute transport.carrier-mediated transport.CPA superfamily.CPA-2 family.proton:potassium cation antiporter *(KEA)	trinity_dn878_c1_g2_i3.p1	Transcript	mercator4v5.0: proton:potassium cation antiporter *(KEA) & prot-scriber: sp kefb glutathione regulated potassium efflux system protein kefb & swissprot: K(+) efflux antiporter 4 & original description: type:complete len:309 gc:universal TRINITY_DN878_c1_g2_i3:1485-559(-)	-2.28046	-0.284579
24.2.8.2.2	Solute transport.carrier-mediated transport.CPA superfamily.CPA-2 family.proton:potassium cation antiporter *(KEA)	trinity_dn878_c2_g2_i6.p1	Transcript	mercator4v5.0: proton:potassium cation antiporter *(KEA) & prot-scriber: sp kefb glutathione regulated potassium efflux system protein kefb & swissprot: K(+) efflux antiporter 4 & original description: type:complete len:376 gc:universal TRINITY_DN878_c2_g2_i6:125-1252(+)	2.23275	-0.804086
24.2.9.1.1	Solute transport.carrier-mediated transport.CDF superfamily.CaCA family.cation antiporter *(CAX)	trinity_dn1757_c0_g1_i24.p1	Transcript	mercator4v5.0: cation antiporter *(CAX) & prot-scriber: orysj vacuolar cation proton exchanger & swissprot: Vacuolar cation/proton exchanger 5 & original description: type:5prime_partial len:439 gc:universal TRINITY_DN1757_c0_g1_i24:1776-460(-)	2.69458	0.00790608
24.2.9.1.4	Solute transport.carrier-mediated transport.CDF superfamily.CaCA family.cation exchanger *(NCL/EF-CAX)	trinity_dn6019_c1_g1_i5.p1	Transcript	mercator4v5.0: cation exchanger *(NCL/EF-CAX) & prot-scriber: sodium calcium exchanger protein ef hand & swissprot: Sodium/calcium exchanger NCL & original description: type:complete len:416 gc:universal TRINITY_DN6019_c1_g1_i5:2616-1369(-)	2.79133	-0.259961
24.2.9.1.4	Solute transport.carrier-mediated transport.CDF superfamily.CaCA family.cation exchanger *(NCL/EF-CAX)	trinity_dn12482_c1_g1_i3.p1	Transcript	mercator4v5.0: cation exchanger *(NCL/EF-CAX) & prot-scriber: sodium calcium exchanger protein ef hand & swissprot: Sodium/calcium exchanger NCL & original description: type:complete len:416 gc:universal TRINITY_DN12482_c1_g1_i3:72-1319(+)	2.79133	-0.259961
24.2.9.2.2	Solute transport.carrier-mediated transport.CDF superfamily.CDF family.manganese cation transporter *(Mn-CDF)	trinity_dn2324_c0_g1_i14.p1	Transcript	mercator4v5.0: manganese cation transporter *(Mn-CDF) & prot-scriber: zt dimer domain containing protein & swissprot: Metal tolerance protein 5 & original description: type:complete len:396 gc:universal TRINITY_DN2324_c0_g1_i14:152-1339(+)	2.24524	-0.460669
24.2.10.1	Solute transport.carrier-mediated transport.OPT family.iron chelator transporter *(YSL)	trinity_dn28668_c0_g1_i12.p1	Transcript	mercator4v5.0: iron chelator transporter *(YSL) & prot-scriber: metal nicotianamine transporter ysl & swissprot: Metal-nicotianamine transporter YSL3 & original description: type:5prime_partial len:562 gc:universal TRINITY_DN28668_c0_g1_i12:3-1688(+)	-2.36209	-0.718996
24.2.10.2	Solute transport.carrier-mediated transport.OPT family.oligopeptide transporter *(OPT)	trinity_dn2842_c1_g1_i8.p3	Transcript	mercator4v5.0: oligopeptide transporter *(OPT) & prot-scriber: oligopeptide transporter & swissprot: Oligopeptide transporter 4 & original description: type:complete len:354 gc:universal TRINITY_DN2842_c1_g1_i8:2466-1405(-)	-4.84941	-0.162017
24.2.11.1	Solute transport.carrier-mediated transport.ZIP family.metal cation transporter *(ZIP)	trinity_dn19360_c1_g2_i3.p1	Transcript	mercator4v5.0: metal cation transporter *(ZIP) & prot-scriber: zinc transporter 4 chloroplastic & swissprot: Zinc transporter 4, chloroplastic & original description: type:complete len:414 gc:universal TRINITY_DN19360_c1_g2_i3:294-1535(+)	3.42174	-0.872458
24.2.12.2	Solute transport.carrier-mediated transport.VIT family.metal cation transporter *(MEB)	trinity_dn3653_c1_g1_i2.p1	Transcript	mercator4v5.0: metal cation transporter *(MEB) & prot-scriber: membrane protein of er body isorm x1 & swissprot: Membrane protein of ER body 2 & original description: type:complete len:930 gc:universal TRINITY_DN3653_c1_g1_i2:108-2897(+)	2.48214	-0.084016
24.2.13	Solute transport.carrier-mediated transport.solute transporter *(MTCC)	trinity_dn4652_c0_g2_i4.p1	Transcript	mercator4v5.0: solute transporter *(MTCC) & prot-scriber: mitochondrial substrate carrier family protein ucpb & swissprot: Mitochondrial uncoupling protein 1 & original description: type:5prime_partial len:293 gc:universal TRINITY_DN4652_c0_g2_i4:2008-1130(-)	-2.249	0.0144358
24.2.13	Solute transport.carrier-mediated transport.solute transporter *(MTCC)	trinity_dn7805_c0_g1_i1.p1	Transcript	mercator4v5.0: solute transporter *(MTCC) & prot-scriber: adp atp carrier protein 1 mitochondrial & swissprot: ADP,ATP carrier protein, mitochondrial (Fragment) & original description: type:3prime_partial len:202 gc:universal TRINITY_DN7805_c0_g1_i1:603-1(-)	-2.36188	0.334832
24.2.13	Solute transport.carrier-mediated transport.solute transporter *(MTCC)	trinity_dn7805_c0_g1_i2.p1	Transcript	mercator4v5.0: solute transporter *(MTCC) & prot-scriber: adp atp carrier protein 1 mitochondrial & swissprot: ADP,ATP carrier protein, mitochondrial (Fragment) & original description: type:3prime_partial len:202 gc:universal TRINITY_DN7805_c0_g1_i2:603-1(-)	-2.36188	0.334832
24.2.13	Solute transport.carrier-mediated transport.solute transporter *(MTCC)	trinity_dn13770_c1_g1_i1.p1	Transcript	mercator4v5.0: solute transporter *(MTCC) & prot-scriber: mitochondrial substrate carrier family protein & swissprot: Probable S-adenosylmethionine carrier 2, chloroplastic & original description: type:complete len:415 gc:universal TRINITY_DN13770_c1_g1_i1:1627-383(-)	-2.85671	0.48973
24.2.15	Solute transport.carrier-mediated transport.anion channel / anion:proton antiporter *(CLC)	trinity_dn1368_c0_g2_i8.p1	Transcript	mercator4v5.0: anion channel / anion:proton antiporter *(CLC) & prot-scriber: chloride channel protein & swissprot: Putative chloride channel-like protein CLC-g & original description: type:complete len:769 gc:universal TRINITY_DN1368_c0_g2_i8:2540-234(-)	2.45484	0.183577
24.2.25	Solute transport.carrier-mediated transport.choline transporter *(CHER/CTL1)	trinity_dn9044_c0_g2_i1.p1	Transcript	mercator4v5.0: choline transporter *(CHER/CTL1) & prot-scriber: choline transporter protein & swissprot: Choline transporter protein 1 & original description: type:5prime_partial len:262 gc:universal TRINITY_DN9044_c0_g2_i1:1047-262(-)	2.09997	0.290636
24.3.1.2	Solute transport.channels.MIP family.plasma membrane intrinsic protein *(PIP)	trinity_dn2386_c0_g1_i3.p1	Transcript	mercator4v5.0: plasma membrane intrinsic protein *(PIP) & prot-scriber: aquaporin protein pip 1 & swissprot: Aquaporin PIP1-2 & original description: type:5prime_partial len:163 gc:universal TRINITY_DN2386_c0_g1_i3:1-489(+)	-2.08815	-0.0161799
24.3.2.4	Solute transport.channels.VIC superfamily.cyclic nucleotide-gated cation channel *(CNGC)	trinity_dn11098_c0_g2_i1.p1	Transcript	mercator4v5.0: cyclic nucleotide-gated cation channel *(CNGC) & prot-scriber: cyclic nucleotide binding domain containing protein & swissprot: Cyclic nucleotide-gated ion channel 18 & original description: type:complete len:311 gc:universal TRINITY_DN11098_c0_g2_i1:1412-2344(+)	2.547	0.352701
24.3.2.4	Solute transport.channels.VIC superfamily.cyclic nucleotide-gated cation channel *(CNGC)	trinity_dn23113_c0_g1_i12.p1	Transcript	mercator4v5.0: cyclic nucleotide-gated cation channel *(CNGC) & prot-scriber: cyclic nucleotide domain containing protein & swissprot: Probable cyclic nucleotide-gated ion channel 20, chloroplastic & original description: type:complete len:399 gc:universal TRINITY_DN23113_c0_g1_i12:114-1310(+)	7.24323	-0.45345
24.3.2.5	Solute transport.channels.VIC superfamily.cation channel *(DMI1)	trinity_dn14126_c0_g1_i3.p1	Transcript	mercator4v5.0: cation channel *(DMI1) & prot-scriber: castor poll mid domain containing protein & swissprot: Ion channel DMI1 & original description: type:complete len:815 gc:universal TRINITY_DN14126_c0_g1_i3:215-2659(+)	5.79458	-0.680008
24.3.3.1	Solute transport.channels.CorA family.metal cation transporter *(MRS/MGT)	trinity_dn598_c1_g1_i7.p1	Transcript	mercator4v5.0: metal cation transporter *(MRS/MGT) & prot-scriber: magnesium transporter mrs & swissprot: Magnesium transporter MRS2-5 & original description: type:complete len:244 gc:universal TRINITY_DN598_c1_g1_i7:53-784(+)	2.12654	-0.903541
24.3.3.1	Solute transport.channels.CorA family.metal cation transporter *(MRS/MGT)	trinity_dn3182_c1_g2_i1.p1	Transcript	mercator4v5.0: metal cation transporter *(MRS/MGT) & prot-scriber: quality protein magnesium transporter mrs & swissprot: Magnesium transporter MRS2-F & original description: type:5prime_partial len:466 gc:universal TRINITY_DN3182_c1_g2_i1:2-1399(+)	2.29427	0.0650493
24.3.3.1	Solute transport.channels.CorA family.metal cation transporter *(MRS/MGT)	trinity_dn27231_c0_g1_i1.p1	Transcript	mercator4v5.0: metal cation transporter *(MRS/MGT) & prot-scriber: magnesium transporter mrs & swissprot: Magnesium transporter MRS2-2 & original description: type:internal len:245 gc:universal TRINITY_DN27231_c0_g1_i1:733-2(-)	2.09311	-0.242612
24.3.7	Solute transport.channels.calcium-permeable channel *(OSCA)	trinity_dn4677_c0_g2_i2.p1	Transcript	mercator4v5.0: calcium-permeable channel *(OSCA) & prot-scriber: csc protein rxw & swissprot: CSC1-like protein RXW8 & original description: type:complete len:743 gc:universal TRINITY_DN4677_c0_g2_i2:325-2553(+)	2.29482	0.497247
24.3.7	Solute transport.channels.calcium-permeable channel *(OSCA)	trinity_dn27702_c0_g2_i5.p1	Transcript	mercator4v5.0: calcium-permeable channel *(OSCA) & prot-scriber: csc protein hyp & swissprot: CSC1-like protein At1g69450 & original description: type:5prime_partial len:714 gc:universal TRINITY_DN27702_c0_g2_i5:2384-243(-)	-2.73372	1.15943
24.3.9	Solute transport.channels.ligand-gated cation channel *(GLR)	trinity_dn2386_c3_g1_i5.p1	Transcript	mercator4v5.0: ligand-gated cation channel *(GLR) & prot-scriber: glutamate receptor & swissprot: Glutamate receptor 3.4 & original description: type:complete len:938 gc:universal TRINITY_DN2386_c3_g1_i5:132-2945(+)	-2.14946	-0.588797
24.3.10	Solute transport.channels.anion channel *(SLAC)	trinity_dn5809_c0_g1_i7.p1	Transcript	mercator4v5.0: anion channel *(SLAC) & prot-scriber: s type anion channel lah & swissprot: S-type anion channel SLAH3 & original description: type:5prime_partial len:412 gc:universal TRINITY_DN5809_c0_g1_i7:1-1236(+)	-2.02886	-0.168597
24.3.12	Solute transport.channels.copper cation channel *(COPT)	trinity_dn29936_c0_g1_i1.p1	Transcript	mercator4v5.0: copper cation channel *(COPT) & prot-scriber: copper protein & swissprot: Copper transporter 6 & original description: type:5prime_partial len:152 gc:universal TRINITY_DN29936_c0_g1_i1:1-456(+)	2.20926	0.240079
24.3.14	Solute transport.channels.calcium-dependent anion channel *(Ca-ClC)	trinity_dn5056_c0_g2_i16.p1	Transcript	mercator4v5.0: calcium-dependent anion channel *(Ca-ClC) & prot-scriber: anoctamin protein & swissprot: Anoctamin-like protein At1g73020 & original description: type:complete len:430 gc:universal TRINITY_DN5056_c0_g2_i16:919-2208(+)	5.56251	-0.0753031
24.3.15.3	Solute transport.channels.MCU calcium uniporter complex.regulatory component *(MCUR)	trinity_dn3677_c0_g1_i1.p1	Transcript	mercator4v5.0: regulatory component *(MCUR) of MCU calcium uniporter complex & prot-scriber: protein fmp mitochondrial isoform x1 & swissprot: no annotation & original description: type:complete len:189 gc:universal TRINITY_DN3677_c0_g1_i1:232-798(+)	2.33453	1.04453
24.3.17	Solute transport.channels.mechanosensitive ion channel *(Piezo)	trinity_dn14044_c0_g3_i3.p2	Transcript	mercator4v5.0: mechanosensitive ion channel *(Piezo) & prot-scriber: piezo rras bdg domain containing protein & swissprot: Piezo-type mechanosensitive ion channel homolog & original description: type:complete len:324 gc:universal TRINITY_DN14044_c0_g3_i3:1347-376(-)	5.58967	1.16128
24.4.1	Solute transport.porins.voltage-gated anion channel *(VDAC)	trinity_dn15076_c0_g1_i6.p1	Transcript	mercator4v5.0: voltage-gated anion channel *(VDAC) & prot-scriber: mitochondrial outer membrane protein porin & swissprot: Mitochondrial outer membrane protein porin 4 & original description: type:complete len:277 gc:universal TRINITY_DN15076_c0_g1_i6:952-122(-)	2.24649	1.07964
25.1.4.2.1	Nutrient uptake.nitrogen assimilation.ammonium assimilation.glutamate synthase activities.Fd-dependent glutamate synthase *(Fd-GOGAT)	trinity_dn6183_c2_g1_i4.p2	Transcript	mercator4v5.0: Fd-dependent glutamate synthase & prot-scriber: ferredoxin dependent glutamate synthase 1 chloroplastic & swissprot: Ferredoxin-dependent glutamate synthase, chloroplastic & original description: type:complete len:718 gc:universal TRINITY_DN6183_c2_g1_i4:2730-577(-)	7.7408	0.0873325
25.2.1.1	Nutrient uptake.sulfur assimilation.sulfate uptake system.sulfate transporter *(SULTR1)	trinity_dn4020_c0_g3_i1.p1	Transcript	mercator4v5.0: sulfate transporter *(SULTR1) & prot-scriber: sulfate transporter 4 1 & swissprot: Sulfate transporter 1.3 & original description: type:complete len:519 gc:universal TRINITY_DN4020_c0_g3_i1:759-2315(+)	2.13459	0.782982
25.2.1.1	Nutrient uptake.sulfur assimilation.sulfate uptake system.sulfate transporter *(SULTR1)	trinity_dn4020_c0_g3_i2.p1	Transcript	mercator4v5.0: sulfate transporter *(SULTR1) & prot-scriber: sulfate transporter 4 1 & swissprot: Sulfate transporter 1.3 & original description: type:complete len:662 gc:universal TRINITY_DN4020_c0_g3_i2:229-2214(+)	-2.46469	-0.29295
25.2.4.3	Nutrient uptake.sulfur assimilation.sulfate homeostasis.serine hydroxymethyltransferase *(MSA1)	trinity_dn12469_c0_g1_i2.p1	Transcript	mercator4v5.0: serine hydroxymethyltransferase *(MSA1) & prot-scriber: arath serine hydroxymethyltransferase 2 & swissprot: Serine hydroxymethyltransferase 7 & original description: type:complete len:582 gc:universal TRINITY_DN12469_c0_g1_i2:2251-506(-)	2.46795	0.524337
25.3.2.2	Nutrient uptake.phosphorus assimilation.phosphate uptake.phosphate transporter *(PHO1)	trinity_dn1885_c5_g1_i8.p1	Transcript	mercator4v5.0: phosphate transporter *(PHO1) & prot-scriber: phosphate transporter pho homolog & swissprot: Phosphate transporter PHO1 homolog 3 & original description: type:complete len:479 gc:universal TRINITY_DN1885_c5_g1_i8:3-1439(+)	2.55215	-0.1749
25.3.3.2	Nutrient uptake.phosphorus assimilation.phosphate homeostasis.E3 ubiquitin ligase *(NLA)	trinity_dn18206_c2_g1_i2.p1	Transcript	mercator4v5.0: E3 ubiquitin ligase *(NLA) & prot-scriber: ring type e3 ubiquitin transferase & swissprot: Probable E3 ubiquitin-protein ligase BAH1-like 1 & original description: type:complete len:238 gc:universal TRINITY_DN18206_c2_g1_i2:331-1044(+)	-5.58713	0.302586
25.4.2.3	Nutrient uptake.transition metal homeostasis.regulation.iron cation sensor protein *(HRZ/BRUTUS)	trinity_dn1162_c0_g1_i8.p1	Transcript	mercator4v5.0: iron cation sensor protein *(HRZ/BRUTUS) & prot-scriber: ring finger and zinc domain containing protein & swissprot: Zinc finger protein BRUTUS & original description: type:5prime_partial len:1096 gc:universal TRINITY_DN1162_c0_g1_i8:2-3289(+)	2.60416	-0.231035
25.4.2.3	Nutrient uptake.transition metal homeostasis.regulation.iron cation sensor protein *(HRZ/BRUTUS)	trinity_dn5759_c0_g1_i11.p1	Transcript	mercator4v5.0: iron cation sensor protein *(HRZ/BRUTUS) & prot-scriber: ring finger and zinc domain containing protein & swissprot: Zinc finger protein BRUTUS & original description: type:complete len:1180 gc:universal TRINITY_DN5759_c0_g1_i11:5012-1473(-)	-5.37062	-0.167113
25.4.2.7	Nutrient uptake.transition metal homeostasis.regulation.bHLH-IVb-class transcriptional regulator *(POPEYE) of iron homeostasis	trinity_dn10037_c0_g1_i3.p1	Transcript	mercator4v5.0: transcriptional regulator *(POPEYE) of iron homeostasis & prot-scriber: bhlh domain containing protein & swissprot: Transcription factor bHLH121 & original description: type:complete len:294 gc:universal TRINITY_DN10037_c0_g1_i3:1880-999(-)	2.01597	-0.907639
25.4.2.7	Nutrient uptake.transition metal homeostasis.regulation.bHLH-IVb-class transcriptional regulator *(POPEYE) of iron homeostasis	trinity_dn10037_c0_g1_i4.p1	Transcript	mercator4v5.0: transcriptional regulator *(POPEYE) of iron homeostasis & prot-scriber: bhlh domain containing protein & swissprot: Transcription factor bHLH121 & original description: type:complete len:294 gc:universal TRINITY_DN10037_c0_g1_i4:1887-1006(-)	2.01597	-0.907639
25.4.3.3	Nutrient uptake.transition metal homeostasis.metallochaperone activities.iron storage protein *(FER)	trinity_dn27115_c0_g1_i16.p1	Transcript	mercator4v5.0: iron storage protein *(FER) & prot-scriber: ferritin chloroplastic & swissprot: Ferritin-3, chloroplastic & original description: type:5prime_partial len:301 gc:universal TRINITY_DN27115_c0_g1_i16:1102-200(-)	2.0376	0.593401
25.4.4.1	Nutrient uptake.transition metal homeostasis.transport.ferric-citrate complex transporter *(FRD)	trinity_dn159_c0_g2_i4.p1	Transcript	mercator4v5.0: ferric-citrate complex transporter *(FRD) & prot-scriber: protein detoxification 44 & swissprot: Protein DETOXIFICATION 42 & original description: type:complete len:510 gc:universal TRINITY_DN159_c0_g2_i4:2120-591(-)	-7.28481	-0.171245
25.4.4.2	Nutrient uptake.transition metal homeostasis.transport.metal chelator nicotianamine transporter *(TCR)	trinity_dn4311_c3_g2_i1.p1	Transcript	mercator4v5.0: metal chelator nicotianamine transporter *(TCR) & prot-scriber: mfs domain containing protein & swissprot: no annotation & original description: type:complete len:330 gc:universal TRINITY_DN4311_c3_g2_i1:1190-201(-)	-2.0468	1.22738
25.4.4.4	Nutrient uptake.transition metal homeostasis.transport.manganese cation transporter *(Mn-CDF)	trinity_dn2324_c0_g1_i14.p1	Transcript	mercator4v5.0: manganese cation transporter *(Mn-CDF) & prot-scriber: zt dimer domain containing protein & swissprot: Metal tolerance protein 5 & original description: type:complete len:396 gc:universal TRINITY_DN2324_c0_g1_i14:152-1339(+)	2.24524	-0.460669
25.4.4.5	Nutrient uptake.transition metal homeostasis.transport.copper transporter *(COPT)	trinity_dn29936_c0_g1_i1.p1	Transcript	mercator4v5.0: copper transporter *(COPT) & prot-scriber: copper protein & swissprot: Copper transporter 6 & original description: type:5prime_partial len:152 gc:universal TRINITY_DN29936_c0_g1_i1:1-456(+)	2.20926	0.240079
25.4.4.8	Nutrient uptake.transition metal homeostasis.transport.ferric cation-chelator transporter *(YSL)	trinity_dn28668_c0_g1_i12.p1	Transcript	mercator4v5.0: ferric cation-chelator transporter *(YSL) & prot-scriber: metal nicotianamine transporter ysl & swissprot: Metal-nicotianamine transporter YSL3 & original description: type:5prime_partial len:562 gc:universal TRINITY_DN28668_c0_g1_i12:3-1688(+)	-2.36209	-0.718996
26.1.1.1.1	External stimuli response.light.red/far red light.phytochrome-mediated photoperception.phytochrome photoreceptor *(PHY)	trinity_dn17067_c0_g1_i2.p1	Transcript	mercator4v5.0: phytochrome photoreceptor *(PHY) & prot-scriber: phytochrome b 2 & swissprot: Phytochrome E & original description: type:complete len:946 gc:universal TRINITY_DN17067_c0_g1_i2:3091-254(-)	-7.67325	-0.329529
26.1.1.1.1	External stimuli response.light.red/far red light.phytochrome-mediated photoperception.phytochrome photoreceptor *(PHY)	trinity_dn17067_c0_g1_i3.p1	Transcript	mercator4v5.0: phytochrome photoreceptor *(PHY) & prot-scriber: phytochrome b 2 & swissprot: Phytochrome E & original description: type:complete len:1116 gc:universal TRINITY_DN17067_c0_g1_i3:3633-286(-)	2.20032	1.19197
26.1.1.1.1	External stimuli response.light.red/far red light.phytochrome-mediated photoperception.phytochrome photoreceptor *(PHY)	trinity_dn17067_c0_g1_i4.p2	Transcript	mercator4v5.0: phytochrome photoreceptor *(PHY) & prot-scriber: phytochrome b 2 & swissprot: Phytochrome E & original description: type:3prime_partial len:294 gc:universal TRINITY_DN17067_c0_g1_i4:880-2(-)	2.65961	1.06688
26.1.1.2.1	External stimuli response.light.red/far red light.phytochrome-mediated agravitropism.regulatory protein *(GIL1)	trinity_dn4387_c0_g1_i1.p1	Transcript	mercator4v5.0: regulatory protein *(GIL1) of phytochrome-mediated agravitropism & prot-scriber: duf 641 domain containing protein & swissprot: Protein GRAVITROPIC IN THE LIGHT 1 & original description: type:5prime_partial len:446 gc:universal TRINITY_DN4387_c0_g1_i1:1494-157(-)	-2.02565	-0.208869
26.1.2.1.1	External stimuli response.light.UV-A/blue light.cryptochrome-mediated photoperception.cryptochrome photoreceptor *(CRY)	trinity_dn4549_c0_g2_i2.p1	Transcript	mercator4v5.0: cryptochrome photoreceptor *(CRY) & prot-scriber: photolyase cryptochrome domain containing protein & swissprot: Cryptochrome-1 & original description: type:5prime_partial len:517 gc:universal TRINITY_DN4549_c0_g2_i2:3-1553(+)	-3.17487	-0.221576
26.1.2.3.2	External stimuli response.light.UV-A/blue light.zeitlupe-mediated photoperception.regulatory protein *(GIGANTEA)	trinity_dn11584_c3_g1_i5.p1	Transcript	mercator4v5.0: regulatory protein *(GIGANTEA) of zeitlupe-mediated photoperception & prot-scriber: of protein gigantea & swissprot: Protein GIGANTEA & original description: type:3prime_partial len:987 gc:universal TRINITY_DN11584_c3_g1_i5:449-3406(+)	2.42745	-0.646098
26.4.1.7	External stimuli response.gravity.sensing and signalling.signalling protein factor *(ARG1)	trinity_dn5765_c1_g1_i11.p1	Transcript	mercator4v5.0: gravity signalling protein factor *(ARG1) & prot-scriber: sp dnaj chaperone protein dnaj & swissprot: Chaperone protein dnaJ 16 & original description: type:5prime_partial len:366 gc:universal TRINITY_DN5765_c1_g1_i11:3-1100(+)	-2.7269	-0.429215
26.5.1.2	External stimuli response.temperature.sensing and signalling.temperature sensor protein *(PHY-B)	trinity_dn17067_c0_g1_i2.p1	Transcript	mercator4v5.0: temperature sensor protein *(PHY-B) & prot-scriber: phytochrome b 2 & swissprot: Phytochrome E & original description: type:complete len:946 gc:universal TRINITY_DN17067_c0_g1_i2:3091-254(-)	-7.67325	-0.329529
26.5.1.2	External stimuli response.temperature.sensing and signalling.temperature sensor protein *(PHY-B)	trinity_dn17067_c0_g1_i3.p1	Transcript	mercator4v5.0: temperature sensor protein *(PHY-B) & prot-scriber: phytochrome b 2 & swissprot: Phytochrome E & original description: type:complete len:1116 gc:universal TRINITY_DN17067_c0_g1_i3:3633-286(-)	2.20032	1.19197
26.5.2.4	External stimuli response.temperature.heat response.organellar chaperone *(Clp-p/Clp-m)	trinity_dn1401_c3_g1_i1.p1	Transcript	mercator4v5.0: organellar chaperone *(Clp-p/Clp-m) & prot-scriber: chaperone protein clpb & swissprot: Chaperone protein ClpB2, chloroplastic & original description: type:complete len:974 gc:universal TRINITY_DN1401_c3_g1_i1:110-3031(+)	4.01116	0.489693
26.10.1.2.1.2	External stimuli response.pathogen.pattern-triggered immunity (PTI) machinery.fungal elicitor response.CERK1-LYK5 chitin receptor complex.component *(CERK1)	trinity_dn4199_c0_g1_i13.p1	Transcript	mercator4v5.0: component *(CERK1) of CERK1-LYK5 chitin receptor complex & prot-scriber: lysm domain receptor kinase & swissprot: Chitin elicitor receptor kinase 1 & original description: type:complete len:387 gc:universal TRINITY_DN4199_c0_g1_i13:1625-465(-)	-6.43496	0.358761
26.10.2.1.6	External stimuli response.pathogen.effector-triggered immunity (ETI) machinery.TNL-mediated effector-triggered immunity.regulatory protein *(SRFR)	trinity_dn23413_c0_g1_i4.p1	Transcript	mercator4v5.0: regulatory protein *(SRFR) of TNL-mediated effector-triggered immunity & prot-scriber: isoform of suppressor rps rld & swissprot: Suppressor of RPS4-RLD 1 & original description: type:5prime_partial len:761 gc:universal TRINITY_DN23413_c0_g1_i4:2708-426(-)	5.57244	-0.952601
26.10.3.1.3	External stimuli response.pathogen.defense mechanisms.systemic acquired resistance (SAR).regulatory protein *(CBP60/SARD)	trinity_dn369_c2_g1_i4.p1	Transcript	mercator4v5.0: regulatory protein *(CBP60) of systemic acquired resistance & prot-scriber: calmodulin binding protein a isoform & swissprot: Calmodulin-binding protein 60 A & original description: type:complete len:349 gc:universal TRINITY_DN369_c2_g1_i4:134-1180(+)	-4.02195	0.144443
26.10.3.1.3	External stimuli response.pathogen.defense mechanisms.systemic acquired resistance (SAR).regulatory protein *(CBP60/SARD)	trinity_dn421_c0_g1_i3.p1	Transcript	mercator4v5.0: regulatory protein *(CBP60) of systemic acquired resistance & prot-scriber: calmodulin binding protein a isoform & swissprot: Calmodulin-binding protein 60 A & original description: type:complete len:340 gc:universal TRINITY_DN421_c0_g1_i3:1152-133(-)	2.2106	0.391148
26.10.3.1.4	External stimuli response.pathogen.defense mechanisms.systemic acquired resistance (SAR).disease resistance mediator *(MLO2/6/12)	trinity_dn2572_c1_g1_i8.p1	Transcript	mercator4v5.0: disease resistance mediator *(MLO2/6/12) of Systemic Acquired Resistance (SAR) & prot-scriber: mlo protein & swissprot: MLO-like protein 6 & original description: type:complete len:603 gc:universal TRINITY_DN2572_c1_g1_i8:2019-211(-)	4.74407	0.398465
26.10.3.1.6	External stimuli response.pathogen.defense mechanisms.systemic acquired resistance (SAR).regulatory protein *(NIMIN1)	trinity_dn13507_c0_g4_i2.p1	Transcript	mercator4v5.0: regulatory protein *(NIMIN1) of Systemic Acquired Resistance (SAR) & prot-scriber: protein nim interacting & swissprot: no annotation & original description: type:internal len:166 gc:universal TRINITY_DN13507_c0_g4_i2:3-497(+)	-2.29274	-1.05927
26.10.3.3.2.2	External stimuli response.pathogen.defense mechanisms.defense enzyme activities.chitinase activities.basic chitinase *(CHIB)	trinity_dn1851_c0_g1_i11.p1	Transcript	mercator4v5.0: basic chitinase *(CHIB) & prot-scriber: basic endochitinase & swissprot: Endochitinase & original description: type:complete len:339 gc:universal TRINITY_DN1851_c0_g1_i11:107-1123(+)	5.57319	-0.0818895
26.11.1.4	External stimuli response.symbiont.common symbiotic signalling pathway (CSSP).calcium cation channel *(DMI1/Pollux/Castor)	trinity_dn14126_c0_g1_i3.p1	Transcript	mercator4v5.0: calcium cation channel *(DMI1/Pollux/Castor) & prot-scriber: castor poll mid domain containing protein & swissprot: Ion channel DMI1 & original description: type:complete len:815 gc:universal TRINITY_DN14126_c0_g1_i3:215-2659(+)	5.79458	-0.680008
26.11.1.8	External stimuli response.symbiont.common symbiotic signalling pathway (CSSP).transcription factor *(NIN)	trinity_dn3509_c1_g1_i11.p1	Transcript	mercator4v5.0: transcription factor *(NIN) & prot-scriber: protein nlp & swissprot: Protein NLP4 & original description: type:complete len:917 gc:universal TRINITY_DN3509_c1_g1_i11:3666-916(-)	3.16122	-0.232702
27.1.1	Multi-process regulation.circadian clock system.core oscillator protein *(LHY/CCA1)	trinity_dn3580_c0_g2_i5.p1	Transcript	mercator4v5.0: circadian clock core oscillator protein *(LHY/CCA1) & prot-scriber: hth myb type domain containing protein & swissprot: Protein LATE ELONGATED HYPOCOTYL & original description: type:complete len:612 gc:universal TRINITY_DN3580_c0_g2_i5:188-2023(+)	-2.92113	-0.839006
27.1.1	Multi-process regulation.circadian clock system.core oscillator protein *(LHY/CCA1)	trinity_dn7896_c0_g1_i4.p2	Transcript	mercator4v5.0: circadian clock core oscillator protein *(LHY/CCA1) & prot-scriber: hth myb type domain containing protein & swissprot: Protein LATE ELONGATED HYPOCOTYL & original description: type:complete len:188 gc:universal TRINITY_DN7896_c0_g1_i4:882-319(-)	-5.73181	-0.358377
27.1.1	Multi-process regulation.circadian clock system.core oscillator protein *(LHY/CCA1)	trinity_dn7896_c0_g1_i8.p1	Transcript	mercator4v5.0: circadian clock core oscillator protein *(LHY/CCA1) & prot-scriber: hth myb type domain containing protein & swissprot: Protein LATE ELONGATED HYPOCOTYL & original description: type:complete len:613 gc:universal TRINITY_DN7896_c0_g1_i8:2479-641(-)	-2.18429	-0.317319
27.2.4	Multi-process regulation.Programmed Cell Death (PCD) system.suppressor *(BON)	trinity_dn22328_c0_g1_i2.p1	Transcript	mercator4v5.0: Prgrammed Cell Death suppressor *(BON) & prot-scriber: copine & swissprot: Protein BONZAI 3 & original description: type:complete len:455 gc:universal TRINITY_DN22328_c0_g1_i2:527-1891(+)	-2.2537	-0.975146
27.2.4	Multi-process regulation.Programmed Cell Death (PCD) system.suppressor *(BON)	trinity_dn22328_c0_g1_i9.p1	Transcript	mercator4v5.0: Prgrammed Cell Death suppressor *(BON) & prot-scriber: copine & swissprot: Protein BONZAI 3 & original description: type:complete len:424 gc:universal TRINITY_DN22328_c0_g1_i9:1013-2284(+)	-3.67458	-0.310511
27.3.2	Multi-process regulation.SnRK1-kinase regulatory system.regulatory protein kinase *(GRIK) of SnRK1 complex	trinity_dn14746_c0_g1_i2.p1	Transcript	mercator4v5.0: regulatory protein kinase *(GRIK) of SnRK1 complex & prot-scriber: protein kinase domain containing & swissprot: Serine/threonine-protein kinase GRIK2 & original description: type:complete len:393 gc:universal TRINITY_DN14746_c0_g1_i2:1491-313(-)	2.23688	-0.980373
27.5.2.1	Multi-process regulation.ROP-GTPase regulatory system.RopGAP GTPase-activating activities.ROP-activating protein *(RopGAP)	trinity_dn14114_c1_g1_i7.p1	Transcript	mercator4v5.0: ROP-activating protein *(RopGAP) & prot-scriber: rho gtpase activating protein 21 & swissprot: Rho GTPase-activating protein 1 & original description: type:5prime_partial len:434 gc:universal TRINITY_DN14114_c1_g1_i7:1649-348(-)	-2.49112	0.0101517
27.5.2.1	Multi-process regulation.ROP-GTPase regulatory system.RopGAP GTPase-activating activities.ROP-activating protein *(RopGAP)	trinity_dn20310_c0_g3_i4.p1	Transcript	mercator4v5.0: ROP-activating protein *(RopGAP) & prot-scriber: rho gtpase activating protein domain & swissprot: Rho GTPase-activating protein 2 & original description: type:5prime_partial len:475 gc:universal TRINITY_DN20310_c0_g3_i4:1485-61(-)	2.30774	0.15502
27.6.1.1.3	Multi-process regulation.phosphoinositide signalling.inositol phosphate metabolism.light-independent inositol phosphate biosynthesis.myo-inositol polyphosphate kinase *(ITPK)	trinity_dn572_c2_g2_i3.p1	Transcript	mercator4v5.0: myo-inositol polyphosphate kinase *(ITPK) & prot-scriber: inositol tetrakisphosphate 1 kinase & swissprot: Inositol-tetrakisphosphate 1-kinase 3 & original description: type:complete len:349 gc:universal TRINITY_DN572_c2_g2_i3:1661-615(-)	5.97024	-0.22587
27.6.1.1.3	Multi-process regulation.phosphoinositide signalling.inositol phosphate metabolism.light-independent inositol phosphate biosynthesis.myo-inositol polyphosphate kinase *(ITPK)	trinity_dn20627_c0_g1_i1.p1	Transcript	mercator4v5.0: myo-inositol polyphosphate kinase *(ITPK) & prot-scriber: inositol tetrakisphosphate 1 kinase & swissprot: Inositol-tetrakisphosphate 1-kinase 1 & original description: type:3prime_partial len:135 gc:universal TRINITY_DN20627_c0_g1_i1:200-601(+)	2.47409	-0.573909
27.6.1.1.3	Multi-process regulation.phosphoinositide signalling.inositol phosphate metabolism.light-independent inositol phosphate biosynthesis.myo-inositol polyphosphate kinase *(ITPK)	trinity_dn23972_c0_g1_i6.p1	Transcript	mercator4v5.0: myo-inositol polyphosphate kinase *(ITPK) & prot-scriber: inositol 1 3 4 5 6 kinase & swissprot: Inositol 1,3,4-trisphosphate 5/6-kinase 4 & original description: type:complete len:345 gc:universal TRINITY_DN23972_c0_g1_i6:772-1806(+)	-5.79095	-0.348465
27.6.1.1.3	Multi-process regulation.phosphoinositide signalling.inositol phosphate metabolism.light-independent inositol phosphate biosynthesis.myo-inositol polyphosphate kinase *(ITPK)	trinity_dn23972_c0_g2_i2.p2	Transcript	mercator4v5.0: myo-inositol polyphosphate kinase *(ITPK) & prot-scriber: inositol 1 3 4 5 6 kinase & swissprot: Inositol 1,3,4-trisphosphate 5/6-kinase 4 & original description: type:complete len:227 gc:universal TRINITY_DN23972_c0_g2_i2:910-230(-)	5.76774	-0.190472
27.6.1.3.2	Multi-process regulation.phosphoinositide signalling.inositol phosphate metabolism.inositol hexakisphosphate biosynthesis.phytic acid biosynthetic enzyme *(LPA1)	trinity_dn19441_c0_g2_i10.p1	Transcript	mercator4v5.0: phytic acid biosynthetic enzyme *(LPA1) & prot-scriber: of p loo ntase domain containing rotein la & swissprot: P-loop NTPase domain-containing protein LPA1 homolog 1 & original description: type:5prime_partial len:736 gc:universal TRINITY_DN19441_c0_g2_i10:2-2209(+)	6.80386	0.977847
27.6.1.3.3.1	Multi-process regulation.phosphoinositide signalling.inositol phosphate metabolism.inositol hexakisphosphate biosynthesis.phytase activities.PAP-type phytase *(PHY1)	trinity_dn36856_c0_g1_i1.p1	Transcript	mercator4v5.0: PAP-type phytase *(PHY1) & prot-scriber: fe 3+ 2+ purple acid phosphatase & swissprot: Purple acid phosphatase 15 & original description: type:complete len:535 gc:universal TRINITY_DN36856_c0_g1_i1:327-1931(+)	5.67714	0.133932
27.6.1.3.3.1	Multi-process regulation.phosphoinositide signalling.inositol phosphate metabolism.inositol hexakisphosphate biosynthesis.phytase activities.PAP-type phytase *(PHY1)	trinity_dn36856_c0_g1_i2.p1	Transcript	mercator4v5.0: PAP-type phytase *(PHY1) & prot-scriber: fe 3+ 2+ purple acid phosphatase & swissprot: Purple acid phosphatase 15 & original description: type:complete len:535 gc:universal TRINITY_DN36856_c0_g1_i2:327-1931(+)	5.67714	0.133932
27.6.1.4.1	Multi-process regulation.phosphoinositide signalling.inositol phosphate metabolism.inositol monophosphate phosphatase activities.myo-inositol-1-phosphate phosphatase	trinity_dn11819_c1_g1_i8.p1	Transcript	mercator4v5.0: myo-inositol-1-phosphate phosphatase & prot-scriber: inositol monophosphatase & swissprot: Inositol monophosphatase 1 & original description: type:5prime_partial len:299 gc:universal TRINITY_DN11819_c1_g1_i8:1281-385(-)	-2.83238	-0.13947
27.6.1.5.1	Multi-process regulation.phosphoinositide signalling.inositol phosphate metabolism.inositol polyphosphate phosphatase activities.type-I inositol-polyphosphate 5-phosphatase	trinity_dn9048_c0_g1_i4.p1	Transcript	mercator4v5.0: type-I inositol-polyphosphate 5-phosphatase & prot-scriber: type i nostol polyphosphate 5 phosphatase & swissprot: Type I inositol polyphosphate 5-phosphatase 8 & original description: type:complete len:467 gc:universal TRINITY_DN9048_c0_g1_i4:2026-626(-)	-2.3381	-0.244878
27.6.1.5.2	Multi-process regulation.phosphoinositide signalling.inositol phosphate metabolism.inositol polyphosphate phosphatase activities.type-II inositol-polyphosphate 5-phosphatase	trinity_dn2284_c1_g1_i10.p1	Transcript	mercator4v5.0: type-II inositol-polyphosphate 5-phosphatase & prot-scriber: type inositol polyphosphate 5 phosphatase & swissprot: Type II inositol polyphosphate 5-phosphatase 15 & original description: type:5prime_partial len:554 gc:universal TRINITY_DN2284_c1_g1_i10:2563-902(-)	-2.74969	-0.353735
27.6.1.5.2	Multi-process regulation.phosphoinositide signalling.inositol phosphate metabolism.inositol polyphosphate phosphatase activities.type-II inositol-polyphosphate 5-phosphatase	trinity_dn18982_c0_g1_i4.p1	Transcript	mercator4v5.0: type-II inositol-polyphosphate 5-phosphatase & prot-scriber: type inositol polyphosphate 5 phosphatase & swissprot: Type II inositol polyphosphate 5-phosphatase 15 & original description: type:complete len:564 gc:universal TRINITY_DN18982_c0_g1_i4:105-1796(+)	2.58952	0.427061
27.6.1.6.3	Multi-process regulation.phosphoinositide signalling.inositol phosphate metabolism.phosphatidylinositol biosynthesis.inositol trisphosphate kinase *(ITPK2)	trinity_dn572_c2_g2_i3.p1	Transcript	mercator4v5.0: inositol trisphosphate kinase *(ITPK2) & prot-scriber: inositol tetrakisphosphate 1 kinase & swissprot: Inositol-tetrakisphosphate 1-kinase 3 & original description: type:complete len:349 gc:universal TRINITY_DN572_c2_g2_i3:1661-615(-)	5.97024	-0.22587
27.6.1.6.4	Multi-process regulation.phosphoinositide signalling.inositol phosphate metabolism.phosphatidylinositol biosynthesis.bifunctional inositol pyrophosphate kinase and phosphatase *(VIP)	trinity_dn9743_c1_g1_i10.p1	Transcript	mercator4v5.0: bifunctional inositol pyrophosphate kinase and phosphatase *(VIP) & prot-scriber: inositol hexakisphosphate and diphospho pentakisphosphate kinase & swissprot: Inositol hexakisphosphate and diphosphoinositol-pentakisphosphate kinase VIP2 & original description: type:5prime_partial len:335 gc:universal TRINITY_DN9743_c1_g1_i10:2-1006(+)	-6.48735	1.02528
27.6.1.7.1	Multi-process regulation.phosphoinositide signalling.inositol phosphate metabolism.regulation.phosphoinositide transfer protein *(SFH)	trinity_dn1576_c0_g2_i36.p1	Transcript	mercator4v5.0: phosphoinositide transfer protein *(SFH) & prot-scriber: phosphatidylinositol phosphatidylcholine transfer protein sfh & swissprot: Phosphatidylinositol/phosphatidylcholine transfer protein SFH10 & original description: type:complete len:487 gc:universal TRINITY_DN1576_c0_g2_i36:991-2451(+)	2.18716	0.566396
27.6.2.4	Multi-process regulation.phosphoinositide signalling.phosphoinositide homeostasis.phosphatidylinositol 4-phosphate 5-kinase *(PIP5K)	trinity_dn17499_c1_g1_i2.p1	Transcript	mercator4v5.0: phosphatidylinositol 4-phosphate 5-kinase *(PIP5K) & prot-scriber: 1 phosphatidylinositol phosphate 5 kinase & swissprot: Phosphatidylinositol 4-phosphate 5-kinase 1 & original description: type:complete len:751 gc:universal TRINITY_DN17499_c1_g1_i2:390-2642(+)	3.33925	0.00538383
27.6.2.4	Multi-process regulation.phosphoinositide signalling.phosphoinositide homeostasis.phosphatidylinositol 4-phosphate 5-kinase *(PIP5K)	trinity_dn20322_c0_g2_i2.p1	Transcript	mercator4v5.0: phosphatidylinositol 4-phosphate 5-kinase *(PIP5K) & prot-scriber: 1 phosphatidylinositol phosphate 5 kinase & swissprot: Phosphatidylinositol 4-phosphate 5-kinase 9 & original description: type:complete len:669 gc:universal TRINITY_DN20322_c0_g2_i2:345-2351(+)	2.17148	0.760992
27.6.2.6	Multi-process regulation.phosphoinositide signalling.phosphoinositide homeostasis.group-SAC-II phosphoinositide 3-/4-phosphatase	trinity_dn3253_c3_g1_i7.p1	Transcript	mercator4v5.0: group-SAC-II phosphoinositide 3-/4-phosphatase & prot-scriber: sac domain containing protein & swissprot: Phosphoinositide phosphatase SAC8 & original description: type:complete len:513 gc:universal TRINITY_DN3253_c3_g1_i7:173-1711(+)	5.9502	-1.612
27.8.3.2	Multi-process regulation.calcium-dependent signalling.SnRK2-interacting calcium sensor activities.SCSsister-clade calcium sensor	trinity_dn4821_c1_g1_i3.p1	Transcript	mercator4v5.0: SCSsister-clade calcium sensor & prot-scriber: ef hand domain containing protein & swissprot: no annotation & original description: type:complete len:258 gc:universal TRINITY_DN4821_c1_g1_i3:185-958(+)	2.71386	1.22619
27.8.6.2	Multi-process regulation.calcium-dependent signalling.CBL-CIPK calcium sensor and kinase complex.CBL-dependent protein kinase *(CIPK)	trinity_dn7087_c0_g1_i8.p1	Transcript	mercator4v5.0: CBL-dependent protein kinase *(CIPK) & prot-scriber: cbl interacting serine threonine protein kinase & swissprot: CBL-interacting serine/threonine-protein kinase 14 & original description: type:5prime_partial len:441 gc:universal TRINITY_DN7087_c0_g1_i8:3-1325(+)	2.06569	-0.97345
27.10.2.2	Multi-process regulation.TOR (Target Of Rapamycin) signalling.TOR kinase substrates.TOR-dependent regulatory protein *(MRF) of protein translation	trinity_dn35778_c2_g2_i13.p1	Transcript	mercator4v5.0: TOR-dependent regulatory protein *(MRF) of protein translation & prot-scriber: ma doin containing translation regulatory factor & swissprot: MA3 DOMAIN-CONTAINING TRANSLATION REGULATORY FACTOR 2 & original description: type:5prime_partial len:582 gc:universal TRINITY_DN35778_c2_g2_i13:2178-433(-)	3.45427	-1.00006
27.11.2.1	Multi-process regulation.UPR (Unfolded Protein Response) signalling.S1P/S2P-bZIP17/28 pathway.transcription factor protease *(S1P)	trinity_dn40804_c0_g2_i4.p1	Transcript	mercator4v5.0: transcription factor protease *(S1P) & prot-scriber: membrane bound transcription factor site protease & swissprot: Subtilisin-like protease SBT6.1 & original description: type:complete len:1054 gc:universal TRINITY_DN40804_c0_g2_i4:123-3284(+)	6.39575	-0.741437
27.14.3	Multi-process regulation.MAP kinase cascade signalling.MAP3K-WN protein kinase	trinity_dn1023_c2_g2_i2.p2	Transcript	mercator4v5.0: MAP3K-WNK protein kinase & prot-scriber: serine threonine protein kinase & swissprot: Serine/threonine-protein kinase WNK1 & original description: type:complete len:242 gc:universal TRINITY_DN1023_c2_g2_i2:123-848(+)	2.86024	-0.220213
27.14.3	Multi-process regulation.MAP kinase cascade signalling.MAP3K-WN protein kinase	trinity_dn12634_c0_g1_i2.p1	Transcript	mercator4v5.0: MAP3K-WNK protein kinase & prot-scriber: protein kinase domain containing & swissprot: Probable serine/threonine-protein kinase WNK11 & original description: type:complete len:297 gc:universal TRINITY_DN12634_c0_g1_i2:214-1104(+)	3.03774	-0.0571913
27.14.4	Multi-process regulation.MAP kinase cascade signalling.MAP3K-RAF protein kinase	trinity_dn2429_c3_g1_i11.p1	Transcript	mercator4v5.0: MAP3K-RAF protein kinase & prot-scriber: protein kinase domain containing & swissprot: Serine/threonine-protein kinase CTR1 & original description: type:complete len:940 gc:universal TRINITY_DN2429_c3_g1_i11:3310-491(-)	2.15344	0.129548
27.14.4	Multi-process regulation.MAP kinase cascade signalling.MAP3K-RAF protein kinase	trinity_dn6221_c0_g1_i16.p1	Transcript	mercator4v5.0: MAP3K-RAF protein kinase & prot-scriber: rgs domain containing serine threonine protein kinase & swissprot: Integrin-linked protein kinase 1 & original description: type:complete len:416 gc:universal TRINITY_DN6221_c0_g1_i16:1581-334(-)	2.713	0.172015
27.14.4	Multi-process regulation.MAP kinase cascade signalling.MAP3K-RAF protein kinase	trinity_dn6221_c0_g1_i17.p1	Transcript	mercator4v5.0: MAP3K-RAF protein kinase & prot-scriber: rgs domain containing serine threonine protein kinase & swissprot: Integrin-linked protein kinase 1 & original description: type:5prime_partial len:414 gc:universal TRINITY_DN6221_c0_g1_i17:1575-334(-)	-5.5893	-0.0110707
27.14.4	Multi-process regulation.MAP kinase cascade signalling.MAP3K-RAF protein kinase	trinity_dn13073_c0_g2_i3.p1	Transcript	mercator4v5.0: MAP3K-RAF protein kinase & prot-scriber: protein kinase domain containing & swissprot: Serine/threonine/tyrosine-protein kinase HT1 & original description: type:complete len:237 gc:universal TRINITY_DN13073_c0_g2_i3:1557-2267(+)	2.45359	-1.14785
27.14.4	Multi-process regulation.MAP kinase cascade signalling.MAP3K-RAF protein kinase	trinity_dn13073_c0_g2_i4.p1	Transcript	mercator4v5.0: MAP3K-RAF protein kinase & prot-scriber: protein kinase domain containing & swissprot: Serine/threonine/tyrosine-protein kinase HT1 & original description: type:complete len:237 gc:universal TRINITY_DN13073_c0_g2_i4:1515-2225(+)	2.45359	-1.14785
27.14.4	Multi-process regulation.MAP kinase cascade signalling.MAP3K-RAF protein kinase	trinity_dn34286_c1_g1_i13.p1	Transcript	mercator4v5.0: MAP3K-RAF protein kinase & prot-scriber: protein kinase domain containing & swissprot: Probable serine/threonine-protein kinase SIS8 & original description: type:complete len:759 gc:universal TRINITY_DN34286_c1_g1_i13:1022-3298(+)	-7.46157	1.09014
28.1.2.4	Plant reproduction.flowering.autonomous floral-promotion pathway.flowering time factor *(FLD)	trinity_dn4999_c0_g2_i11.p1	Transcript	mercator4v5.0: flowering time factor *(FLD) & prot-scriber: lysine specific histone demethylase homolog & swissprot: Protein FLOWERING LOCUS D & original description: type:5prime_partial len:713 gc:universal TRINITY_DN4999_c0_g2_i11:2-2140(+)	6.29514	0.0189133
28.2.1.4	Plant reproduction.gametogenesis.male gametophyt.regulatory E3 ubiquitin ligase *(APD)	trinity_dn20972_c0_g2_i3.p1	Transcript	mercator4v5.0: regulatory E3 ubiquitin ligase (APD) involved in gametogenesis & prot-scriber: ring type domain containing protein & swissprot: E3 ubiquitin-protein ligase APD1 & original description: type:complete len:331 gc:universal TRINITY_DN20972_c0_g2_i3:1335-343(-)	5.65643	-0.894863
28.2.1.4	Plant reproduction.gametogenesis.male gametophyt.regulatory E3 ubiquitin ligase *(APD)	trinity_dn20972_c0_g2_i9.p1	Transcript	mercator4v5.0: regulatory E3 ubiquitin ligase (APD) involved in gametogenesis & prot-scriber: ring type domain containing protein & swissprot: E3 ubiquitin-protein ligase APD1 & original description: type:complete len:331 gc:universal TRINITY_DN20972_c0_g2_i9:1335-343(-)	5.65643	-0.894863
28.2.2.2	Plant reproduction.gametogenesis.female gametophyt.co-chaperone *(GFA2)	trinity_dn1041_c1_g1_i7.p1	Transcript	mercator4v5.0: co-chaperone (GFA2) involved in gametogenesis & prot-scriber: sp dnaj chaperone protein dnaj & swissprot: Chaperone protein dnaJ GFA2, mitochondrial & original description: type:complete len:447 gc:universal TRINITY_DN1041_c1_g1_i7:169-1509(+)	-3.44689	0.876582
30.1.1.7	Clade-specific metabolism.Brassicaceae.glucosinolate biosynthesis.gamma-glutamyl peptidase	trinity_dn25154_c1_g1_i1.p1	Transcript	mercator4v5.0: gamma-glutamyl peptidase & prot-scriber: gatase domain containing protein & swissprot: Gamma-glutamyl peptidase 5 & original description: type:complete len:253 gc:universal TRINITY_DN25154_c1_g1_i1:960-202(-)	5.98361	-0.220545
35.1	not assigned.annotated	trinity_dn78_c2_g1_i1.p1	Transcript	mercator4v5.0: not classified & prot-scriber: rs norcoclaurine 6 o methyltransferase & swissprot: no annotation & original description: type:5prime_partial len:289 gc:universal TRINITY_DN78_c2_g1_i1:1409-543(-)	-2.66634	-1.11637
35.1	not assigned.annotated	trinity_dn37_c0_g1_i10.p1	Transcript	mercator4v5.0: not classified & prot-scriber: cchc type domain containing protein & swissprot: no annotation & original description: type:complete len:250 gc:universal TRINITY_DN37_c0_g1_i10:886-137(-)	6.27848	0.30459
35.1	not assigned.annotated	trinity_dn28_c0_g1_i2.p1	Transcript	mercator4v5.0: not classified & prot-scriber: protein xri isoform x1 & swissprot: Protein XRI1 & original description: type:complete len:302 gc:universal TRINITY_DN28_c0_g1_i2:1317-412(-)	3.08987	1.99931
35.1	not assigned.annotated	trinity_dn66_c0_g1_i13.p1	Transcript	mercator4v5.0: not classified & prot-scriber: f box domain containing protein & swissprot: Putative F-box/LRR-repeat protein At5g02930 & original description: type:5prime_partial len:406 gc:universal TRINITY_DN66_c0_g1_i13:1-1218(+)	2.70682	-0.5145
35.1	not assigned.annotated	trinity_dn100_c0_g2_i1.p2	Transcript	mercator4v5.0: not classified & prot-scriber: glycosyltransferase & swissprot: no annotation & original description: type:5prime_partial len:134 gc:universal TRINITY_DN100_c0_g2_i1:1660-1259(-)	-2.68303	-0.610226
35.1	not assigned.annotated	trinity_dn107_c0_g2_i11.p1	Transcript	mercator4v5.0: not classified & prot-scriber: f box domain containing protein & swissprot: no annotation & original description: type:5prime_partial len:365 gc:universal TRINITY_DN107_c0_g2_i11:1-1095(+)	2.16578	-0.715274
35.1	not assigned.annotated	trinity_dn185_c1_g1_i3.p1	Transcript	mercator4v5.0: not classified & prot-scriber: rx n domain containing protein & swissprot: Putative disease resistance protein At3g14460 & original description: type:internal len:319 gc:universal TRINITY_DN185_c1_g1_i3:956-3(-)	2.85292	-0.62906
[truncated: 1,091 more rows]
