# Supplementary material for: Differential gene expression in leaves and roots of Hydrangea serrata treated with aluminium chloride
Source: Front Plant Sci. 2024 Sep 3;15:1412189. doi: 10.3389/fpls.2024.1412189 (PMC11405211; doi:10.3389/fpls.2024.1412189)
Supplement: Supplementary file 3 [file Table3.xlsx]

## Sheet: MapManExportRoots_RootsAlCl3
BinCode	BinName	id	type	description	l2fc
1.1.1.1.1	Photosynthesis.photophosphorylation.photosystem II.LHC-II complex.component *(LHCb1/2/3)	trinity_dn4116_c1_g1_i14.p1	Transcript	mercator4v5.0: component *(LHCb1/2/3) of LHC-II complex & prot-scriber: chlorophyll a b inding protein 2 1 chloroplstic & swissprot: Chlorophyll a-b binding protein 36, chloroplastic & original description: type:3prime_partial len:238 gc:universal TRINITY_DN4116_c1_g1_i14:241-951(+)	-0.123787
1.1.1.1.1	Photosynthesis.photophosphorylation.photosystem II.LHC-II complex.component *(LHCb1/2/3)	trinity_dn8336_c0_g1_i14.p1	Transcript	mercator4v5.0: component *(LHCb1/2/3) of LHC-II complex & prot-scriber: chlorophyll a b inding protein 1 chloroplstic & swissprot: Chlorophyll a-b binding protein 21, chloroplastic & original description: type:3prime_partial len:230 gc:universal TRINITY_DN8336_c0_g1_i14:687-1(-)	0.131587
1.1.1.3.3	Photosynthesis.photophosphorylation.photosystem II.assembly.assembly factor *(LPA3)	trinity_dn740_c0_g1_i14.p1	Transcript	mercator4v5.0: protein involved in PS-II assembly *(LPA3) & prot-scriber: duf 1995 domain containing protein & swissprot: Protein LOW PSII ACCUMULATION 3, chloroplastic & original description: type:5prime_partial len:414 gc:universal TRINITY_DN740_c0_g1_i14:1506-265(-)	0.188455
1.1.1.3.16	Photosynthesis.photophosphorylation.photosystem II.assembly.assembly factor *(LTO1)	trinity_dn8132_c0_g1_i4.p1	Transcript	mercator4v5.0: protein involved in PS-II assembly *(LTO1) & prot-scriber: vkc domain containing protein & swissprot: Thiol-disulfide oxidoreductase LTO1 & original description: type:5prime_partial len:387 gc:universal TRINITY_DN8132_c0_g1_i4:1541-381(-)	0.362543
1.1.1.3.18	Photosynthesis.photophosphorylation.photosystem II.assembly.psbJ/psbN-translation activator *(LPE1)	trinity_dn5606_c0_g2_i2.p1	Transcript	mercator4v5.0: psbJ/psbN-translation activator *(LPE1) & prot-scriber: ppr long domain containing protein & swissprot: Protein LOW PHOTOSYNTHETIC EFFICIENCY 1, chloroplastic & original description: type:complete len:772 gc:universal TRINITY_DN5606_c0_g2_i2:2548-233(-)	-1.63162
1.1.1.3.18	Photosynthesis.photophosphorylation.photosystem II.assembly.psbJ/psbN-translation activator *(LPE1)	trinity_dn10174_c0_g1_i2.p1	Transcript	mercator4v5.0: psbJ/psbN-translation activator *(LPE1) & prot-scriber: ppr long domain containing protein & swissprot: Protein LOW PHOTOSYNTHETIC EFFICIENCY 1, chloroplastic & original description: type:complete len:772 gc:universal TRINITY_DN10174_c0_g1_i2:373-2688(+)	-0.0100872
1.1.1.4.4	Photosynthesis.photophosphorylation.photosystem II.repair and reassembly cycle.repair factor *(PPL1)	trinity_dn14468_c1_g1_i1.p1	Transcript	mercator4v5.0: protein involved in PS-II repair *(PPL1) & prot-scriber: kda subunit of oxygen evolving system photo ii & swissprot: PsbP-like protein 1, chloroplastic & original description: type:complete len:240 gc:universal TRINITY_DN14468_c1_g1_i1:1025-306(-)	0.0672295
1.1.1.4.4	Photosynthesis.photophosphorylation.photosystem II.repair and reassembly cycle.repair factor *(PPL1)	trinity_dn14468_c1_g1_i8.p1	Transcript	mercator4v5.0: protein involved in PS-II repair *(PPL1) & prot-scriber: kda subunit of oxygen evolving system photo ii & swissprot: PsbP-like protein 1, chloroplastic & original description: type:complete len:240 gc:universal TRINITY_DN14468_c1_g1_i8:1007-288(-)	0.0672295
1.1.1.4.8	Photosynthesis.photophosphorylation.photosystem II.repair and reassembly cycle.assembly factor *(CYP38)	trinity_dn35196_c0_g1_i6.p1	Transcript	mercator4v5.0: protein involved in PS-II assembly *(CYP38) & prot-scriber: peptidylprolyl isomerase & swissprot: Peptidyl-prolyl cis-trans isomerase CYP38, chloroplastic & original description: type:complete len:480 gc:universal TRINITY_DN35196_c0_g1_i6:169-1608(+)	0.198757
1.1.1.4.9	Photosynthesis.photophosphorylation.photosystem II.repair and reassembly cycle.assembly factor *(LQY1)	trinity_dn498_c1_g1_i2.p1	Transcript	mercator4v5.0: protein involved in PS-II assembly *(LQY1) & prot-scriber: protein disulfide isomerase lqy chloroplastic & swissprot: Protein SPA, chloroplastic & original description: type:5prime_partial len:152 gc:universal TRINITY_DN498_c1_g1_i2:3-458(+)	0.080365
1.1.1.5.1.1	Photosynthesis.photophosphorylation.photosystem II.photosynthetic acclimation.regulatory phosphorylation.protein kinase *(STN7)	trinity_dn5825_c0_g1_i3.p1	Transcript	mercator4v5.0: photosynthetic acclimation STN7 kinase & prot-scriber: pas domain containing serine threonine protein kinase & swissprot: Serine/threonine-protein kinase STN7, chloroplastic & original description: type:complete len:398 gc:universal TRINITY_DN5825_c0_g1_i3:138-1331(+)	-0.14354
1.1.1.5.3.1.1	Photosynthesis.photophosphorylation.photosystem II.photosynthetic acclimation.non-photochemical quenching (NPQ).qE/qZ-type quenching.pH-sensor protein *(PsbS)	trinity_dn10013_c0_g1_i2.p1	Transcript	mercator4v5.0: non-photochemical quenching PsbS protein & prot-scriber: photosystem ii kda protein 1 chloroplastic & swissprot: Photosystem II 22 kDa protein, chloroplastic & original description: type:5prime_partial len:294 gc:universal TRINITY_DN10013_c0_g1_i2:3-884(+)	0.203937
1.1.1.5.4.2	Photosynthesis.photophosphorylation.photosystem II.photosynthetic acclimation.thylakoid grana stacking.regulatory factor *(CURT)	trinity_dn1343_c1_g1_i1.p1	Transcript	mercator4v5.0: regulatory factor *(CURT) of thylakoid grana stacking & prot-scriber: caad domain containing protein & swissprot: Protein CURVATURE THYLAKOID 1C, chloroplastic & original description: type:5prime_partial len:203 gc:universal TRINITY_DN1343_c1_g1_i1:816-208(-)	0.134246
1.1.1.5.5.2	Photosynthesis.photophosphorylation.photosystem II.photosynthetic acclimation.acclimation factor activities.acclimation factor *(APE)	trinity_dn685_c1_g1_i6.p1	Transcript	mercator4v5.0: photosynthetic acclimation APE acclimation factor & prot-scriber: acclimation of photosynthesis to environment & swissprot: no annotation & original description: type:complete len:281 gc:universal TRINITY_DN685_c1_g1_i6:77-919(+)	0.0290582
1.1.1.5.5.2	Photosynthesis.photophosphorylation.photosystem II.photosynthetic acclimation.acclimation factor activities.acclimation factor *(APE)	trinity_dn4950_c1_g1_i1.p1	Transcript	mercator4v5.0: photosynthetic acclimation APE acclimation factor & prot-scriber: acclimation of photosynthesis to environment & swissprot: no annotation & original description: type:complete len:281 gc:universal TRINITY_DN4950_c1_g1_i1:1214-372(-)	0.0290582
1.1.1.5.5.4	Photosynthesis.photophosphorylation.photosystem II.photosynthetic acclimation.acclimation factor activities.light-responsive regulatory protein *(SEP2)	trinity_dn226_c1_g1_i1.p1	Transcript	mercator4v5.0: light-responsive regulatory protein *(SEP2) & prot-scriber: stress enhanced protein 2 chloroplastic & swissprot: Stress enhanced protein 2, chloroplastic & original description: type:5prime_partial len:217 gc:universal TRINITY_DN226_c1_g1_i1:2-652(+)	-0.308224
1.1.2.9.3	Photosynthesis.photophosphorylation.cytochrome b6/f complex.assembly.assembly factor *(HCF153)	trinity_dn39327_c0_g2_i1.p1	Transcript	mercator4v5.0: protein involved in cytochrome b6/f complex assembly *(HCF153) & prot-scriber: high chlorophyll fluorescence protein & swissprot: no annotation & original description: type:complete len:142 gc:universal TRINITY_DN39327_c0_g2_i1:105-530(+)	0.181232
1.1.5.2.2.1	Photosynthesis.photophosphorylation.linear electron flow.ferredoxin-NADP reductase (FNR) activity.FNR membrane-tethering.FNR-recruitment protein *(TROL)	trinity_dn5290_c1_g2_i1.p1	Transcript	mercator4v5.0: protein involved in ferredoxin-NADP oxidoreductase membrane-tethering *(TROL) & prot-scriber: rhodanese domain containing protein 4 chloroplastic & swissprot: Rhodanese-like domain-containing protein 4, chloroplastic & original description: type:complete len:442 gc:universal TRINITY_DN5290_c1_g2_i1:298-1623(+)	0.117718
1.1.6.1.2	Photosynthesis.photophosphorylation.cyclic electron flow.PGR5-PGRL1 complex.component *(PGRL1)	trinity_dn15324_c0_g1_i5.p1	Transcript	mercator4v5.0: component *(PGRL1) of cyclic electron flow PGR5-PGRL1 complex & prot-scriber: of pgr protein 1a chloroplastic & swissprot: PGR5-like protein 1A, chloroplastic & original description: type:5prime_partial len:284 gc:universal TRINITY_DN15324_c0_g1_i5:1103-252(-)	-0.191198
1.1.8.1.6.2.1	Photosynthesis.photophosphorylation.chlororespiration.NADH dehydrogenase-like (NDH) complex.assembly and maintenance.Cpn60 chaperonin heterodimer.subunit alpha	trinity_dn20429_c0_g1_i8.p1	Transcript	mercator4v5.0: subunit alpha of Cpn60 chaperonin complex & prot-scriber: chaperonin subunit alpha 1 chloroplastic & swissprot: Chaperonin 60 subunit alpha 2, chloroplastic & original description: type:complete len:584 gc:universal TRINITY_DN20429_c0_g1_i8:2099-348(-)	-0.04347
1.1.8.1.6.4	Photosynthesis.photophosphorylation.chlororespiration.NADH dehydrogenase-like (NDH) complex.assembly and maintenance.assembly factor *(CRR3)	trinity_dn6945_c0_g1_i19.p1	Transcript	mercator4v5.0: assembly factor CRR3 involved in NDH complex assembly & prot-scriber: chlororespiratory reduction & swissprot: Probable NAD(P)H dehydrogenase subunit CRR3, chloroplastic & original description: type:5prime_partial len:175 gc:universal TRINITY_DN6945_c0_g1_i19:1115-591(-)	0.65183
1.1.8.2	Photosynthesis.photophosphorylation.chlororespiration.non-heme diiron quinol oxidase *(PTOX)	trinity_dn2566_c1_g1_i12.p1	Transcript	mercator4v5.0: non-heme diiron quinol oxidase *(PTOX) & prot-scriber: ubiquinol oxidase 4 & swissprot: Ubiquinol oxidase 4, chloroplastic/chromoplastic & original description: type:internal len:317 gc:universal TRINITY_DN2566_c1_g1_i12:948-1(-)	-0.870974
1.1.9.1.3	Photosynthesis.photophosphorylation.ATP synthase complex.membrane CF0 subcomplex.subunit b_	trinity_dn13112_c0_g1_i1.p1	Transcript	mercator4v5.0: subunit b_ of membrane CF0 subcomplex of ATP synthase complex & prot-scriber: atp synthase subunit b chloroplastic & swissprot: ATP synthase subunit b, chloroplastic & original description: type:complete len:220 gc:universal TRINITY_DN13112_c0_g1_i1:276-935(+)	-0.0834393
1.1.9.1.3	Photosynthesis.photophosphorylation.ATP synthase complex.membrane CF0 subcomplex.subunit b_	trinity_dn13112_c0_g1_i2.p1	Transcript	mercator4v5.0: subunit b_ of membrane CF0 subcomplex of ATP synthase complex & prot-scriber: atp synthase subunit b chloroplastic & swissprot: ATP synthase subunit b, chloroplastic & original description: type:complete len:220 gc:universal TRINITY_DN13112_c0_g1_i2:276-935(+)	-0.0834393
1.1.9.3.2	Photosynthesis.photophosphorylation.ATP synthase complex.assembly.assembly factor *(BFA1)	trinity_dn9368_c0_g1_i3.p1	Transcript	mercator4v5.0: ATP synthase complex assembly factor *(BFA1) & prot-scriber: duf 3598 domain containing protein & swissprot: no annotation & original description: type:complete len:414 gc:universal TRINITY_DN9368_c0_g1_i3:141-1382(+)	-0.23415
1.1.9.3.2	Photosynthesis.photophosphorylation.ATP synthase complex.assembly.assembly factor *(BFA1)	trinity_dn9368_c0_g1_i4.p1	Transcript	mercator4v5.0: ATP synthase complex assembly factor *(BFA1) & prot-scriber: duf 3598 domain containing protein & swissprot: no annotation & original description: type:complete len:323 gc:universal TRINITY_DN9368_c0_g1_i4:498-1466(+)	0.366838
1.2.1.2.1.1	Photosynthesis.calvin cycle.ribulose-1,5-bisphosphat carboxylase/oxygenase (RuBisCo) activity.RuBisCo assembly.CPN60 chaperonin heterodimer.subunit alpha	trinity_dn20429_c0_g1_i8.p1	Transcript	mercator4v5.0: subunit alpha of CPN60 assembly chaperone heterodimer & prot-scriber: chaperonin subunit alpha 1 chloroplastic & swissprot: Chaperonin 60 subunit alpha 2, chloroplastic & original description: type:complete len:584 gc:universal TRINITY_DN20429_c0_g1_i8:2099-348(-)	-0.04347
1.2.1.2.7	Photosynthesis.calvin cycle.ribulose-1,5-bisphosphat carboxylase/oxygenase (RuBisCo) activity.RuBisCo assembly.assembly factor *(BSD2)	trinity_dn14985_c1_g2_i3.p1	Transcript	mercator4v5.0: assembly factor involved in RuBisCo assembly *(BSD2) & prot-scriber: protein bundle sheath defective 2 chloroplastic & swissprot: Protein BUNDLE SHEATH DEFECTIVE 2, chloroplastic & original description: type:5prime_partial len:134 gc:universal TRINITY_DN14985_c1_g2_i3:790-389(-)	-0.0457659
1.2.1.3.1	Photosynthesis.calvin cycle.ribulose-1,5-bisphosphat carboxylase/oxygenase (RuBisCo) activity.RuBisCo regulation.lysine N-methyltransferase *(RbcMT)	trinity_dn11358_c1_g2_i1.p2	Transcript	mercator4v5.0: lysine N-methyltransferase involved in RuBisCo regulation & prot-scriber: set domain containing protein & swissprot: no annotation & original description: type:complete len:210 gc:universal TRINITY_DN11358_c1_g2_i1:976-347(-)	0.116212
1.2.1.3.1	Photosynthesis.calvin cycle.ribulose-1,5-bisphosphat carboxylase/oxygenase (RuBisCo) activity.RuBisCo regulation.lysine N-methyltransferase *(RbcMT)	trinity_dn11358_c1_g2_i4.p2	Transcript	mercator4v5.0: lysine N-methyltransferase involved in RuBisCo regulation & prot-scriber: set domain containing protein & swissprot: no annotation & original description: type:complete len:210 gc:universal TRINITY_DN11358_c1_g2_i4:978-349(-)	0.116212
1.2.3.1	Photosynthesis.calvin cycle.glyceraldehyde 3-phosphate dehydrogenase (GAPDH) activity.glyceraldehyde 3-phosphate dehydrogenase *(GAPDH)	trinity_dn1071_c0_g1_i12.p1	Transcript	mercator4v5.0: glyceraldehyde 3-phosphate dehydrogenase *(GAPDH) & prot-scriber: glyceraldehyde phosphate dehydrogenase chloroplastic & swissprot: Glyceraldehyde-3-phosphate dehydrogenase B, chloroplastic & original description: type:complete len:455 gc:universal TRINITY_DN1071_c0_g1_i12:162-1526(+)	0.170403
1.3.4.2	Photosynthesis.photorespiration.glycine decarboxylase complex.aminomethyltransferase component *(T-protein)	trinity_dn926_c3_g1_i1.p1	Transcript	mercator4v5.0: aminomethyltransferase component *(T-protein) of glycine cleavage system & prot-scriber: aminomethyltransferase mitochondrial & swissprot: Aminomethyltransferase, mitochondrial & original description: type:3prime_partial len:247 gc:universal TRINITY_DN926_c3_g1_i1:189-926(+)	0.410284
1.3.4.2	Photosynthesis.photorespiration.glycine decarboxylase complex.aminomethyltransferase component *(T-protein)	trinity_dn926_c3_g1_i2.p1	Transcript	mercator4v5.0: aminomethyltransferase component *(T-protein) of glycine cleavage system & prot-scriber: aminomethyltransferase mitochondrial & swissprot: Aminomethyltransferase, mitochondrial & original description: type:3prime_partial len:247 gc:universal TRINITY_DN926_c3_g1_i2:55-792(+)	0.410284
1.3.4.3	Photosynthesis.photorespiration.glycine decarboxylase complex.dihydrolipoyl dehydrogenase component *(L-protein)	trinity_dn44541_c0_g1_i1.p1	Transcript	mercator4v5.0: dihydrolipoyl dehydrogenase component *(L-protein) of glycine cleavage system & prot-scriber: dihydrolipoyl dehydrogenase 1 mitochondrial & swissprot: Dihydrolipoyl dehydrogenase 1, mitochondrial & original description: type:complete len:477 gc:universal TRINITY_DN44541_c0_g1_i1:1769-339(-)	-0.173283
1.3.6.1	Photosynthesis.photorespiration.hydroxypyruvate reductase activities.peroxisomal hydroxypyruvate reductase *(HPR1)	trinity_dn3473_c0_g1_i13.p1	Transcript	mercator4v5.0: peroxisomal hydroxypyruvate reductase *(HPR1) & prot-scriber: d glycerate ehyrogenase & swissprot: Glycerate dehydrogenase HPR, peroxisomal & original description: type:complete len:387 gc:universal TRINITY_DN3473_c0_g1_i13:1508-348(-)	0.00794558
1.3.6.2	Photosynthesis.photorespiration.hydroxypyruvate reductase activities.non-peroxisomal hydroxypyruvate reductase *(HPR)	trinity_dn37357_c1_g1_i1.p1	Transcript	mercator4v5.0: non-peroxisomal hydroxypyruvate reductase *(HPR) & prot-scriber: glyoxylate hydroxypyruvate reductase b & swissprot: Glyoxylate/hydroxypyruvate reductase HPR3 & original description: type:complete len:212 gc:universal TRINITY_DN37357_c1_g1_i1:218-853(+)	0.26762
1.3.8	Photosynthesis.photorespiration.glycerate:glycolate transporter	trinity_dn10963_c0_g1_i5.p1	Transcript	mercator4v5.0: glycerate:glycolate transporter & prot-scriber: plastidal glycolate glycerate translocator 1 chloroplastic & swissprot: Plastidal glycolate/glycerate translocator 1, chloroplastic & original description: type:5prime_partial len:565 gc:universal TRINITY_DN10963_c0_g1_i5:2016-322(-)	-0.00884663
1.4.1.2	Photosynthesis.CAM/C4 photosynthesis.carbon dioxide-bicarbonate equilibrium.beta-type carbonic anhydrase	trinity_dn1624_c3_g1_i6.p1	Transcript	mercator4v5.0: beta-type carbonic anhydrase & prot-scriber: beta carbonic anhydrase 1 & swissprot: Beta carbonic anhydrase 1, chloroplastic & original description: type:5prime_partial len:274 gc:universal TRINITY_DN1624_c3_g1_i6:932-111(-)	-0.122782
1.4.1.2	Photosynthesis.CAM/C4 photosynthesis.carbon dioxide-bicarbonate equilibrium.beta-type carbonic anhydrase	trinity_dn3556_c0_g1_i2.p1	Transcript	mercator4v5.0: beta-type carbonic anhydrase & prot-scriber: beta carbonic anhydrase 1 & swissprot: Beta carbonic anhydrase 5, chloroplastic & original description: type:complete len:249 gc:universal TRINITY_DN3556_c0_g1_i2:186-932(+)	0.189026
1.4.2.1	Photosynthesis.CAM/C4 photosynthesis.phosphoenolpyruvate (PEP) carboxylase activity.PEP carboxylase *(PPC)	trinity_dn4648_c0_g1_i5.p1	Transcript	mercator4v5.0: PEP carboxylase *(PPC) & prot-scriber: c4 phosphoenolpyruvate carboxylase & swissprot: Phosphoenolpyruvate carboxylase 2 & original description: type:3prime_partial len:354 gc:universal TRINITY_DN4648_c0_g1_i5:1059-1(-)	-0.280634
1.4.2.1	Photosynthesis.CAM/C4 photosynthesis.phosphoenolpyruvate (PEP) carboxylase activity.PEP carboxylase *(PPC)	trinity_dn4648_c0_g1_i8.p1	Transcript	mercator4v5.0: PEP carboxylase *(PPC) & prot-scriber: c4 phosphoenolpyruvate carboxylase & swissprot: Phosphoenolpyruvate carboxylase 2 & original description: type:3prime_partial len:953 gc:universal TRINITY_DN4648_c0_g1_i8:2858-3(-)	-0.281876
1.4.2.1	Photosynthesis.CAM/C4 photosynthesis.phosphoenolpyruvate (PEP) carboxylase activity.PEP carboxylase *(PPC)	trinity_dn13531_c1_g1_i10.p1	Transcript	mercator4v5.0: PEP carboxylase *(PPC) & prot-scriber: c4 phosphoenolpyruvate carboxylase & swissprot: Phosphoenolpyruvate carboxylase 1 & original description: type:5prime_partial len:550 gc:universal TRINITY_DN13531_c1_g1_i10:2-1651(+)	-1.76503
1.4.2.1	Photosynthesis.CAM/C4 photosynthesis.phosphoenolpyruvate (PEP) carboxylase activity.PEP carboxylase *(PPC)	trinity_dn13531_c1_g1_i4.p1	Transcript	mercator4v5.0: PEP carboxylase *(PPC) & prot-scriber: c4 phosphoenolpyruvate carboxylase & swissprot: Phosphoenolpyruvate carboxylase, housekeeping isozyme & original description: type:5prime_partial len:390 gc:universal TRINITY_DN13531_c1_g1_i4:3-1172(+)	-0.344655
2.2.1.2	Cellular respiration.pyruvate oxidation.mitochondrial pyruvate dehydrogenase complex.E2 component	trinity_dn7884_c0_g1_i5.p1	Transcript	mercator4v5.0: E2 component of mitochondrial pyruvate dehydrogenase complex & prot-scriber: dihydrolipoyllysine residue acetyltransferase component of pyruvate dehydrogenase complex mitochondrial & swissprot: Dihydrolipoyllysine-residue acetyltransferase component 3 of pyruvate dehydrogenase complex, mitochondrial & original description: type:complete len:560 gc:universal TRINITY_DN7884_c0_g1_i5:…	-0.59295
2.2.1.3	Cellular respiration.pyruvate oxidation.mitochondrial pyruvate dehydrogenase complex.E3 dihydrolipoamide dehydrogenase component	trinity_dn44541_c0_g1_i1.p1	Transcript	mercator4v5.0: dihydrolipoamide dehydrogenase component of mitochondrial pyruvate dehydrogenase complex & prot-scriber: dihydrolipoyl dehydrogenase 1 mitochondrial & swissprot: Dihydrolipoyl dehydrogenase 1, mitochondrial & original description: type:complete len:477 gc:universal TRINITY_DN44541_c0_g1_i1:1769-339(-)	-0.173283
2.3.3.2	Cellular respiration.tricarboxylic acid cycle.isocitrate dehydrogenase heterodimer.regulatory component	trinity_dn4594_c1_g1_i1.p1	Transcript	mercator4v5.0: regulatory component of isocitrate dehydrogenase heterodimer & prot-scriber: isocitrate dehydrogenase [nad] subunit 1 mitochondrial & swissprot: Isocitrate dehydrogenase [NAD] regulatory subunit 1, mitochondrial & original description: type:3prime_partial len:265 gc:universal TRINITY_DN4594_c1_g1_i1:259-1050(+)	-0.0867026
2.3.3.2	Cellular respiration.tricarboxylic acid cycle.isocitrate dehydrogenase heterodimer.regulatory component	trinity_dn4594_c1_g1_i2.p1	Transcript	mercator4v5.0: regulatory component of isocitrate dehydrogenase heterodimer & prot-scriber: isocitrate dehydrogenase [nad] subunit 1 mitochondrial & swissprot: Isocitrate dehydrogenase [NAD] regulatory subunit 1, mitochondrial & original description: type:3prime_partial len:265 gc:universal TRINITY_DN4594_c1_g1_i2:224-1015(+)	-0.0867026
2.3.4.1	Cellular respiration.tricarboxylic acid cycle.2-oxoglutarate dehydrogenase complex.E1 component	trinity_dn1943_c0_g1_i8.p1	Transcript	mercator4v5.0: E1 component of 2-oxoglutarate dehydrogenase complex & prot-scriber: 2 oxoglutarate dehydrogenase & swissprot: no annotation & original description: type:complete len:1022 gc:universal TRINITY_DN1943_c0_g1_i8:358-3423(+)	-7.00964
2.3.4.2	Cellular respiration.tricarboxylic acid cycle.2-oxoglutarate dehydrogenase complex.E2 component	trinity_dn24657_c0_g1_i1.p1	Transcript	mercator4v5.0: E2 component of 2-oxoglutarate dehydrogenase complex & prot-scriber: dihydrolipoyllysine residue succinyltransferase component of 2 oxoglutarate dehydrogenase complex 1 & swissprot: Dihydrolipoyllysine-residue succinyltransferase component of 2-oxoglutarate dehydrogenase complex 1, mitochondrial & original description: type:complete len:473 gc:universal TRINITY_DN24657_c0_g1_i1:161…	0.0189934
2.3.4.2	Cellular respiration.tricarboxylic acid cycle.2-oxoglutarate dehydrogenase complex.E2 component	trinity_dn24657_c0_g2_i1.p1	Transcript	mercator4v5.0: E2 component of 2-oxoglutarate dehydrogenase complex & prot-scriber: dihydrolipoyllysine residue succinyltransferase component of 2 oxoglutarate dehydrogenase complex 1 & swissprot: Dihydrolipoyllysine-residue succinyltransferase component of 2-oxoglutarate dehydrogenase complex 1, mitochondrial & original description: type:complete len:473 gc:universal TRINITY_DN24657_c0_g2_i1:174…	0.0189934
2.3.4.3	Cellular respiration.tricarboxylic acid cycle.2-oxoglutarate dehydrogenase complex.E3 dihydrolipoamide dehydrogenase component	trinity_dn44541_c0_g1_i1.p1	Transcript	mercator4v5.0: dihydrolipoamide dehydrogenase component of 2-oxoglutarate dehydrogenase complex & prot-scriber: dihydrolipoyl dehydrogenase 1 mitochondrial & swissprot: Dihydrolipoyl dehydrogenase 1, mitochondrial & original description: type:complete len:477 gc:universal TRINITY_DN44541_c0_g1_i1:1769-339(-)	-0.173283
2.3.6.1.1	Cellular respiration.tricarboxylic acid cycle.succinate dehydrogenase complex.components.flavoprotein component *(SDH1)	trinity_dn18967_c0_g1_i10.p1	Transcript	mercator4v5.0: flavoprotein component *(SDH1) of succinate dehydrogenase complex & prot-scriber: succinate dehydrogenase [ubiquinone] flavoprotein subunit 1 mitochondrial & swissprot: Succinate dehydrogenase [ubiquinone] flavoprotein subunit 1, mitochondrial & original description: type:complete len:634 gc:universal TRINITY_DN18967_c0_g1_i10:2216-315(-)	0.503505
2.3.6.2.3	Cellular respiration.tricarboxylic acid cycle.succinate dehydrogenase complex.assembly.assembly factor *(SDHAF4)	trinity_dn8281_c3_g1_i2.p1	Transcript	mercator4v5.0: succinate dehydrogenase assembly factor *(SDHAF4) & prot-scriber: succinate dehydrogenase assembly factor 4 mitochondrial & swissprot: no annotation & original description: type:complete len:120 gc:universal TRINITY_DN8281_c3_g1_i2:152-511(+)	-0.640613
2.3.9	Cellular respiration.tricarboxylic acid cycle.mitochondrial NAD-dependent malic enzyme	trinity_dn10701_c5_g2_i1.p1	Transcript	mercator4v5.0: mitochondrial NAD-dependent malic enzyme & prot-scriber: nadp dependent malic enzyme & swissprot: NAD-dependent malic enzyme 59 kDa isoform, mitochondrial & original description: type:complete len:603 gc:universal TRINITY_DN10701_c5_g2_i1:274-2082(+)	-0.0630925
2.4.1.3.7	Cellular respiration.oxidative phosphorylation.NADH dehydrogenase complex.module P (proton translocation).component *(ND6/NQO10)	trinity_dn1807_c0_g2_i2.p3	Transcript	mercator4v5.0: component *(ND6/NQO10) of NADH dehydrogenase proton translocation (module P) & prot-scriber: nadh ubiquinone oxidoreductase chain & swissprot: NADH-ubiquinone oxidoreductase chain 6 & original description: type:3prime_partial len:198 gc:universal TRINITY_DN1807_c0_g2_i2:2737-3327(+)	-2.01365
2.4.1.3.7	Cellular respiration.oxidative phosphorylation.NADH dehydrogenase complex.module P (proton translocation).component *(ND6/NQO10)	trinity_dn1807_c0_g2_i5.p4	Transcript	mercator4v5.0: component *(ND6/NQO10) of NADH dehydrogenase proton translocation (module P) & prot-scriber: nadh ubiquinone oxidoreductase chain & swissprot: NADH-ubiquinone oxidoreductase chain 6 & original description: type:3prime_partial len:198 gc:universal TRINITY_DN1807_c0_g2_i5:4584-5174(+)	-2.01365
2.4.2.1.2	Cellular respiration.oxidative phosphorylation.alternative NAD(P)H dehydrogenase activities.type-II NAD(P)H dehydrogenase activities.NAD(P)H dehydrogenase *(NDB)	trinity_dn11916_c0_g1_i4.p1	Transcript	mercator4v5.0: NAD(P)H dehydrogenase *(NDB) & prot-scriber: nadh ubiquinone reductase non electrogenic & swissprot: External alternative NAD(P)H-ubiquinone oxidoreductase B2, mitochondrial & original description: type:5prime_partial len:551 gc:universal TRINITY_DN11916_c0_g1_i4:2590-938(-)	0.109591
2.4.3.3	Cellular respiration.oxidative phosphorylation.cytochrome c reductase complex.apocytochrome c1 component	trinity_dn596_c0_g1_i12.p2	Transcript	mercator4v5.0: apocytochrome c1 component of cytochrome c reductase complex & prot-scriber: cytochrome c1 1 heme protein mitochondrial & swissprot: Cytochrome c1-1, heme protein, mitochondrial & original description: type:3prime_partial len:110 gc:universal TRINITY_DN596_c0_g1_i12:327-1(-)	0.434163
2.4.3.3	Cellular respiration.oxidative phosphorylation.cytochrome c reductase complex.apocytochrome c1 component	trinity_dn596_c0_g1_i4.p2	Transcript	mercator4v5.0: apocytochrome c1 component of cytochrome c reductase complex & prot-scriber: cytochrome c1 1 heme protein mitochondrial & swissprot: Cytochrome c1-1, heme protein, mitochondrial & original description: type:3prime_partial len:110 gc:universal TRINITY_DN596_c0_g1_i4:327-1(-)	0.434163
2.4.5.3.3.1	Cellular respiration.oxidative phosphorylation.cytochrome c oxidase complex.assembly.heme a cofactor biosynthesis.protoheme IX farnesyltransferase *(COX10)	trinity_dn20226_c0_g2_i4.p1	Transcript	mercator4v5.0: protoheme IX farnesyltransferase (COX10) in cytochrome c oxidase assembly & prot-scriber: gibze protoheme ix farnesyltransferase mitochondrial & swissprot: Protoheme IX farnesyltransferase, mitochondrial & original description: type:complete len:299 gc:universal TRINITY_DN20226_c0_g2_i4:145-1041(+)	-0.942909
2.4.5.3.3.2	Cellular respiration.oxidative phosphorylation.cytochrome c oxidase complex.assembly.heme a cofactor biosynthesis.heme-o to heme-a conversion factor *(COX15)	trinity_dn13110_c0_g2_i4.p1	Transcript	mercator4v5.0: heme-o to heme-a conversion factor *(COX15) of cytochrome c oxidase assembly & prot-scriber: heme a synthse & swissprot: Cytochrome c oxidase assembly protein COX15 & original description: type:5prime_partial len:473 gc:universal TRINITY_DN13110_c0_g2_i4:1682-264(-)	0.560736
2.4.5.4.1	Cellular respiration.oxidative phosphorylation.cytochrome c oxidase complex.regulation.translational activator *(TACO) of COX1	trinity_dn39756_c0_g1_i1.p1	Transcript	mercator4v5.0: translational activator *(TACO) of component COX1 of cytochrome c oxidase complex & prot-scriber: transcriptional protein & swissprot: Probable transcriptional regulatory protein At2g25830 & original description: type:complete len:323 gc:universal TRINITY_DN39756_c0_g1_i1:1208-240(-)	0.337223
3.1.1.1	Carbohydrate metabolism.sucrose metabolism.triose-phosphate translocation.triose phosphate:phosphate translocator	trinity_dn18459_c0_g2_i11.p1	Transcript	mercator4v5.0: triose phosphate:phosphate translocator & prot-scriber: triose phosphate translocator tpt chloroplastic & swissprot: Triose phosphate/phosphate translocator, chloroplastic & original description: type:complete len:279 gc:universal TRINITY_DN18459_c0_g2_i11:1815-2651(+)	-0.0311352
3.1.2.6	Carbohydrate metabolism.sucrose metabolism.biosynthesis.cytosolic UDP-glucose pyrophosphorylase	trinity_dn9523_c0_g1_i24.p1	Transcript	mercator4v5.0: cytosolic UDP-glucose pyrophosphorylase & prot-scriber: utp glucose phosphate uridylyltransferase & swissprot: UTP--glucose-1-phosphate uridylyltransferase & original description: type:complete len:625 gc:universal TRINITY_DN9523_c0_g1_i24:137-2011(+)	0.187432
3.1.2.7	Carbohydrate metabolism.sucrose metabolism.biosynthesis.sucrose-phosphate synthase	trinity_dn5058_c0_g1_i2.p1	Transcript	mercator4v5.0: sucrose-phosphate synthase & prot-scriber: sucrose phosphate synthase & swissprot: Probable sucrose-phosphate synthase 1 & original description: type:complete len:609 gc:universal TRINITY_DN5058_c0_g1_i2:97-1923(+)	0.0894271
3.1.3.1	Carbohydrate metabolism.sucrose metabolism.translocation.sucrose transporter	trinity_dn2540_c4_g1_i3.p1	Transcript	mercator4v5.0: sucrose transporter & prot-scriber: of sucrose transport protein sut & swissprot: Sucrose transport protein SUC3 & original description: type:complete len:608 gc:universal TRINITY_DN2540_c4_g1_i3:205-2028(+)	-0.126757
3.1.3.1	Carbohydrate metabolism.sucrose metabolism.translocation.sucrose transporter	trinity_dn2540_c4_g1_i5.p1	Transcript	mercator4v5.0: sucrose transporter & prot-scriber: of sucrose transport protein sut & swissprot: Sucrose transport protein SUC3 & original description: type:complete len:608 gc:universal TRINITY_DN2540_c4_g1_i5:203-2026(+)	-0.126757
3.1.4.1.2	Carbohydrate metabolism.sucrose metabolism.degradation.invertase activities.vacuolar acid beta-fructofuranosidase *(VIN)	trinity_dn12003_c0_g1_i4.p1	Transcript	mercator4v5.0: vacuolar acid beta-fructofuranosidase *(VIN) & prot-scriber: acid beta fructofuranosidase 1 vacuolar & swissprot: Beta-fructofuranosidase, soluble isoenzyme I & original description: type:complete len:657 gc:universal TRINITY_DN12003_c0_g1_i4:208-2178(+)	0.338644
3.1.4.2	Carbohydrate metabolism.sucrose metabolism.degradation.sucrose synthase	trinity_dn22444_c0_g1_i1.p1	Transcript	mercator4v5.0: sucrose synthase & prot-scriber: sucrose synthase & swissprot: Sucrose synthase 6 & original description: type:complete len:875 gc:universal TRINITY_DN22444_c0_g1_i1:2899-275(-)	-0.0666076
3.1.4.2	Carbohydrate metabolism.sucrose metabolism.degradation.sucrose synthase	trinity_dn22444_c0_g2_i2.p1	Transcript	mercator4v5.0: sucrose synthase & prot-scriber: sucrose synthase & swissprot: Sucrose synthase 6 & original description: type:complete len:875 gc:universal TRINITY_DN22444_c0_g2_i2:219-2843(+)	-0.0666076
3.1.4.3	Carbohydrate metabolism.sucrose metabolism.degradation.hexokinase	trinity_dn34160_c0_g2_i2.p1	Transcript	mercator4v5.0: hexokinase & prot-scriber: hexokinase protein & swissprot: Hexokinase-2, chloroplastic & original description: type:complete len:250 gc:universal TRINITY_DN34160_c0_g2_i2:1017-1766(+)	-0.0441764
3.1.4.4	Carbohydrate metabolism.sucrose metabolism.degradation.fructose kinase	trinity_dn3131_c0_g2_i1.p1	Transcript	mercator4v5.0: fructose kinase & prot-scriber: pfkb domain containing protein & swissprot: Probable fructokinase-7 & original description: type:complete len:348 gc:universal TRINITY_DN3131_c0_g2_i1:151-1194(+)	-0.414845
3.1.4.4	Carbohydrate metabolism.sucrose metabolism.degradation.fructose kinase	trinity_dn5970_c0_g1_i1.p1	Transcript	mercator4v5.0: fructose kinase & prot-scriber: pfkb domain containing protein & swissprot: Probable fructokinase-6, chloroplastic & original description: type:complete len:390 gc:universal TRINITY_DN5970_c0_g1_i1:420-1589(+)	-0.0425116
3.1.4.4	Carbohydrate metabolism.sucrose metabolism.degradation.fructose kinase	trinity_dn5970_c0_g1_i2.p1	Transcript	mercator4v5.0: fructose kinase & prot-scriber: pfkb domain containing protein & swissprot: Probable fructokinase-6, chloroplastic & original description: type:complete len:390 gc:universal TRINITY_DN5970_c0_g1_i2:399-1568(+)	-0.0425116
3.2.1.1	Carbohydrate metabolism.starch metabolism.granule initiation.initiation factor *(PTST2)	trinity_dn4408_c1_g1_i2.p1	Transcript	mercator4v5.0: starch granule initiation factor *(PTST2) & prot-scriber: ampk1 cbm domain containing protein & swissprot: Protein PTST homolog 2, chloroplastic & original description: type:3prime_partial len:506 gc:universal TRINITY_DN4408_c1_g1_i2:168-1682(+)	-1.48201
3.2.3.1.2	Carbohydrate metabolism.starch metabolism.degradation.phosphorylation.phosphoglucan water dikinase *(PWD)	trinity_dn3756_c3_g1_i2.p1	Transcript	mercator4v5.0: phosphoglucan water dikinase *(PWD) & prot-scriber: cbm domain containing protein & swissprot: Phosphoglucan, water dikinase, chloroplastic & original description: type:5prime_partial len:1236 gc:universal TRINITY_DN3756_c3_g1_i2:4067-360(-)	-0.191603
3.2.3.3.1.2	Carbohydrate metabolism.starch metabolism.degradation.hydrolysis and phosphorolysis.amylase activities.beta amylase	trinity_dn15890_c0_g1_i2.p1	Transcript	mercator4v5.0: beta amylase & prot-scriber: quality protein beta amylase 3 & swissprot: Beta-amylase 3, chloroplastic & original description: type:5prime_partial len:566 gc:universal TRINITY_DN15890_c0_g1_i2:1-1698(+)	-0.414665
3.2.3.3.1.2	Carbohydrate metabolism.starch metabolism.degradation.hydrolysis and phosphorolysis.amylase activities.beta amylase	trinity_dn15984_c0_g2_i5.p1	Transcript	mercator4v5.0: beta amylase & prot-scriber: beta amylase 1 & swissprot: Inactive beta-amylase 9 & original description: type:complete len:544 gc:universal TRINITY_DN15984_c0_g2_i5:350-1981(+)	-0.980985
3.2.3.3.1.2	Carbohydrate metabolism.starch metabolism.degradation.hydrolysis and phosphorolysis.amylase activities.beta amylase	trinity_dn15984_c0_g2_i7.p1	Transcript	mercator4v5.0: beta amylase & prot-scriber: beta amylase 1 & swissprot: Inactive beta-amylase 9 & original description: type:complete len:544 gc:universal TRINITY_DN15984_c0_g2_i7:334-1965(+)	-0.980985
3.2.3.4.1	Carbohydrate metabolism.starch metabolism.degradation.sugar translocation.maltose transporter *(MEX)	trinity_dn614_c0_g1_i4.p1	Transcript	mercator4v5.0: maltose transporter *(MEX) & prot-scriber: maltose excess protein 1 chloroplastic & swissprot: Maltose excess protein 1-like, chloroplastic & original description: type:complete len:414 gc:universal TRINITY_DN614_c0_g1_i4:177-1418(+)	-0.530854
3.2.3.4.1	Carbohydrate metabolism.starch metabolism.degradation.sugar translocation.maltose transporter *(MEX)	trinity_dn614_c0_g1_i6.p1	Transcript	mercator4v5.0: maltose transporter *(MEX) & prot-scriber: maltose excess protein 1 chloroplastic & swissprot: Maltose excess protein 1-like, chloroplastic & original description: type:complete len:414 gc:universal TRINITY_DN614_c0_g1_i6:177-1418(+)	-0.530854
3.2.3.4.1	Carbohydrate metabolism.starch metabolism.degradation.sugar translocation.maltose transporter *(MEX)	trinity_dn614_c0_g1_i9.p1	Transcript	mercator4v5.0: maltose transporter *(MEX) & prot-scriber: quality protein maltose excess 1 chloroplastic & swissprot: Maltose excess protein 1, chloroplastic & original description: type:5prime_partial len:406 gc:universal TRINITY_DN614_c0_g1_i9:1-1218(+)	0.121367
3.3.2	Carbohydrate metabolism.trehalose metabolism.trehalose-6-phosphate phosphatase	trinity_dn2179_c0_g1_i1.p1	Transcript	mercator4v5.0: trehalose-6-phosphate phosphatase & prot-scriber: trehalose 6 phosphate phosphatase & swissprot: Probable trehalose-phosphate phosphatase G & original description: type:complete len:206 gc:universal TRINITY_DN2179_c0_g1_i1:911-1528(+)	-0.8625
3.3.2	Carbohydrate metabolism.trehalose metabolism.trehalose-6-phosphate phosphatase	trinity_dn2179_c0_g1_i14.p1	Transcript	mercator4v5.0: trehalose-6-phosphate phosphatase & prot-scriber: trehalose 6 phosphate phosphatase & swissprot: Probable trehalose-phosphate phosphatase G & original description: type:3prime_partial len:338 gc:universal TRINITY_DN2179_c0_g1_i14:517-1527(+)	-0.669002
3.3.2	Carbohydrate metabolism.trehalose metabolism.trehalose-6-phosphate phosphatase	trinity_dn4569_c0_g1_i3.p1	Transcript	mercator4v5.0: trehalose-6-phosphate phosphatase & prot-scriber: trehalose 6 phosphate phosphatase & swissprot: Trehalose-phosphate phosphatase A & original description: type:complete len:387 gc:universal TRINITY_DN4569_c0_g1_i3:1564-404(-)	-0.542552
3.4.3	Carbohydrate metabolism.oligosaccharide metabolism.raffinose synthase	trinity_dn6400_c0_g1_i1.p1	Transcript	mercator4v5.0: raffinose synthase & prot-scriber: galactinol sucrose galactosyltransferase & swissprot: Galactinol--sucrose galactosyltransferase & original description: type:complete len:780 gc:universal TRINITY_DN6400_c0_g1_i1:196-2535(+)	-0.0338412
3.4.6	Carbohydrate metabolism.oligosaccharide metabolism.alpha-galactosidase *(AGAL)	trinity_dn1313_c0_g1_i19.p1	Transcript	mercator4v5.0: alpha-galactosidase *(AGAL) & prot-scriber: alpha galactosidase & swissprot: Alpha-galactosidase 1 & original description: type:5prime_partial len:388 gc:universal TRINITY_DN1313_c0_g1_i19:2-1165(+)	0.688319
3.4.6	Carbohydrate metabolism.oligosaccharide metabolism.alpha-galactosidase *(AGAL)	trinity_dn108446_c0_g1_i5.p1	Transcript	mercator4v5.0: alpha-galactosidase *(AGAL) & prot-scriber: alpha galactosidase & swissprot: Alpha-galactosidase 1 & original description: type:complete len:416 gc:universal TRINITY_DN108446_c0_g1_i5:306-1553(+)	-0.644895
3.6.1	Carbohydrate metabolism.mannose metabolism.phosphomannose isomerase *(PMI)	trinity_dn2041_c0_g3_i5.p1	Transcript	mercator4v5.0: phosphomannose isomerase *(PMI) & prot-scriber: mannose phosphate isomerase & swissprot: Mannose-6-phosphate isomerase 2 & original description: type:complete len:427 gc:universal TRINITY_DN2041_c0_g3_i5:167-1447(+)	-0.213154
3.10.1	Carbohydrate metabolism.gluconeogenesis.phosphoenolpyruvate carboxykinase	trinity_dn12583_c0_g2_i2.p1	Transcript	mercator4v5.0: phosphoenolpyruvate carboxykinase & prot-scriber: phosphoenolpyruvate carboxykinase atp & swissprot: Phosphoenolpyruvate carboxykinase (ATP) 1 & original description: type:complete len:274 gc:universal TRINITY_DN12583_c0_g2_i2:141-962(+)	0.0857939
3.12.8	Carbohydrate metabolism.plastidial glycolysis.pyruvate kinase	trinity_dn3173_c0_g1_i7.p1	Transcript	mercator4v5.0: pyruvate kinase & prot-scriber: plastidial pyruvate kinase 1 & swissprot: Plastidial pyruvate kinase 2 & original description: type:5prime_partial len:370 gc:universal TRINITY_DN3173_c0_g1_i7:1438-329(-)	0.182099
3.13.1.2	Carbohydrate metabolism.nucleotide sugar biosynthesis.GDP-D-mannose biosynthesis.GDP-D-mannose pyrophosphorylase activator *(KONJAC)	trinity_dn8892_c1_g2_i2.p1	Transcript	mercator4v5.0: GDP-D-mannose pyrophosphorylase activator *(KONJAC) & prot-scriber: mannose phosphate guanyltransferase alpha & swissprot: Probable mannose-1-phosphate guanylyltransferase 2 & original description: type:5prime_partial len:486 gc:universal TRINITY_DN8892_c1_g2_i2:1900-443(-)	-0.0525905
3.13.2.2.1	Carbohydrate metabolism.nucleotide sugar biosynthesis.GDP-L-fucose biosynthesis.salvage biosynthesis.bifunctional L-fucokinase and GDP-L-fucose pyrophosphorylase	trinity_dn13198_c1_g1_i8.p1	Transcript	mercator4v5.0: bifunctional L-fucokinase and GDP-L-fucose pyrophosphorylase & prot-scriber: bifunctional fucokinase fucose pyrophosphorylase & swissprot: Bifunctional fucokinase/fucose pyrophosphorylase & original description: type:5prime_partial len:1114 gc:universal TRINITY_DN13198_c1_g1_i8:3557-216(-)	0.491379
3.13.5.2	Carbohydrate metabolism.nucleotide sugar biosynthesis.UDP-D-xylose biosynthesis.UDP-D-apiose / UPD-D-xylose synthetase	trinity_dn523_c0_g1_i1.p1	Transcript	mercator4v5.0: UDP-D-apiose / UPD-D-xylose synthetase & prot-scriber: sp arna bifunctional polymyxin resistance protein arna & swissprot: UDP-D-apiose/UDP-D-xylose synthase 2 & original description: type:complete len:390 gc:universal TRINITY_DN523_c0_g1_i1:1597-428(-)	0.697103
3.13.7.2.1	Carbohydrate metabolism.nucleotide sugar biosynthesis.UDP-L-arabinose biosynthesis.salvage biosynthesis.L-arabinose kinase	trinity_dn15136_c0_g1_i3.p1	Transcript	mercator4v5.0: L-arabinose kinase & prot-scriber: mevalonate galactokinase protein & swissprot: L-arabinokinase & original description: type:5prime_partial len:375 gc:universal TRINITY_DN15136_c0_g1_i3:1-1125(+)	0.0142543
3.13.8	Carbohydrate metabolism.nucleotide sugar biosynthesis.UDP-D-glucose 4-epimerase	trinity_dn3220_c2_g1_i1.p1	Transcript	mercator4v5.0: UDP-D-glucose 4-epimerase & prot-scriber: bifunctional udp glucose 4 epimerase & swissprot: UDP-glucose 4-epimerase GEPI48 & original description: type:3prime_partial len:254 gc:universal TRINITY_DN3220_c2_g1_i1:761-3(-)	-6.16605
3.13.8	Carbohydrate metabolism.nucleotide sugar biosynthesis.UDP-D-glucose 4-epimerase	trinity_dn7320_c0_g1_i10.p1	Transcript	mercator4v5.0: UDP-D-glucose 4-epimerase & prot-scriber: bifunctional udp glucose 4 epimerase & swissprot: Bifunctional UDP-glucose 4-epimerase and UDP-xylose 4-epimerase 1 & original description: type:5prime_partial len:354 gc:universal TRINITY_DN7320_c0_g1_i10:1728-667(-)	-0.191418
3.13.9.1.3	Carbohydrate metabolism.nucleotide sugar biosynthesis.UDP-N-acetylglucosamine biosynthesis.de novo biosynthesis.N-acetylglucosamine-phosphate mutase	trinity_dn8395_c1_g1_i19.p1	Transcript	mercator4v5.0: N-acetylglucosamine-phosphate mutase & prot-scriber: phosphoglucosamine mutase & swissprot: Phosphoacetylglucosamine mutase & original description: type:5prime_partial len:214 gc:universal TRINITY_DN8395_c1_g1_i19:1719-1078(-)	0.293438
3.13.9.1.4	Carbohydrate metabolism.nucleotide sugar biosynthesis.UDP-N-acetylglucosamine biosynthesis.de novo biosynthesis.UDP-N-acetylglucosamine pyrophosphorylase	trinity_dn1186_c0_g4_i1.p1	Transcript	mercator4v5.0: UDP-N-acetylglucosamine pyrophosphorylase & prot-scriber: udp n acetylglucosamie pyrophosphorylase & swissprot: UDP-N-acetylglucosamine diphosphorylase 1 & original description: type:5prime_partial len:501 gc:universal TRINITY_DN1186_c0_g4_i1:1749-247(-)	0.296459
4.1.1.1.1	Amino acid metabolism.glutamate group amino acid biosynthesis.glutamate-derived amino acids.ornithine.N-acetylglutamate synthase	trinity_dn4432_c0_g1_i6.p1	Transcript	mercator4v5.0: N-acetylglutamate synthase & prot-scriber: amino acid acetyltransferase & swissprot: Probable amino-acid acetyltransferase NAGS2, chloroplastic & original description: type:3prime_partial len:437 gc:universal TRINITY_DN4432_c0_g1_i6:1310-3(-)	0.163182
4.1.1.1.1	Amino acid metabolism.glutamate group amino acid biosynthesis.glutamate-derived amino acids.ornithine.N-acetylglutamate synthase	trinity_dn5762_c0_g1_i7.p1	Transcript	mercator4v5.0: N-acetylglutamate synthase & prot-scriber: amino acid n acetyltrasferase & swissprot: Probable amino-acid acetyltransferase NAGS1, chloroplastic & original description: type:5prime_partial len:652 gc:universal TRINITY_DN5762_c0_g1_i7:1-1956(+)	-1.23078
4.1.1.1.1	Amino acid metabolism.glutamate group amino acid biosynthesis.glutamate-derived amino acids.ornithine.N-acetylglutamate synthase	trinity_dn55757_c0_g4_i1.p1	Transcript	mercator4v5.0: N-acetylglutamate synthase & prot-scriber: amino acid n acetyltrasferase & swissprot: Probable amino-acid acetyltransferase NAGS1, chloroplastic & original description: type:5prime_partial len:218 gc:universal TRINITY_DN55757_c0_g4_i1:951-298(-)	-0.333321
4.1.1.2.1.1	Amino acid metabolism.glutamate group amino acid biosynthesis.glutamate-derived amino acids.arginine.carbamoyl phosphate synthetase heterodimer.large subunit	trinity_dn20828_c1_g1_i2.p2	Transcript	mercator4v5.0: large subunit of carbamoyl phosphate synthetase heterodimer & prot-scriber: carbamoyl phosphate synthase large chain & swissprot: Carbamoyl-phosphate synthase large chain, chloroplastic & original description: type:3prime_partial len:913 gc:universal TRINITY_DN20828_c1_g1_i2:2737-2(-)	-4.04864
4.1.1.2.3	Amino acid metabolism.glutamate group amino acid biosynthesis.glutamate-derived amino acids.arginine.argininosuccinate synthetase	trinity_dn4986_c0_g1_i1.p1	Transcript	mercator4v5.0: argininosuccinate synthetase & prot-scriber: argininosuccinate synthase & swissprot: Argininosuccinate synthase, chloroplastic & original description: type:internal len:320 gc:universal TRINITY_DN4986_c0_g1_i1:958-2(-)	-0.138562
4.1.2.2	Amino acid metabolism.glutamate group amino acid biosynthesis.histidine.ATP phosphoribosyl transferase	trinity_dn1483_c0_g1_i10.p1	Transcript	mercator4v5.0: ATP phosphoribosyl transferase & prot-scriber: atp phosphoribosyltransferase 1 & swissprot: ATP phosphoribosyltransferase 2, chloroplastic & original description: type:internal len:244 gc:universal TRINITY_DN1483_c0_g1_i10:1-729(+)	0.615266
4.1.2.9	Amino acid metabolism.glutamate group amino acid biosynthesis.histidine.histidinol dehydrogenase	trinity_dn7856_c0_g1_i1.p1	Transcript	mercator4v5.0: histidinol dehydrogenase & prot-scriber: histidinol dehydrogenase & swissprot: Histidinol dehydrogenase, chloroplastic & original description: type:complete len:334 gc:universal TRINITY_DN7856_c0_g1_i1:468-1469(+)	-0.844943
4.1.2.9	Amino acid metabolism.glutamate group amino acid biosynthesis.histidine.histidinol dehydrogenase	trinity_dn7856_c0_g2_i2.p1	Transcript	mercator4v5.0: histidinol dehydrogenase & prot-scriber: histidinol dehydrogenase & swissprot: Histidinol dehydrogenase, chloroplastic & original description: type:complete len:492 gc:universal TRINITY_DN7856_c0_g2_i2:1749-274(-)	-2.33028
4.1.2.9	Amino acid metabolism.glutamate group amino acid biosynthesis.histidine.histidinol dehydrogenase	trinity_dn7856_c0_g2_i4.p1	Transcript	mercator4v5.0: histidinol dehydrogenase & prot-scriber: histidinol dehydrogenase & swissprot: Histidinol dehydrogenase, chloroplastic & original description: type:complete len:492 gc:universal TRINITY_DN7856_c0_g2_i4:1749-274(-)	-2.33028
4.2.2.6.2.1	Amino acid metabolism.aspartate group amino acid biosynthesis.aspartate-derived amino acids.methionine.L-homocysteine S-methyltransferase activities.methyl-tetrahydrofolate-dependent methionine synthase	trinity_dn1614_c0_g1_i18.p1	Transcript	mercator4v5.0: methyl-tetrahydrofolate-dependent methionine synthase & prot-scriber: 5 methyltetrahydropteroyltriglutamate homocysteine methyltransferase 3 & swissprot: 5-methyltetrahydropteroyltriglutamate--homocysteine methyltransferase 1 & original description: type:complete len:766 gc:universal TRINITY_DN1614_c0_g1_i18:137-2434(+)	0.222344
4.2.2.6.4.4	Amino acid metabolism.aspartate group amino acid biosynthesis.aspartate-derived amino acids.methionine.salvage pathway.trifunctional methylthioribulose-1-phosphate dehydratase/enolase/phosphatase *(DEP)	trinity_dn14957_c0_g2_i2.p1	Transcript	mercator4v5.0: trifunctional methylthioribulose-1-phosphate dehydratase/enolase/phosphatase *(DEP) & prot-scriber: enolase phosphatase e1 & swissprot: Probable bifunctional methylthioribulose-1-phosphate dehydratase/enolase-phosphatase E1 1 & original description: type:5prime_partial len:568 gc:universal TRINITY_DN14957_c0_g2_i2:3-1706(+)	-0.548607
4.2.2.8.3.2	Amino acid metabolism.aspartate group amino acid biosynthesis.aspartate-derived amino acids.isoleucine.acetolactate synthase complex.regulatory subunit	trinity_dn4313_c1_g1_i16.p1	Transcript	mercator4v5.0: regulatory subunit of acetolactate synthase complex & prot-scriber: acetohydroxy acid synthase small subunit & swissprot: Acetolactate synthase small subunit 1, chloroplastic & original description: type:complete len:504 gc:universal TRINITY_DN4313_c1_g1_i16:1940-429(-)	0.733145
4.2.2.8.3.2	Amino acid metabolism.aspartate group amino acid biosynthesis.aspartate-derived amino acids.isoleucine.acetolactate synthase complex.regulatory subunit	trinity_dn4313_c1_g1_i5.p1	Transcript	mercator4v5.0: regulatory subunit of acetolactate synthase complex & prot-scriber: acetohydroxy acid synthase small subunit & swissprot: Acetolactate synthase small subunit 1, chloroplastic & original description: type:complete len:504 gc:universal TRINITY_DN4313_c1_g1_i5:1972-461(-)	0.733145
4.3.2.1.2	Amino acid metabolism.pyruvate group amino acid biosynthesis.pyruvate-derived amino acids.acetolactate synthase complex.regulatory subunit	trinity_dn4313_c1_g1_i16.p1	Transcript	mercator4v5.0: regulatory subunit of acetolactate synthase complex & prot-scriber: acetohydroxy acid synthase small subunit & swissprot: Acetolactate synthase small subunit 1, chloroplastic & original description: type:complete len:504 gc:universal TRINITY_DN4313_c1_g1_i16:1940-429(-)	0.733145
4.3.2.1.2	Amino acid metabolism.pyruvate group amino acid biosynthesis.pyruvate-derived amino acids.acetolactate synthase complex.regulatory subunit	trinity_dn4313_c1_g1_i5.p1	Transcript	mercator4v5.0: regulatory subunit of acetolactate synthase complex & prot-scriber: acetohydroxy acid synthase small subunit & swissprot: Acetolactate synthase small subunit 1, chloroplastic & original description: type:complete len:504 gc:universal TRINITY_DN4313_c1_g1_i5:1972-461(-)	0.733145
4.3.2.5.2.2	Amino acid metabolism.pyruvate group amino acid biosynthesis.pyruvate-derived amino acids.leucine.isopropylmalate isomerase heterodimer.small subunit	trinity_dn8136_c0_g1_i1.p1	Transcript	mercator4v5.0: small subunit of isopropylmalate isomerase heterodimer & prot-scriber: 3 isopropylmalate dehydratase small subunit & swissprot: 3-isopropylmalate dehydratase small subunit 1 & original description: type:complete len:256 gc:universal TRINITY_DN8136_c0_g1_i1:1226-459(-)	0.822478
4.3.2.5.2.2	Amino acid metabolism.pyruvate group amino acid biosynthesis.pyruvate-derived amino acids.leucine.isopropylmalate isomerase heterodimer.small subunit	trinity_dn8136_c0_g1_i3.p1	Transcript	mercator4v5.0: small subunit of isopropylmalate isomerase heterodimer & prot-scriber: 3 isopropylmalate dehydratase small subunit & swissprot: 3-isopropylmalate dehydratase small subunit 1 & original description: type:complete len:256 gc:universal TRINITY_DN8136_c0_g1_i3:798-31(-)	0.822478
4.3.2.5.3	Amino acid metabolism.pyruvate group amino acid biosynthesis.pyruvate-derived amino acids.leucine.3-isopropylmalate dehydrogenase	trinity_dn14819_c0_g1_i1.p1	Transcript	mercator4v5.0: 3-isopropylmalate dehydrogenase & prot-scriber: 3 isopropylmalate dehydrogenase 1 & swissprot: 3-isopropylmalate dehydrogenase 2, chloroplastic & original description: type:complete len:433 gc:universal TRINITY_DN14819_c0_g1_i1:1616-318(-)	-1.66606
4.4.1.2	Amino acid metabolism.serine group amino acid biosynthesis.non-photorespiratory serine.phosphoserine aminotransferase	trinity_dn1129_c0_g2_i4.p1	Transcript	mercator4v5.0: phosphoserine aminotransferase & prot-scriber: phosphoserine aminotransferase 1 & swissprot: Phosphoserine aminotransferase 1, chloroplastic & original description: type:5prime_partial len:445 gc:universal TRINITY_DN1129_c0_g2_i4:1-1335(+)	-1.23805
4.4.3.1	Amino acid metabolism.serine group amino acid biosynthesis.glycine.serine hydroxymethyltransferase *(SHM)	trinity_dn5007_c0_g1_i3.p1	Transcript	mercator4v5.0: serine hydroxymethyltransferase *(SHM) & prot-scriber: arath serine hydroxymethyltransferase 2 mitochondrial & swissprot: Serine hydroxymethyltransferase 2, mitochondrial & original description: type:complete len:354 gc:universal TRINITY_DN5007_c0_g1_i3:2511-1450(-)	0.0834357
4.4.3.1	Amino acid metabolism.serine group amino acid biosynthesis.glycine.serine hydroxymethyltransferase *(SHM)	trinity_dn12469_c0_g1_i2.p1	Transcript	mercator4v5.0: serine hydroxymethyltransferase *(SHM) & prot-scriber: arath serine hydroxymethyltransferase 2 & swissprot: Serine hydroxymethyltransferase 7 & original description: type:complete len:582 gc:universal TRINITY_DN12469_c0_g1_i2:2251-506(-)	0.524337
4.5.1.3	Amino acid metabolism.shikimate group amino acid biosynthesis.shikimate pathway.3-dehydroquinate dehydratase and shikimate dehydrogenase	trinity_dn17184_c0_g1_i4.p1	Transcript	mercator4v5.0: 3-dehydroquinate dehydratase and shikimate dehydrogenase & prot-scriber: shikimate dehydrogenase nadp + & swissprot: Bifunctional 3-dehydroquinate dehydratase/shikimate dehydrogenase, chloroplastic & original description: type:complete len:529 gc:universal TRINITY_DN17184_c0_g1_i4:1953-367(-)	-0.568899
4.5.1.4	Amino acid metabolism.shikimate group amino acid biosynthesis.shikimate pathway.shikimate kinase	trinity_dn5034_c0_g1_i34.p1	Transcript	mercator4v5.0: shikimate kinase & prot-scriber: shikimate kinase 1 & swissprot: Probable inactive shikimate kinase like 1, chloroplastic & original description: type:complete len:209 gc:universal TRINITY_DN5034_c0_g1_i34:1188-562(-)	0.67183
4.5.2.4	Amino acid metabolism.shikimate group amino acid biosynthesis.phenylalanine and tyrosine.arogenate dehydratase *(ADT)	trinity_dn2918_c0_g1_i21.p1	Transcript	mercator4v5.0: arogenate dehydratase *(ADT) & prot-scriber: arogenate dehydratase prephenate 1 chloroplastic & swissprot: Arogenate dehydratase/prephenate dehydratase 1, chloroplastic & original description: type:complete len:313 gc:universal TRINITY_DN2918_c0_g1_i21:1766-828(-)	-1.33947
4.5.2.4	Amino acid metabolism.shikimate group amino acid biosynthesis.phenylalanine and tyrosine.arogenate dehydratase *(ADT)	trinity_dn5053_c0_g2_i8.p1	Transcript	mercator4v5.0: arogenate dehydratase *(ADT) & prot-scriber: arogenate dehydratase prephenate 1 & swissprot: Arogenate dehydratase/prephenate dehydratase 1, chloroplastic & original description: type:5prime_partial len:221 gc:universal TRINITY_DN5053_c0_g2_i8:3-665(+)	-0.182309
4.5.2.4	Amino acid metabolism.shikimate group amino acid biosynthesis.phenylalanine and tyrosine.arogenate dehydratase *(ADT)	trinity_dn13329_c0_g2_i14.p1	Transcript	mercator4v5.0: arogenate dehydratase *(ADT) & prot-scriber: arogenate dehydratase prephenate 1 & swissprot: Arogenate dehydratase 2 & original description: type:5prime_partial len:409 gc:universal TRINITY_DN13329_c0_g2_i14:1874-648(-)	-0.120129
4.5.3.2	Amino acid metabolism.shikimate group amino acid biosynthesis.tryptophan.anthranilate phosphoribosyltransferase	trinity_dn14291_c0_g1_i1.p1	Transcript	mercator4v5.0: anthranilate phosphoribosyltransferase & prot-scriber: anthranilate phosphoribosyltransferase & swissprot: Anthranilate phosphoribosyltransferase, chloroplastic & original description: type:5prime_partial len:439 gc:universal TRINITY_DN14291_c0_g1_i1:1730-414(-)	-0.226675
4.6.1.2	Amino acid metabolism.amino acid degradation.arginine.urease	trinity_dn8629_c0_g2_i3.p1	Transcript	mercator4v5.0: urease & prot-scriber: urease subunit alpha & swissprot: Urease & original description: type:complete len:837 gc:universal TRINITY_DN8629_c0_g2_i3:105-2615(+)	0.0624879
4.6.4.2	Amino acid metabolism.amino acid degradation.lysine.piperideine-6-carboxylate dehydrogenase	trinity_dn3737_c0_g2_i6.p1	Transcript	mercator4v5.0: piperideine-6-carboxylate dehydrogenase & prot-scriber: aldehyde dehydrogenase nad + & swissprot: Aldehyde dehydrogenase family 7 member A1 & original description: type:5prime_partial len:182 gc:universal TRINITY_DN3737_c0_g2_i6:654-109(-)	-0.640247
4.6.6.1	Amino acid metabolism.amino acid degradation.cysteine.mercaptopyruvate sulfurtransferase	trinity_dn8386_c0_g1_i1.p1	Transcript	mercator4v5.0: mercaptopyruvate sulfurtransferase & prot-scriber: quality protein thiosulfate 3 mercaptopyruvate sulfurtransferase 1 & swissprot: Thiosulfate/3-mercaptopyruvate sulfurtransferase 1, mitochondrial & original description: type:complete len:349 gc:universal TRINITY_DN8386_c0_g1_i1:325-1371(+)	0.579033
4.6.7.2.1.2	Amino acid metabolism.amino acid degradation.branched-chain amino acids.branched-chain alpha-keto acid dehydrogenase complex.E1 2-oxoisovalerate dehydrogenase subcomplex.subunit beta	trinity_dn23168_c0_g1_i17.p1	Transcript	mercator4v5.0: subunit beta of E1 subcomplex of 2-oxoisovalerate dehydrogenase complex & prot-scriber: 2 oxoisovalerate dehydrogenase subunit beta 1 mitochondrial & swissprot: 2-oxoisovalerate dehydrogenase subunit beta 1, mitochondrial & original description: type:complete len:380 gc:universal TRINITY_DN23168_c0_g1_i17:191-1330(+)	-0.52555
4.6.7.2.3	Amino acid metabolism.amino acid degradation.branched-chain amino acids.branched-chain alpha-keto acid dehydrogenase complex.E3 dihydrolipoamide dehydrogenase component	trinity_dn44541_c0_g1_i1.p1	Transcript	mercator4v5.0: dihydrolipoamide dehydrogenase component of branched-chain alpha-keto acid dehydrogenase complex & prot-scriber: dihydrolipoyl dehydrogenase 1 mitochondrial & swissprot: Dihydrolipoyl dehydrogenase 1, mitochondrial & original description: type:complete len:477 gc:universal TRINITY_DN44541_c0_g1_i1:1769-339(-)	-0.173283
4.6.7.3	Amino acid metabolism.amino acid degradation.branched-chain amino acids.isovaleryl-CoA-dehydrogenase *(IVDH)	trinity_dn5659_c0_g1_i1.p1	Transcript	mercator4v5.0: isovaleryl-CoA-dehydrogenase & prot-scriber: isovaleryl coa dehydrogenase 1 mitochondrial & swissprot: Isovaleryl-CoA dehydrogenase, mitochondrial & original description: type:complete len:279 gc:universal TRINITY_DN5659_c0_g1_i1:495-1331(+)	-1.48523
4.6.7.3	Amino acid metabolism.amino acid degradation.branched-chain amino acids.isovaleryl-CoA-dehydrogenase *(IVDH)	trinity_dn5659_c0_g1_i14.p1	Transcript	mercator4v5.0: isovaleryl-CoA-dehydrogenase & prot-scriber: short chain specific acyl coa dehydrogenase mitochondrial & swissprot: Isovaleryl-CoA dehydrogenase, mitochondrial & original description: type:5prime_partial len:446 gc:universal TRINITY_DN5659_c0_g1_i14:2-1339(+)	-0.628201
4.6.7.3	Amino acid metabolism.amino acid degradation.branched-chain amino acids.isovaleryl-CoA-dehydrogenase *(IVDH)	trinity_dn130356_c0_g1_i11.p1	Transcript	mercator4v5.0: isovaleryl-CoA-dehydrogenase & prot-scriber: isovaleryl coa dehydrogenase 1 mitochondrial & swissprot: Isovaleryl-CoA dehydrogenase, mitochondrial & original description: type:complete len:276 gc:universal TRINITY_DN130356_c0_g1_i11:903-76(-)	0.726399
4.6.7.5.1.1	Amino acid metabolism.amino acid degradation.branched-chain amino acids.leucine.methylcrotonoyl-CoA carboxylase heterodimer.subunit alpha	trinity_dn2733_c2_g1_i11.p1	Transcript	mercator4v5.0: subunit alpha of methylcrotonoyl-CoA carboxylase complex & prot-scriber: methylcrotonoyl coa carboxylase subunit alpha mitochondrial protein & swissprot: Methylcrotonoyl-CoA carboxylase subunit alpha, mitochondrial & original description: type:5prime_partial len:747 gc:universal TRINITY_DN2733_c2_g1_i11:2718-478(-)	-0.336674
4.6.7.5.3	Amino acid metabolism.amino acid degradation.branched-chain amino acids.leucine.methylglutaconyl-CoA hydratase	trinity_dn1495_c0_g1_i22.p1	Transcript	mercator4v5.0: methylglutaconyl-CoA hydratase & prot-scriber: enoyl coa hydratase domain containing protein 2 mitochondrial & swissprot: Probable enoyl-CoA hydratase 2, mitochondrial & original description: type:complete len:294 gc:universal TRINITY_DN1495_c0_g1_i22:1212-331(-)	-0.775749
4.6.7.6.2	Amino acid metabolism.amino acid degradation.branched-chain amino acids.valine.methylmalonate-semialdehyde dehydrogenase *(MMSD)	trinity_dn8462_c0_g1_i19.p1	Transcript	mercator4v5.0: methylmalonate-semialdehyde dehydrogenase *(MMSD) & prot-scriber: methylmalonate semialdehyde dehydrogenase & swissprot: Methylmalonate-semialdehyde dehydrogenase [acylating], mitochondrial & original description: type:complete len:634 gc:universal TRINITY_DN8462_c0_g1_i19:1523-3424(+)	-0.376691
4.6.7.6.2	Amino acid metabolism.amino acid degradation.branched-chain amino acids.valine.methylmalonate-semialdehyde dehydrogenase *(MMSD)	trinity_dn19410_c0_g5_i1.p3	Transcript	mercator4v5.0: methylmalonate-semialdehyde dehydrogenase *(MMSD) & prot-scriber: coa acylating methylmalonate semialdehyde dehydrogenase & swissprot: Methylmalonate-semialdehyde dehydrogenase [acylating], mitochondrial & original description: type:complete len:625 gc:universal TRINITY_DN19410_c0_g5_i1:2104-230(-)	0.333754
5.1.1.4	Lipid metabolism.fatty acid metabolism.citrate shuttle.cytosolic NADP-dependent malic enzyme	trinity_dn1568_c0_g1_i1.p1	Transcript	mercator4v5.0: cytosolic NADP-dependent malic enzyme & prot-scriber: nadp dependent malic enzyme 4 & swissprot: NADP-dependent malic enzyme, chloroplastic & original description: type:complete len:585 gc:universal TRINITY_DN1568_c0_g1_i1:2186-432(-)	-0.0425846
5.1.2.1	Lipid metabolism.fatty acid metabolism.acetyl-CoA generation.plastidial pyruvate kinase	trinity_dn3173_c0_g1_i7.p1	Transcript	mercator4v5.0: plastidial pyruvate kinase & prot-scriber: plastidial pyruvate kinase 1 & swissprot: Plastidial pyruvate kinase 2 & original description: type:5prime_partial len:370 gc:universal TRINITY_DN3173_c0_g1_i7:1438-329(-)	0.182099
5.1.2.2.3	Lipid metabolism.fatty acid metabolism.acetyl-CoA generation.plastidial pyruvate dehydrogenase complex.E3 dihydrolipoamide dehydrogenase component	trinity_dn25271_c0_g1_i11.p1	Transcript	mercator4v5.0: dihydrolipoamide dehydrogenase component of plastidial pyruvate dehydrogenase complex & prot-scriber: dihydrolipoyl dehydrogenase 1 & swissprot: Dihydrolipoyl dehydrogenase 2, chloroplastic & original description: type:5prime_partial len:454 gc:universal TRINITY_DN25271_c0_g1_i11:2114-753(-)	0.201271
5.1.2.3	Lipid metabolism.fatty acid metabolism.acetyl-CoA generation.plastidial acetyl-CoA synthetase	trinity_dn5275_c0_g1_i3.p1	Transcript	mercator4v5.0: plastidial acetyl-CoA synthetase & prot-scriber: acetyl coenzyme a synthetse & swissprot: Acetyl-coenzyme A synthetase, chloroplastic/glyoxysomal & original description: type:complete len:377 gc:universal TRINITY_DN5275_c0_g1_i3:1287-157(-)	-0.338619
5.1.3.1	Lipid metabolism.fatty acid metabolism.acetyl-CoA carboxylation.monomeric acetyl-CoA carboxylase *(ACC)	trinity_dn10615_c0_g1_i4.p1	Transcript	mercator4v5.0: monomeric acetyl-CoA carboxylase *(ACC) & prot-scriber: acetyl coa carboxylase & swissprot: Acetyl-CoA carboxylase 1 & original description: type:complete len:2269 gc:universal TRINITY_DN10615_c0_g1_i4:7429-623(-)	-1.27507
5.1.3.2.1	Lipid metabolism.fatty acid metabolism.acetyl-CoA carboxylation.polymeric acetyl-CoA carboxylase complex.carboxyltransferase subunit alpha	trinity_dn8636_c0_g2_i2.p1	Transcript	mercator4v5.0: carboxyltransferase subunit alpha of polymeric acetyl-CoA carboxylase complex & prot-scriber: acetyl coenzyme a crboxylse crboxyl trnsferse subunit lph & swissprot: Acetyl-coenzyme A carboxylase carboxyl transferase subunit alpha, chloroplastic & original description: type:complete len:753 gc:universal TRINITY_DN8636_c0_g2_i2:2617-359(-)	0.157696
5.1.3.2.1	Lipid metabolism.fatty acid metabolism.acetyl-CoA carboxylation.polymeric acetyl-CoA carboxylase complex.carboxyltransferase subunit alpha	trinity_dn8636_c0_g2_i4.p1	Transcript	mercator4v5.0: carboxyltransferase subunit alpha of polymeric acetyl-CoA carboxylase complex & prot-scriber: acetyl coenzyme a crboxylse crboxyl trnsferse subunit lph & swissprot: Acetyl-coenzyme A carboxylase carboxyl transferase subunit alpha, chloroplastic & original description: type:complete len:753 gc:universal TRINITY_DN8636_c0_g2_i4:2617-359(-)	0.157696
5.1.3.2.3.2	Lipid metabolism.fatty acid metabolism.acetyl-CoA carboxylation.polymeric acetyl-CoA carboxylase complex.BC-BCCP-BADC subcomplex.biotin carboxyl carrier component *(BCCP)	trinity_dn8765_c1_g1_i2.p1	Transcript	mercator4v5.0: biotin carboxyl carrier component of polymeric acetyl-CoA carboxylase complex & prot-scriber: biotin carboxyl carrier of acetyl coa ase 1 protein & swissprot: Biotin carboxyl carrier protein of acetyl-CoA carboxylase 1, chloroplastic & original description: type:5prime_partial len:347 gc:universal TRINITY_DN8765_c1_g1_i2:1363-323(-)	-0.445892
5.1.3.2.4	Lipid metabolism.fatty acid metabolism.acetyl-CoA carboxylation.polymeric acetyl-CoA carboxylase complex.regulatory protein *(CTI)	trinity_dn4131_c0_g1_i6.p2	Transcript	mercator4v5.0: regulatory protein *(CTI) of polymeric acetyl-CoA carboxylase & prot-scriber: localized to the inner membrane & swissprot: no annotation & original description: type:complete len:174 gc:universal TRINITY_DN4131_c0_g1_i6:213-734(+)	0.386105
5.1.3.2.4	Lipid metabolism.fatty acid metabolism.acetyl-CoA carboxylation.polymeric acetyl-CoA carboxylase complex.regulatory protein *(CTI)	trinity_dn4131_c0_g1_i8.p2	Transcript	mercator4v5.0: regulatory protein *(CTI) of polymeric acetyl-CoA carboxylase & prot-scriber: localized to the inner membrane & swissprot: no annotation & original description: type:complete len:174 gc:universal TRINITY_DN4131_c0_g1_i8:213-734(+)	0.386105
5.1.4.2.3	Lipid metabolism.fatty acid metabolism.plastidial fatty acid synthase (ptFAS) system.ketoacyl-ACP synthase (ptKAS) activities.ketoacyl-ACP synthase III	trinity_dn668_c0_g2_i1.p1	Transcript	mercator4v5.0: ketoacyl-ACP synthase III & prot-scriber: 3 oxoacyl [acyl carrier protein synthase & swissprot: 3-oxoacyl-[acyl-carrier-protein] synthase 3 B, chloroplastic & original description: type:complete len:405 gc:universal TRINITY_DN668_c0_g2_i1:1383-169(-)	-0.0911062
5.1.5.2	Lipid metabolism.fatty acid metabolism.mitochondrial fatty acid synthase (mtFAS) system.phosphopantetheinyl transferase *(mtPPT))	trinity_dn17325_c0_g1_i4.p1	Transcript	mercator4v5.0: phosphopantetheinyl transferase *(mtPPT)) & prot-scriber: acps domain containing protein & swissprot: no annotation & original description: type:complete len:310 gc:universal TRINITY_DN17325_c0_g1_i4:1352-423(-)	-0.910961
5.1.6.1.1.1	Lipid metabolism.fatty acid metabolism.endoplasmic reticulum-localized fatty acid elongase (FAE) system.fatty acid elongation complex.condensing enzyme activities.3-ketoacyl-CoA synthase *(KCS)	trinity_dn9228_c0_g1_i1.p1	Transcript	mercator4v5.0: 3-ketoacyl-CoA synthase *(KCS) & prot-scriber: 3 ketoacyl coa synthase & swissprot: 3-ketoacyl-CoA synthase 12 & original description: type:complete len:460 gc:universal TRINITY_DN9228_c0_g1_i1:144-1523(+)	-0.554138
5.1.6.1.1.1	Lipid metabolism.fatty acid metabolism.endoplasmic reticulum-localized fatty acid elongase (FAE) system.fatty acid elongation complex.condensing enzyme activities.3-ketoacyl-CoA synthase *(KCS)	trinity_dn17315_c0_g1_i7.p1	Transcript	mercator4v5.0: 3-ketoacyl-CoA synthase *(KCS) & prot-scriber: 3 ketoacyl coa synthase & swissprot: 3-ketoacyl-CoA synthase 11 & original description: type:complete len:509 gc:universal TRINITY_DN17315_c0_g1_i7:1875-349(-)	-0.455132
5.1.7.3.1	Lipid metabolism.fatty acid metabolism.fatty acid desaturation.methyl-end desaturation.delta-12/delta-15 fatty acid desaturase *(FAD2/3/6-8)	trinity_dn1185_c5_g2_i3.p1	Transcript	mercator4v5.0: delta-12/delta-15 fatty acid desaturase & prot-scriber: omega fatty acid desaturase chloroplastic & swissprot: Omega-3 fatty acid desaturase, chloroplastic & original description: type:complete len:422 gc:universal TRINITY_DN1185_c5_g2_i3:127-1392(+)	0.100146
5.1.7.3.1	Lipid metabolism.fatty acid metabolism.fatty acid desaturation.methyl-end desaturation.delta-12/delta-15 fatty acid desaturase *(FAD2/3/6-8)	trinity_dn18125_c0_g1_i8.p1	Transcript	mercator4v5.0: delta-12/delta-15 fatty acid desaturase & prot-scriber: omega fatty acid desaturase chloroplastic & swissprot: Omega-3 fatty acid desaturase, chloroplastic & original description: type:complete len:353 gc:universal TRINITY_DN18125_c0_g1_i8:1622-564(-)	0.0340151
5.1.9.1	Lipid metabolism.fatty acid metabolism.fatty acid degradation.peroxisomal long-chain acyl-CoA synthetase *(LACS6/7)	trinity_dn49952_c0_g1_i20.p1	Transcript	mercator4v5.0: peroxisomal long-chain acyl-CoA synthetase & prot-scriber: long chain fatty acid coa ligase & swissprot: Long chain acyl-CoA synthetase 7, peroxisomal & original description: type:complete len:688 gc:universal TRINITY_DN49952_c0_g1_i20:163-2226(+)	0.548319
5.1.9.2.1	Lipid metabolism.fatty acid metabolism.fatty acid degradation.core beta-oxidation.acyl CoA oxidase *(ACX)	trinity_dn8673_c0_g2_i6.p1	Transcript	mercator4v5.0: acyl CoA oxidase *(ACX) & prot-scriber: peroxisomal acyl coenzyme a oxidse & swissprot: Acyl-coenzyme A oxidase 2, peroxisomal & original description: type:complete len:692 gc:universal TRINITY_DN8673_c0_g2_i6:2492-417(-)	-0.591597
5.1.9.2.2	Lipid metabolism.fatty acid metabolism.fatty acid degradation.core beta-oxidation.multifunctional enzyme *(MFP)	trinity_dn4169_c0_g1_i8.p1	Transcript	mercator4v5.0: multifunctional enzyme *(MFP) & prot-scriber: fatty acid oxidation complex subunit alpha & swissprot: Peroxisomal fatty acid beta-oxidation multifunctional protein AIM1 & original description: type:3prime_partial len:546 gc:universal TRINITY_DN4169_c0_g1_i8:438-2072(+)	0.594976
5.1.9.2.2	Lipid metabolism.fatty acid metabolism.fatty acid degradation.core beta-oxidation.multifunctional enzyme *(MFP)	trinity_dn295983_c0_g1_i1.p1	Transcript	mercator4v5.0: multifunctional enzyme *(MFP) & prot-scriber: fatty acid oxidation complex subunit alpha & swissprot: Glyoxysomal fatty acid beta-oxidation multifunctional protein MFP-a & original description: type:complete len:677 gc:universal TRINITY_DN295983_c0_g1_i1:3294-5324(+)	-0.0822234
5.1.9.2.3	Lipid metabolism.fatty acid metabolism.fatty acid degradation.core beta-oxidation.3-ketoacyl-CoA thiolase *(KAT1/2/5)	trinity_dn1736_c0_g2_i16.p1	Transcript	mercator4v5.0: 3-ketoacyl-CoA thiolase *(KAT1/2/5) & prot-scriber: 3 ketoacyl coa thiolase 1 peroxisomal & swissprot: 3-ketoacyl-CoA thiolase 2, peroxisomal & original description: type:complete len:344 gc:universal TRINITY_DN1736_c0_g2_i16:1527-496(-)	0.100028
5.1.9.2.3	Lipid metabolism.fatty acid metabolism.fatty acid degradation.core beta-oxidation.3-ketoacyl-CoA thiolase *(KAT1/2/5)	trinity_dn1736_c0_g2_i8.p1	Transcript	mercator4v5.0: 3-ketoacyl-CoA thiolase *(KAT1/2/5) & prot-scriber: 3 ketoacyl coa thiolase 1 peroxisomal & swissprot: 3-ketoacyl-CoA thiolase 2, peroxisomal & original description: type:complete len:344 gc:universal TRINITY_DN1736_c0_g2_i8:1527-496(-)	0.100028
5.2.1.4	Lipid metabolism.glycerolipid metabolism.phosphatidate biosynthesis.diacylglycerol kinase	trinity_dn13497_c0_g1_i3.p1	Transcript	mercator4v5.0: diacylglycerol kinase & prot-scriber: diacylglycerol kinase & swissprot: Diacylglycerol kinase 1 & original description: type:complete len:736 gc:universal TRINITY_DN13497_c0_g1_i3:2820-613(-)	0.191848
5.2.1.4	Lipid metabolism.glycerolipid metabolism.phosphatidate biosynthesis.diacylglycerol kinase	trinity_dn13497_c0_g1_i6.p1	Transcript	mercator4v5.0: diacylglycerol kinase & prot-scriber: diacylglycerol kinase & swissprot: Diacylglycerol kinase 1 & original description: type:complete len:736 gc:universal TRINITY_DN13497_c0_g1_i6:2820-613(-)	0.191848
5.2.3.1.2	Lipid metabolism.glycerolipid metabolism.triacylglycerol biosynthesis.acyl-CoA:diacylglycerol acyltransferase activities.acyl-CoA:diacylglycerol acyltransferase *(DGAT2)	trinity_dn5294_c0_g1_i13.p1	Transcript	mercator4v5.0: acyl-CoA:diacylglycerol acyltransferase *(DGAT2) & prot-scriber: acyltransferase & swissprot: Diacylglycerol O-acyltransferase 2D & original description: type:complete len:212 gc:universal TRINITY_DN5294_c0_g1_i13:688-53(-)	-0.228621
5.2.3.2.1	Lipid metabolism.glycerolipid metabolism.triacylglycerol biosynthesis.phospholipid:diacylglycerol acyltransferase activities.phospholipid:diacylglycerol acyltransferase *(PDAT)	trinity_dn3675_c1_g1_i5.p1	Transcript	mercator4v5.0: phospholipid:diacylglycerol acyltransferase *(PDAT) & prot-scriber: phospholipid diacylglycerol acyltransferase & swissprot: Phospholipid:diacylglycerol acyltransferase 1 & original description: type:complete len:507 gc:universal TRINITY_DN3675_c1_g1_i5:95-1615(+)	0.0418907
5.2.3.2.1	Lipid metabolism.glycerolipid metabolism.triacylglycerol biosynthesis.phospholipid:diacylglycerol acyltransferase activities.phospholipid:diacylglycerol acyltransferase *(PDAT)	trinity_dn4900_c3_g1_i5.p1	Transcript	mercator4v5.0: phospholipid:diacylglycerol acyltransferase *(PDAT) & prot-scriber: phospholipid diacylglycerol acyltransferase & swissprot: Phospholipid:diacylglycerol acyltransferase 1 & original description: type:complete len:682 gc:universal TRINITY_DN4900_c3_g1_i5:2456-411(-)	-0.567
5.2.4.1.2	Lipid metabolism.glycerolipid metabolism.phosphatidylethanolamine biosynthesis.CDP-ethanolamine pathway.ethanolamine kinase	trinity_dn33236_c1_g1_i1.p1	Transcript	mercator4v5.0: ethanolamine kinase & prot-scriber: choline ethanolamine kinase & swissprot: Probable ethanolamine kinase & original description: type:internal len:301 gc:universal TRINITY_DN33236_c1_g1_i1:2-901(+)	-0.0100887
5.2.4.3.2.1.3	Lipid metabolism.glycerolipid metabolism.phosphatidylethanolamine biosynthesis.mitochondrial phosphatidylserine decarboxylation pathway.membrane juxtaposition-dependent route.MICOS complex.component *(DGS1)	trinity_dn19767_c0_g1_i4.p1	Transcript	mercator4v5.0: component *(DGS1) of MICOS complex & prot-scriber: nuclear control of atpase protein & swissprot: Protein DGS1, mitochondrial & original description: type:complete len:413 gc:universal TRINITY_DN19767_c0_g1_i4:1610-372(-)	0.728782
5.2.4.3.2.1.3	Lipid metabolism.glycerolipid metabolism.phosphatidylethanolamine biosynthesis.mitochondrial phosphatidylserine decarboxylation pathway.membrane juxtaposition-dependent route.MICOS complex.component *(DGS1)	trinity_dn19767_c0_g2_i6.p1	Transcript	mercator4v5.0: component *(DGS1) of MICOS complex & prot-scriber: nuclear control of atpase protein & swissprot: Protein DGS1, mitochondrial & original description: type:complete len:413 gc:universal TRINITY_DN19767_c0_g2_i6:246-1484(+)	0.728782
5.2.4.3.3	Lipid metabolism.glycerolipid metabolism.phosphatidylethanolamine biosynthesis.mitochondrial phosphatidylserine decarboxylation pathway.phosphatidylserine decarboxylase	trinity_dn522_c2_g1_i4.p1	Transcript	mercator4v5.0: mitochondrial phosphatidylserine decarboxylase & prot-scriber: phosphatidylserine decarboxylase 1 & swissprot: Phosphatidylserine decarboxylase proenzyme 1, mitochondrial & original description: type:internal len:339 gc:universal TRINITY_DN522_c2_g1_i4:3-1016(+)	-0.122536
5.2.5.5.2	Lipid metabolism.glycerolipid metabolism.phosphatidylcholine biosynthesis.choline homeostasis.choline kinase *(CEK)	trinity_dn3449_c1_g1_i10.p1	Transcript	mercator4v5.0: choline kinase *(CEK) & prot-scriber: choline domain containing protein & swissprot: Probable choline kinase 2 & original description: type:complete len:358 gc:universal TRINITY_DN3449_c1_g1_i10:160-1233(+)	-0.0435965
5.2.5.5.2	Lipid metabolism.glycerolipid metabolism.phosphatidylcholine biosynthesis.choline homeostasis.choline kinase *(CEK)	trinity_dn3449_c1_g1_i12.p1	Transcript	mercator4v5.0: choline kinase *(CEK) & prot-scriber: choline domain containing protein & swissprot: Probable choline kinase 2 & original description: type:complete len:358 gc:universal TRINITY_DN3449_c1_g1_i12:255-1328(+)	-0.0435965
5.2.5.5.2	Lipid metabolism.glycerolipid metabolism.phosphatidylcholine biosynthesis.choline homeostasis.choline kinase *(CEK)	trinity_dn3449_c1_g1_i7.p1	Transcript	mercator4v5.0: choline kinase *(CEK) & prot-scriber: choline domain containing protein & swissprot: Probable choline kinase 2 & original description: type:complete len:358 gc:universal TRINITY_DN3449_c1_g1_i7:153-1226(+)	-0.0435965
5.2.5.5.3	Lipid metabolism.glycerolipid metabolism.phosphatidylcholine biosynthesis.choline homeostasis.glycerophosphocholine phosphodiesterase *(GDPD6)	trinity_dn5547_c0_g1_i6.p1	Transcript	mercator4v5.0: glycerophosphocholine phosphodiesterase *(GDPD6) & prot-scriber: glycerophosphodiester phosphodiesterase & swissprot: Glycerophosphodiester phosphodiesterase GDPD5 & original description: type:5prime_partial len:428 gc:universal TRINITY_DN5547_c0_g1_i6:3-1286(+)	0.105808
5.2.7.1	Lipid metabolism.glycerolipid metabolism.phosphatidylglycerol biosynthesis.CDP-diacylglycerol synthase *(CDS)	trinity_dn8274_c0_g1_i7.p1	Transcript	mercator4v5.0: CDP-diacylglycerol synthase *(CDS) & prot-scriber: phosphatidate cytidylyltransferase 5 & swissprot: Phosphatidate cytidylyltransferase 2 & original description: type:complete len:337 gc:universal TRINITY_DN8274_c0_g1_i7:1547-537(-)	-0.00889197
5.2.7.2	Lipid metabolism.glycerolipid metabolism.phosphatidylglycerol biosynthesis.phosphatidylglycerophosphate synthase *(PGPS)	trinity_dn34773_c0_g1_i4.p1	Transcript	mercator4v5.0: phosphatidylglycerophosphate synthase *(PGPS) & prot-scriber: cdp diacylglycerol glycerol phosphate 3 phosphatidyltransferase 1 & swissprot: CDP-diacylglycerol--glycerol-3-phosphate 3-phosphatidyltransferase 1, chloroplastic & original description: type:complete len:225 gc:universal TRINITY_DN34773_c0_g1_i4:363-1037(+)	-0.225746
5.2.8.2	Lipid metabolism.glycerolipid metabolism.cardiolipin biosynthesis.cardiolipin deacylase	trinity_dn821_c0_g1_i28.p1	Transcript	mercator4v5.0: cardiolipin deacylase & prot-scriber: ab hydrolase domain containing protein & swissprot: Probable 1-acylglycerol-3-phosphate O-acyltransferase & original description: type:complete len:417 gc:universal TRINITY_DN821_c0_g1_i28:226-1476(+)	-0.000427306
5.2.8.2	Lipid metabolism.glycerolipid metabolism.cardiolipin biosynthesis.cardiolipin deacylase	trinity_dn821_c0_g1_i30.p1	Transcript	mercator4v5.0: cardiolipin deacylase & prot-scriber: ab hydrolase domain containing protein & swissprot: Probable 1-acylglycerol-3-phosphate O-acyltransferase & original description: type:complete len:417 gc:universal TRINITY_DN821_c0_g1_i30:202-1452(+)	-0.000427306
5.2.10.1.1	Lipid metabolism.glycerolipid metabolism.glycerolipid degradation.triacylglycerol lipase activities.monoacylglycerol lipase	trinity_dn24219_c0_g2_i9.p1	Transcript	mercator4v5.0: monoacylglycerol lipase & prot-scriber: hydrolase 4 domain containing protein & swissprot: Caffeoylshikimate esterase & original description: type:5prime_partial len:462 gc:universal TRINITY_DN24219_c0_g2_i9:3-1388(+)	-1.75829
5.2.10.1.2.1	Lipid metabolism.glycerolipid metabolism.glycerolipid degradation.triacylglycerol lipase activities.diacyl-/triacylglycerol lipase activities.lipase *(SDP)	trinity_dn14031_c0_g1_i4.p2	Transcript	mercator4v5.0: Patatin-type lipase & prot-scriber: triacylglycerol lipase sdp & swissprot: Triacylglycerol lipase SDP1 & original description: type:complete len:301 gc:universal TRINITY_DN14031_c0_g1_i4:3048-2146(-)	0.436806
5.2.10.1.2.2	Lipid metabolism.glycerolipid metabolism.glycerolipid degradation.triacylglycerol lipase activities.diacyl-/triacylglycerol lipase activities.triacylglycerol lipase *(LIP)	trinity_dn4794_c0_g1_i14.p1	Transcript	mercator4v5.0: triacylglycerol lipase *(LIP) & prot-scriber: triacylglycerol lipase protein & swissprot: Triacylglycerol lipase 1 & original description: type:complete len:261 gc:universal TRINITY_DN4794_c0_g1_i14:1584-802(-)	-0.27444
5.2.10.2.1.1	Lipid metabolism.glycerolipid metabolism.glycerolipid degradation.phospholipase activities.phospholipase A1 activities.phospholipase-A1 *(PC-PLA1)	trinity_dn12689_c0_g1_i33.p1	Transcript	mercator4v5.0: phospholipase-A1 *(PC-PLA1) & prot-scriber: phospholipase a1 ii & swissprot: Phospholipase A1-IIdelta & original description: type:complete len:421 gc:universal TRINITY_DN12689_c0_g1_i33:1357-95(-)	-0.0893612
5.2.10.2.1.1	Lipid metabolism.glycerolipid metabolism.glycerolipid degradation.phospholipase activities.phospholipase A1 activities.phospholipase-A1 *(PC-PLA1)	trinity_dn17092_c0_g1_i3.p1	Transcript	mercator4v5.0: phospholipase-A1 *(PC-PLA1) & prot-scriber: phospholipase a1 ii & swissprot: Phospholipase A1-IIdelta & original description: type:complete len:421 gc:universal TRINITY_DN17092_c0_g1_i3:93-1355(+)	-0.0893612
5.2.10.2.1.1	Lipid metabolism.glycerolipid metabolism.glycerolipid degradation.phospholipase activities.phospholipase A1 activities.phospholipase-A1 *(PC-PLA1)	trinity_dn21835_c0_g2_i1.p1	Transcript	mercator4v5.0: phospholipase-A1 *(PC-PLA1) & prot-scriber: quality protein phospholipase a1 chloroplastic & swissprot: Phospholipase A1-Ibeta2, chloroplastic & original description: type:complete len:532 gc:universal TRINITY_DN21835_c0_g2_i1:1735-140(-)	0.0085498
5.2.10.2.1.1	Lipid metabolism.glycerolipid metabolism.glycerolipid degradation.phospholipase activities.phospholipase A1 activities.phospholipase-A1 *(PC-PLA1)	trinity_dn25641_c0_g2_i3.p1	Transcript	mercator4v5.0: phospholipase-A1 *(PC-PLA1) & prot-scriber: lipase 3 domain containing protein & swissprot: no annotation & original description: type:complete len:156 gc:universal TRINITY_DN25641_c0_g2_i3:104-571(+)	0.654847
5.2.10.2.1.3	Lipid metabolism.glycerolipid metabolism.glycerolipid degradation.phospholipase activities.phospholipase A1 activities.phosphatidylglycerol lipase *(PLIP1)	trinity_dn22108_c0_g1_i2.p1	Transcript	mercator4v5.0: phosphatidylglycerol lipase *(PLIP1) & prot-scriber: lipase 3 domain containing protein & swissprot: Phospholipase A1 PLIP2, chloroplastic & original description: type:5prime_partial len:614 gc:universal TRINITY_DN22108_c0_g1_i2:2049-208(-)	-0.160994
5.2.10.2.2.2	Lipid metabolism.glycerolipid metabolism.glycerolipid degradation.phospholipase activities.phospholipase A2 activities.phospholipase-A2 *(pPLA2-I))	trinity_dn40103_c1_g1_i2.p1	Transcript	mercator4v5.0: phospholipase-A2 *(pPLA2-I)) & prot-scriber: patatin phospholipase & swissprot: Phospholipase A I & original description: type:5prime_partial len:1383 gc:universal TRINITY_DN40103_c1_g1_i2:2-4150(+)	0.143971
5.2.10.2.4.1	Lipid metabolism.glycerolipid metabolism.glycerolipid degradation.phospholipase activities.phospholipase D activities.phospholipase-D *(PLD-alpha)	trinity_dn280_c0_g1_i5.p1	Transcript	mercator4v5.0: phospholipase-D *(PLD-alpha) & prot-scriber: phospholipase d alpha & swissprot: Phospholipase D alpha 1 & original description: type:complete len:810 gc:universal TRINITY_DN280_c0_g1_i5:2667-238(-)	-0.609903
5.2.10.2.4.5	Lipid metabolism.glycerolipid metabolism.glycerolipid degradation.phospholipase activities.phospholipase D activities.phospholipase-D *(PLD-zeta)	trinity_dn13387_c0_g3_i2.p1	Transcript	mercator4v5.0: phospholipase-D *(PLD-zeta) & prot-scriber: phospholipase d & swissprot: Phospholipase D zeta 1 & original description: type:complete len:848 gc:universal TRINITY_DN13387_c0_g3_i2:3697-1154(-)	-3.1137
5.3.2	Lipid metabolism.galactolipid and sulfolipid biosynthesis.monogalactosyldiacylglycerol synthase *(MGD)	trinity_dn3479_c1_g1_i5.p1	Transcript	mercator4v5.0: monogalactosyldiacylglycerol synthase & prot-scriber: monogalactosyldiacylglycerol synthase 1 chloroplastic & swissprot: Monogalactosyldiacylglycerol synthase 2, chloroplastic & original description: type:5prime_partial len:491 gc:universal TRINITY_DN3479_c1_g1_i5:1-1473(+)	0.0457631
5.3.5	Lipid metabolism.galactolipid and sulfolipid biosynthesis.plastidial UDP-glucose pyrophosphorylase *(UGP)	trinity_dn19412_c0_g1_i1.p1	Transcript	mercator4v5.0: plastidial UDP-glucose pyrophosphorylase *(UGP) & prot-scriber: utp glucose phosphate uridylyltransferase 3 chloroplastic & swissprot: UTP--glucose-1-phosphate uridylyltransferase 3, chloroplastic & original description: type:5prime_partial len:899 gc:universal TRINITY_DN19412_c0_g1_i1:1-2697(+)	-0.184955
5.3.5	Lipid metabolism.galactolipid and sulfolipid biosynthesis.plastidial UDP-glucose pyrophosphorylase *(UGP)	trinity_dn38964_c0_g1_i1.p1	Transcript	mercator4v5.0: plastidial UDP-glucose pyrophosphorylase *(UGP) & prot-scriber: utp glucose phosphate uridylyltransferase 3 chloroplastic & swissprot: UTP--glucose-1-phosphate uridylyltransferase 3, chloroplastic & original description: type:5prime_partial len:894 gc:universal TRINITY_DN38964_c0_g1_i1:3056-375(-)	-0.322611
5.4.1.1.1.2	Lipid metabolism.sphingolipid metabolism.ceramide biosynthesis.serine C-palmitoyltransferase activity.serine C-palmitoyltransferase complex.catalytic component *(LCB2)	trinity_dn9189_c0_g1_i3.p1	Transcript	mercator4v5.0: catalytic component *(LCB2) of serine C-palmitoyltransferase complex & prot-scriber: serine c palmitoyltransferase & swissprot: Long chain base biosynthesis protein 2a & original description: type:complete len:287 gc:universal TRINITY_DN9189_c0_g1_i3:1095-235(-)	-0.423071
5.4.3.1	Lipid metabolism.sphingolipid metabolism.complex sphingolipid biosynthesis.ceramide glucosyltransferase *(GCS)	trinity_dn6379_c5_g1_i3.p1	Transcript	mercator4v5.0: ceramide glucosyltransferase & prot-scriber: ceramide glucosyltransferase & swissprot: no annotation & original description: type:complete len:520 gc:universal TRINITY_DN6379_c5_g1_i3:253-1812(+)	-0.103962
5.4.4.1	Lipid metabolism.sphingolipid metabolism.sphingolipid transport.sphingosine transfer protein *(ACD11)	trinity_dn6019_c0_g2_i4.p1	Transcript	mercator4v5.0: sphingosine transfer protein & prot-scriber: gltp domain containing protein & swissprot: ACD11 homolog protein & original description: type:5prime_partial len:202 gc:universal TRINITY_DN6019_c0_g2_i4:2-607(+)	-0.258196
5.4.5.3.3	Lipid metabolism.sphingolipid metabolism.sphingolipid phosphorylation.long-chain base phosphate metabolism.sphingoid long-chain base phosphate phosphatase *(SPP1)	trinity_dn1687_c1_g2_i7.p1	Transcript	mercator4v5.0: sphingoid long-chain base phosphate phosphatase *(SPP1) & prot-scriber: lipid phosphate phosphatase delta & swissprot: Lipid phosphate phosphatase delta & original description: type:5prime_partial len:344 gc:universal TRINITY_DN1687_c1_g2_i7:1-1032(+)	0.353074
5.4.5.3.4	Lipid metabolism.sphingolipid metabolism.sphingolipid phosphorylation.long-chain base phosphate metabolism.sphingosine-1-phosphate lyase *(DPL1)	trinity_dn726_c0_g1_i7.p1	Transcript	mercator4v5.0: sphingosine-1-phosphate lyase *(DPL1) & prot-scriber: sphingosine phosphate lyase 1 & swissprot: Sphingosine-1-phosphate lyase & original description: type:complete len:541 gc:universal TRINITY_DN726_c0_g1_i7:84-1706(+)	-0.909793
5.4.6.1.1	Lipid metabolism.sphingolipid metabolism.sphingolipid homeostasis.ceramidase activities.neutral ceramidase *(NCER)	trinity_dn345_c0_g2_i2.p1	Transcript	mercator4v5.0: neutral ceramidase *(NCER) & prot-scriber: dicdi neutral ceramidase & swissprot: Neutral ceramidase & original description: type:5prime_partial len:254 gc:universal TRINITY_DN345_c0_g2_i2:1-762(+)	0.516149
5.4.6.1.2	Lipid metabolism.sphingolipid metabolism.sphingolipid homeostasis.ceramidase activities.alkaline ceramidase *(ACER)	trinity_dn21976_c1_g1_i6.p1	Transcript	mercator4v5.0: alkaline ceramidase *(ACER) & prot-scriber: quality protein alkaline ceramidase & swissprot: Alkaline ceramidase & original description: type:complete len:256 gc:universal TRINITY_DN21976_c1_g1_i6:1234-467(-)	-1.8937
5.4.6.2	Lipid metabolism.sphingolipid metabolism.sphingolipid homeostasis.glucosylceramidase *(GCD)	trinity_dn554_c2_g1_i1.p1	Transcript	mercator4v5.0: glucosylceramidase *(GCD) & prot-scriber: non lysosomal glucosylceramidase & swissprot: no annotation & original description: type:complete len:688 gc:universal TRINITY_DN554_c2_g1_i1:2407-344(-)	0.0146217
5.4.6.2	Lipid metabolism.sphingolipid metabolism.sphingolipid homeostasis.glucosylceramidase *(GCD)	trinity_dn7467_c0_g1_i11.p1	Transcript	mercator4v5.0: glucosylceramidase *(GCD) & prot-scriber: non lysosomal glucosylceramidase & swissprot: no annotation & original description: type:complete len:647 gc:universal TRINITY_DN7467_c0_g1_i11:353-2293(+)	0.446787
5.4.6.2	Lipid metabolism.sphingolipid metabolism.sphingolipid homeostasis.glucosylceramidase *(GCD)	trinity_dn13737_c0_g1_i3.p1	Transcript	mercator4v5.0: glucosylceramidase *(GCD) & prot-scriber: non lysosomal glucosylceramidase & swissprot: no annotation & original description: type:5prime_partial len:992 gc:universal TRINITY_DN13737_c0_g1_i3:3-2978(+)	-0.271823
5.4.6.2	Lipid metabolism.sphingolipid metabolism.sphingolipid homeostasis.glucosylceramidase *(GCD)	trinity_dn14223_c0_g1_i9.p1	Transcript	mercator4v5.0: glucosylceramidase *(GCD) & prot-scriber: non lysosomal glucosylceramidase & swissprot: no annotation & original description: type:complete len:976 gc:universal TRINITY_DN14223_c0_g1_i9:377-3304(+)	-0.45192
5.5.2.2	Lipid metabolism.phytosterol metabolism.phytosterol C4-demethylation complex.methylsterol monooxygenase component *(SMO2)	trinity_dn5963_c0_g1_i2.p1	Transcript	mercator4v5.0: methylsterol monooxygenase SMO2 of phytosterol C4-demethylation complex & prot-scriber: quality protein methylsterol monooxygenase & swissprot: Methylsterol monooxygenase 2-2 & original description: type:complete len:216 gc:universal TRINITY_DN5963_c0_g1_i2:630-1277(+)	-1.28228
5.5.4.1	Lipid metabolism.phytosterol metabolism.phytosterol esterification.phospholipid:sterol acyltransferase	trinity_dn10199_c1_g2_i1.p1	Transcript	mercator4v5.0: phospholipid:sterol acyltransferase & prot-scriber: phospholipid sterol o acyltransferase & swissprot: Phospholipid--sterol O-acyltransferase & original description: type:5prime_partial len:655 gc:universal TRINITY_DN10199_c1_g2_i1:3-1967(+)	0.0453956
5.5.4.2	Lipid metabolism.phytosterol metabolism.phytosterol esterification.acyl-CoA:cholesterol acyltransferase	trinity_dn1008_c0_g1_i1.p1	Transcript	mercator4v5.0: acyl-CoA:cholesterol acyltransferase & prot-scriber: mboat 2 domain containing protein & swissprot: Long-chain-alcohol O-fatty-acyltransferase & original description: type:5prime_partial len:236 gc:universal TRINITY_DN1008_c0_g1_i1:1416-709(-)	-0.0683079
5.7.1.1	Lipid metabolism.lipid trafficking.acyl-CoA-binding protein activities.acyl-CoA-binding protein *(ACBP1/2/3)	trinity_dn8267_c1_g1_i13.p3	Transcript	mercator4v5.0: acyl-CoA-binding protein *(ACBP1/2/3) & prot-scriber: acyl coa binding domain containing protein & swissprot: Acyl-CoA-binding domain-containing protein 2 & original description: type:complete len:133 gc:universal TRINITY_DN8267_c1_g1_i13:619-221(-)	-1.1233
5.7.1.1	Lipid metabolism.lipid trafficking.acyl-CoA-binding protein activities.acyl-CoA-binding protein *(ACBP1/2/3)	trinity_dn8267_c1_g1_i15.p1	Transcript	mercator4v5.0: acyl-CoA-binding protein *(ACBP1/2/3) & prot-scriber: acyl coa binding domain containing protein & swissprot: Acyl-CoA-binding domain-containing protein 1 & original description: type:5prime_partial len:174 gc:universal TRINITY_DN8267_c1_g1_i15:950-429(-)	-0.657937
5.7.3.1.1.1.1	Lipid metabolism.lipid trafficking.endoplasmic reticulum-plastid lipid transfer.phospholipid transverse translocation.ATP-dependent machinery.ALA-ALIS flippase complex.P4-type ATPase component *(ALA)	trinity_dn5884_c0_g2_i1.p1	Transcript	mercator4v5.0: active component *(ALA) of ALA-ALIS flippase complex & prot-scriber: phospholipid transporting atpase & swissprot: Phospholipid-transporting ATPase 1 & original description: type:complete len:1269 gc:universal TRINITY_DN5884_c0_g2_i1:378-4184(+)	0.485517
5.7.3.1.1.1.1	Lipid metabolism.lipid trafficking.endoplasmic reticulum-plastid lipid transfer.phospholipid transverse translocation.ATP-dependent machinery.ALA-ALIS flippase complex.P4-type ATPase component *(ALA)	trinity_dn7173_c1_g1_i1.p1	Transcript	mercator4v5.0: active component *(ALA) of ALA-ALIS flippase complex & prot-scriber: phospholipid transporting atpase & swissprot: Putative phospholipid-transporting ATPase 9 & original description: type:3prime_partial len:603 gc:universal TRINITY_DN7173_c1_g1_i1:1807-2(-)	-3.23334
5.7.3.1.1.1.1	Lipid metabolism.lipid trafficking.endoplasmic reticulum-plastid lipid transfer.phospholipid transverse translocation.ATP-dependent machinery.ALA-ALIS flippase complex.P4-type ATPase component *(ALA)	trinity_dn7173_c1_g1_i5.p1	Transcript	mercator4v5.0: active component *(ALA) of ALA-ALIS flippase complex & prot-scriber: phospholipid transporting atpase & swissprot: Putative phospholipid-transporting ATPase 9 & original description: type:5prime_partial len:291 gc:universal TRINITY_DN7173_c1_g1_i5:953-81(-)	-1.99207
5.7.3.1.1.1.1	Lipid metabolism.lipid trafficking.endoplasmic reticulum-plastid lipid transfer.phospholipid transverse translocation.ATP-dependent machinery.ALA-ALIS flippase complex.P4-type ATPase component *(ALA)	trinity_dn8333_c0_g1_i1.p1	Transcript	mercator4v5.0: active component *(ALA) of ALA-ALIS flippase complex & prot-scriber: phospholipid transporting atpase & swissprot: Phospholipid-transporting ATPase 1 & original description: type:5prime_partial len:1203 gc:universal TRINITY_DN8333_c0_g1_i1:3-3611(+)	0.0676254
5.7.3.1.1.1.1	Lipid metabolism.lipid trafficking.endoplasmic reticulum-plastid lipid transfer.phospholipid transverse translocation.ATP-dependent machinery.ALA-ALIS flippase complex.P4-type ATPase component *(ALA)	trinity_dn8333_c0_g1_i18.p1	Transcript	mercator4v5.0: active component *(ALA) of ALA-ALIS flippase complex & prot-scriber: phospholipid transporting atpase & swissprot: Phospholipid-transporting ATPase 1 & original description: type:5prime_partial len:1203 gc:universal TRINITY_DN8333_c0_g1_i18:3-3611(+)	0.0676254
5.7.3.1.1.1.1	Lipid metabolism.lipid trafficking.endoplasmic reticulum-plastid lipid transfer.phospholipid transverse translocation.ATP-dependent machinery.ALA-ALIS flippase complex.P4-type ATPase component *(ALA)	trinity_dn10552_c0_g1_i7.p2	Transcript	mercator4v5.0: active component *(ALA) of ALA-ALIS flippase complex & prot-scriber: phospholipid transporting atpase & swissprot: Probable phospholipid-transporting ATPase 8 & original description: type:complete len:311 gc:universal TRINITY_DN10552_c0_g1_i7:3059-3991(+)	-0.228656
5.7.3.1.1.1.1	Lipid metabolism.lipid trafficking.endoplasmic reticulum-plastid lipid transfer.phospholipid transverse translocation.ATP-dependent machinery.ALA-ALIS flippase complex.P4-type ATPase component *(ALA)	trinity_dn13884_c0_g1_i16.p1	Transcript	mercator4v5.0: active component *(ALA) of ALA-ALIS flippase complex & prot-scriber: phospholipid transporting atpase & swissprot: Phospholipid-transporting ATPase 2 & original description: type:complete len:477 gc:universal TRINITY_DN13884_c0_g1_i16:1210-2640(+)	0.465909
5.7.3.1.1.1.1	Lipid metabolism.lipid trafficking.endoplasmic reticulum-plastid lipid transfer.phospholipid transverse translocation.ATP-dependent machinery.ALA-ALIS flippase complex.P4-type ATPase component *(ALA)	trinity_dn31809_c1_g1_i3.p1	Transcript	mercator4v5.0: active component *(ALA) of ALA-ALIS flippase complex & prot-scriber: phospholipid transporting atpase & swissprot: Phospholipid-transporting ATPase 3 & original description: type:complete len:1222 gc:universal TRINITY_DN31809_c1_g1_i3:186-3851(+)	-0.64356
5.7.3.1.1.1.1	Lipid metabolism.lipid trafficking.endoplasmic reticulum-plastid lipid transfer.phospholipid transverse translocation.ATP-dependent machinery.ALA-ALIS flippase complex.P4-type ATPase component *(ALA)	trinity_dn44099_c0_g1_i1.p1	Transcript	mercator4v5.0: active component *(ALA) of ALA-ALIS flippase complex & prot-scriber: phospholipid transporting atpase & swissprot: Putative phospholipid-transporting ATPase 9 & original description: type:3prime_partial len:270 gc:universal TRINITY_DN44099_c0_g1_i1:147-953(+)	-0.24658
5.7.3.1.1.1.2	Lipid metabolism.lipid trafficking.endoplasmic reticulum-plastid lipid transfer.phospholipid transverse translocation.ATP-dependent machinery.ALA-ALIS flippase complex.regulatory component *(ALIS)	trinity_dn12826_c0_g1_i1.p1	Transcript	mercator4v5.0: regulatory component *(ALIS) of ALA-ALIS flippase complex & prot-scriber: ala interacting subunit & swissprot: Putative ALA-interacting subunit 2 & original description: type:complete len:351 gc:universal TRINITY_DN12826_c0_g1_i1:1431-379(-)	0.0804452
5.7.3.3	Lipid metabolism.lipid trafficking.endoplasmic reticulum-plastid lipid transfer.lipid trafficking cofactor *(TGD4)	trinity_dn18955_c0_g1_i4.p1	Transcript	mercator4v5.0: lipid trafficking cofactor *(TGD4) & prot-scriber: protein trigalactosyldiacylglycerol 4 chloroplastic & swissprot: Protein TRIGALACTOSYLDIACYLGLYCEROL 4, chloroplastic & original description: type:complete len:473 gc:universal TRINITY_DN18955_c0_g1_i4:1705-287(-)	-0.39805
5.7.3.5	Lipid metabolism.lipid trafficking.endoplasmic reticulum-plastid lipid transfer.long-chain acyl-CoA synthetase *(LACS9)	trinity_dn2433_c0_g1_i2.p1	Transcript	mercator4v5.0: long-chain acyl-CoA synthetase *(LACS9) & prot-scriber: long chain fatty acid coa ligase & swissprot: Long chain acyl-CoA synthetase 8 & original description: type:complete len:719 gc:universal TRINITY_DN2433_c0_g1_i2:172-2328(+)	-0.478572
5.8.2	Lipid metabolism.cytoplasmic lipid droplet-associated activities.lipid droplet biogenesis factor *(SEIPIN)	trinity_dn5175_c0_g3_i1.p1	Transcript	mercator4v5.0: lipid droplet biogenesis factor *(SEIPIN) & prot-scriber: regulatory protein seipin & swissprot: Seipin-2 & original description: type:complete len:554 gc:universal TRINITY_DN5175_c0_g3_i1:1967-306(-)	-0.5136
5.8.4	Lipid metabolism.cytoplasmic lipid droplet-associated activities.Caleosin-type peroxygenase *(CLO/PXG)	trinity_dn8289_c1_g2_i5.p1	Transcript	mercator4v5.0: Caleosin-type peroxygenase & prot-scriber: peroxygenase & swissprot: Probable peroxygenase 4 & original description: type:5prime_partial len:253 gc:universal TRINITY_DN8289_c1_g2_i5:1271-513(-)	0.213828
5.9.1	Lipid metabolism.plastoglobule-associated activities.Fibrillin plastoglobule core protein *(FBN1/2)	trinity_dn18615_c0_g1_i26.p1	Transcript	mercator4v5.0: Fibrillin plastoglobule core protein *(FBN1/2) & prot-scriber: pap fibrillin domain containing protein & swissprot: Plastid-lipid-associated protein, chloroplastic & original description: type:5prime_partial len:154 gc:universal TRINITY_DN18615_c0_g1_i26:569-108(-)	0.209555
5.9.4	Lipid metabolism.plastoglobule-associated activities.Fibrillin plastoglobule core protein *(FBN8)	trinity_dn6876_c0_g1_i1.p1	Transcript	mercator4v5.0: Fibrillin plastoglobule core protein *(FBN8) & prot-scriber: pap fibrillin domain containing protein & swissprot: Probable plastid-lipid-associated protein 10, chloroplastic & original description: type:complete len:285 gc:universal TRINITY_DN6876_c0_g1_i1:195-1049(+)	0.308243
6.1.2.1.2	Nucleotide metabolism.purines.GMP biosynthesis.AMP deaminase activities.N6-methylated-AMP deaminase *(MAPDA/ADAL)	trinity_dn29938_c0_g1_i3.p1	Transcript	mercator4v5.0: N6-methylated-AMP deaminase *(MAPDA/ADAL) & prot-scriber: adenosine deaminase protein a & swissprot: N6-mAMP deaminase & original description: type:complete len:277 gc:universal TRINITY_DN29938_c0_g1_i3:2679-1849(-)	-0.153263
6.1.3.1	Nucleotide metabolism.purines.salvage pathway.adenine phosphoribosyltransferase *(APT)	trinity_dn8201_c5_g1_i5.p1	Transcript	mercator4v5.0: adenine phosphoribosyltransferase *(APT) & prot-scriber: adenine phosphoribosyltransferase 1 & swissprot: Adenine phosphoribosyltransferase 2 & original description: type:complete len:150 gc:universal TRINITY_DN8201_c5_g1_i5:92-541(+)	-0.622707
6.1.4.2	Nucleotide metabolism.purines.phosphotransfers.guanylate kinase	trinity_dn5863_c2_g1_i3.p1	Transcript	mercator4v5.0: guanylate kinase & prot-scriber: guanylate kinase 2 & swissprot: Guanylate kinase 2, chloroplastic/mitochondrial & original description: type:complete len:305 gc:universal TRINITY_DN5863_c2_g1_i3:84-998(+)	0.269106
6.1.5.10	Nucleotide metabolism.purines.catabolism.ureidoglycine aminohydrolase *(UGly-AH)	trinity_dn6867_c0_g2_i1.p1	Transcript	mercator4v5.0: ureidoglycine aminohydrolase *(UGly-AH) & prot-scriber: cupin 2 domain containing protein & swissprot: (S)-ureidoglycine aminohydrolase & original description: type:5prime_partial len:264 gc:universal TRINITY_DN6867_c0_g2_i1:2-793(+)	0.0917765
6.1.6.2	Nucleotide metabolism.purines.extracellular ATP.apyrase *(APY)	trinity_dn13287_c2_g1_i2.p1	Transcript	mercator4v5.0: apyrase *(APY) & prot-scriber: ectonucleoside triphosphate diphosphohydrolase & swissprot: Probable apyrase 6 & original description: type:complete len:510 gc:universal TRINITY_DN13287_c2_g1_i2:175-1704(+)	-0.745086
6.1.6.3	Nucleotide metabolism.purines.extracellular ATP.adenosine proton symporter *(ENT3)	trinity_dn10202_c0_g1_i3.p1	Transcript	mercator4v5.0: adenosine proton symporter *(ENT3) & prot-scriber: equilibrative nucleotide transporter & swissprot: Equilibrative nucleotide transporter 3 & original description: type:complete len:416 gc:universal TRINITY_DN10202_c0_g1_i3:391-1638(+)	0.36602
6.2.1.1.1	Nucleotide metabolism.pyrimidines.de novo biosynthesis.carbamoyl phosphate synthetase heterodimer.large subunit *(CarB)	trinity_dn20828_c1_g1_i2.p2	Transcript	mercator4v5.0: large subunit of carbamoyl phosphate synthetase heterodimer & prot-scriber: carbamoyl phosphate synthase large chain & swissprot: Carbamoyl-phosphate synthase large chain, chloroplastic & original description: type:3prime_partial len:913 gc:universal TRINITY_DN20828_c1_g1_i2:2737-2(-)	-4.04864
6.2.1.2	Nucleotide metabolism.pyrimidines.de novo biosynthesis.aspartate transcarbamoylase *(ATC)	trinity_dn7695_c0_g1_i6.p1	Transcript	mercator4v5.0: aspartate transcarbamoylase *(ATC) & prot-scriber: aspartate carbamoyltransferase 1 & swissprot: Aspartate carbamoyltransferase 2, chloroplastic & original description: type:complete len:403 gc:universal TRINITY_DN7695_c0_g1_i6:132-1340(+)	0.370989
6.2.1.5	Nucleotide metabolism.pyrimidines.de novo biosynthesis.UMP synthase *(UMPS)	trinity_dn45641_c0_g1_i2.p1	Transcript	mercator4v5.0: UMP synthase *(UMPS) & prot-scriber: uridine 5 monophosphate synthase & swissprot: Uridine 5-monophosphate synthase (Fragment) & original description: type:complete len:321 gc:universal TRINITY_DN45641_c0_g1_i2:1300-338(-)	0.417974
6.2.2.1	Nucleotide metabolism.pyrimidines.salvage pathway.uridine/cytidine kinase *(UCK)	trinity_dn4828_c0_g1_i4.p1	Transcript	mercator4v5.0: uridine/cytidine kinase & prot-scriber: uridine cytidine kinase 1 & swissprot: Uridine kinase-like protein 1, chloroplastic & original description: type:5prime_partial len:351 gc:universal TRINITY_DN4828_c0_g1_i4:3-1055(+)	0.2028
6.2.2.1	Nucleotide metabolism.pyrimidines.salvage pathway.uridine/cytidine kinase *(UCK)	trinity_dn22585_c0_g1_i24.p1	Transcript	mercator4v5.0: uridine/cytidine kinase & prot-scriber: uridine kinase 1 & swissprot: Uridine kinase-like protein 1, chloroplastic & original description: type:internal len:322 gc:universal TRINITY_DN22585_c0_g1_i24:965-3(-)	-0.25867
6.2.4.4	Nucleotide metabolism.pyrimidines.catabolism.dihydopyrimidine aminohydrolase *(PYD2)	trinity_dn6645_c0_g1_i14.p1	Transcript	mercator4v5.0: dihydopyrimidine aminohydrolase & prot-scriber: amidohydro rel domain containing protein & swissprot: Dihydropyrimidinase & original description: type:5prime_partial len:409 gc:universal TRINITY_DN6645_c0_g1_i14:1699-473(-)	-0.10711
6.2.4.5	Nucleotide metabolism.pyrimidines.catabolism.beta-ureidopropionase *(PYD3)	trinity_dn8399_c1_g2_i1.p1	Transcript	mercator4v5.0: beta-ureidopropionase & prot-scriber: cn hydrolase domain containing protein & swissprot: Beta-ureidopropionase & original description: type:5prime_partial len:437 gc:universal TRINITY_DN8399_c1_g2_i1:1637-327(-)	-0.497698
6.3.1.2	Nucleotide metabolism.deoxynucleotides.biosynthesis.thymidylate synthase *(DRTS)	trinity_dn471_c1_g1_i3.p1	Transcript	mercator4v5.0: thymidylate synthase *(DRTS) & prot-scriber: bifunctional dihydrofolate reductase thymidylate synthase & swissprot: Bifunctional dihydrofolate reductase-thymidylate synthase & original description: type:5prime_partial len:478 gc:universal TRINITY_DN471_c1_g1_i3:3168-1735(-)	-1.03139
6.3.2.2	Nucleotide metabolism.deoxynucleotides.salvage pathway.multisubstrate deoxyribonucleoside kinase *(TK2)	trinity_dn26952_c1_g2_i2.p1	Transcript	mercator4v5.0: multisubstrate deoxyribonucleoside kinase *(TK2) & prot-scriber: dnk domain containing protein & swissprot: no annotation & original description: type:3prime_partial len:536 gc:universal TRINITY_DN26952_c1_g2_i2:1606-2(-)	-0.332131
7.5.1.1	Coenzyme metabolism.tetrahydrofolate metabolism.p-aminobenzoate biosynthesis.aminodeoxychorismate synthase	trinity_dn12554_c0_g1_i5.p2	Transcript	mercator4v5.0: aminodeoxychorismate synthase & prot-scriber: anthranilate synthase component & swissprot: Aminodeoxychorismate synthase, chloroplastic & original description: type:complete len:371 gc:universal TRINITY_DN12554_c0_g1_i5:220-1332(+)	0.295597
7.5.1.1	Coenzyme metabolism.tetrahydrofolate metabolism.p-aminobenzoate biosynthesis.aminodeoxychorismate synthase	trinity_dn12554_c0_g1_i7.p2	Transcript	mercator4v5.0: aminodeoxychorismate synthase & prot-scriber: anthranilate synthase component & swissprot: Aminodeoxychorismate synthase, chloroplastic & original description: type:complete len:371 gc:universal TRINITY_DN12554_c0_g1_i7:220-1332(+)	0.295597
7.5.5	Coenzyme metabolism.tetrahydrofolate metabolism.dihydrofolate reductase *(DRTS)	trinity_dn471_c1_g1_i3.p1	Transcript	mercator4v5.0: dihydrofolate reductase *(DRTS) & prot-scriber: bifunctional dihydrofolate reductase thymidylate synthase & swissprot: Bifunctional dihydrofolate reductase-thymidylate synthase & original description: type:5prime_partial len:478 gc:universal TRINITY_DN471_c1_g1_i3:3168-1735(-)	-1.03139
7.5.7.4	Coenzyme metabolism.tetrahydrofolate metabolism.tetrahydrofolate (THF) interconversions.5,10-methylene-THF reductase	trinity_dn18516_c0_g2_i3.p1	Transcript	mercator4v5.0: 5,10-methylene-THF reductase & prot-scriber: 5 10 methylenetetrahydrofolate reductase & swissprot: Methylenetetrahydrofolate reductase 1 & original description: type:complete len:460 gc:universal TRINITY_DN18516_c0_g2_i3:160-1539(+)	0.568468
7.8.2.1	Coenzyme metabolism.prenylquinone biosynthesis.solanesyl diphosphate synthase activities.solanesyl diphosphate synthase *(SPS1/2)	trinity_dn1266_c0_g1_i1.p1	Transcript	mercator4v5.0: solanesyl diphosphate synthase *(SPS1/2) & prot-scriber: of solanesyl diphosphate synthase 1 chloroplastic & swissprot: Solanesyl diphosphate synthase 1, chloroplastic & original description: type:5prime_partial len:303 gc:universal TRINITY_DN1266_c0_g1_i1:1500-592(-)	0.911637
7.8.2.1	Coenzyme metabolism.prenylquinone biosynthesis.solanesyl diphosphate synthase activities.solanesyl diphosphate synthase *(SPS1/2)	trinity_dn1266_c0_g1_i7.p1	Transcript	mercator4v5.0: solanesyl diphosphate synthase *(SPS1/2) & prot-scriber: of solanesyl diphosphate synthase 1 chloroplastic & swissprot: Solanesyl diphosphate synthase 1, chloroplastic & original description: type:complete len:422 gc:universal TRINITY_DN1266_c0_g1_i7:1686-421(-)	-0.660326
7.8.3.3	Coenzyme metabolism.prenylquinone biosynthesis.ubiquinone biosynthesis.C-methyltransferase *(COQ5)	trinity_dn8018_c0_g1_i1.p1	Transcript	mercator4v5.0: C-methyltransferase *(COQ5) & prot-scriber: 2 methoxy polyprenyl 4 benzoquinol methylase mitochondrial & swissprot: 2-methoxy-6-polyprenyl-1,4-benzoquinol methylase, mitochondrial & original description: type:5prime_partial len:315 gc:universal TRINITY_DN8018_c0_g1_i1:3-947(+)	-0.737508
7.8.3.6.1	Coenzyme metabolism.prenylquinone biosynthesis.ubiquinone biosynthesis.accessory protein activities.accessory protein *(COQ4)	trinity_dn7976_c0_g1_i25.p1	Transcript	mercator4v5.0: accessory protein *(COQ4) & prot-scriber: ubiquinone biosynthesis protein coq homolog 1 mitochondrial & swissprot: Ubiquinone biosynthesis protein COQ4 homolog, mitochondrial & original description: type:5prime_partial len:203 gc:universal TRINITY_DN7976_c0_g1_i25:788-180(-)	-0.355029
7.8.3.6.3	Coenzyme metabolism.prenylquinone biosynthesis.ubiquinone biosynthesis.accessory protein activities.accessory protein *(COQ9)	trinity_dn4689_c0_g1_i2.p1	Transcript	mercator4v5.0: accessory protein *(COQ9) & prot-scriber: ubiquinone biosynthesis protein coq & swissprot: no annotation & original description: type:complete len:319 gc:universal TRINITY_DN4689_c0_g1_i2:319-1275(+)	-1.52842
7.8.4.1	Coenzyme metabolism.prenylquinone biosynthesis.plastoquinone biosynthesis.homogentisate solanesyltransferase *(HST)	trinity_dn41723_c0_g1_i1.p1	Transcript	mercator4v5.0: homogentisate solanesyltransferase *(HST) & prot-scriber: quality protein homogentisate solanesyltransferase chloroplastic & swissprot: Homogentisate solanesyltransferase, chloroplastic & original description: type:5prime_partial len:400 gc:universal TRINITY_DN41723_c0_g1_i1:1631-432(-)	0.00720049
7.8.4.2	Coenzyme metabolism.prenylquinone biosynthesis.plastoquinone biosynthesis.MSBQ-methyltransferase *(APG1)	trinity_dn976_c0_g1_i2.p1	Transcript	mercator4v5.0: MSBQ-methyltransferase *(APG1) & prot-scriber: sam mpbq msbq mt domain containing protein & swissprot: 2-methyl-6-phytyl-1,4-hydroquinone methyltransferase, chloroplastic & original description: type:3prime_partial len:201 gc:universal TRINITY_DN976_c0_g1_i2:600-1(-)	-0.322321
7.8.4.2	Coenzyme metabolism.prenylquinone biosynthesis.plastoquinone biosynthesis.MSBQ-methyltransferase *(APG1)	trinity_dn976_c0_g1_i4.p1	Transcript	mercator4v5.0: MSBQ-methyltransferase *(APG1) & prot-scriber: sam mpbq msbq mt domain containing protein & swissprot: 2-methyl-6-phytyl-1,4-hydroquinone methyltransferase, chloroplastic & original description: type:3prime_partial len:281 gc:universal TRINITY_DN976_c0_g1_i4:840-1(-)	-0.132966
7.9.1.1	Coenzyme metabolism.NAD/NADP biosynthesis.de-novo pathway.aspartate oxidase	trinity_dn14025_c0_g1_i1.p1	Transcript	mercator4v5.0: aspartate oxidase & prot-scriber: l aspartate oxidase & swissprot: L-aspartate oxidase, chloroplastic & original description: type:complete len:352 gc:universal TRINITY_DN14025_c0_g1_i1:1568-2623(+)	-0.192058
7.9.2.2	Coenzyme metabolism.NAD/NADP biosynthesis.Preiss-Handler salvage pathway.nicotinate phosphoribosyltransferase *(NAPRT)	trinity_dn1796_c0_g1_i10.p1	Transcript	mercator4v5.0: nicotinate phosphoribosyltransferase *(NAPRT) & prot-scriber: nicotinate phosphoribosyltransferase & swissprot: Nicotinate phosphoribosyltransferase 1 & original description: type:3prime_partial len:465 gc:universal TRINITY_DN1796_c0_g1_i10:1392-1(-)	-0.360197
7.9.5	Coenzyme metabolism.NAD/NADP biosynthesis.NAD kinase	trinity_dn8427_c1_g2_i1.p1	Transcript	mercator4v5.0: NAD kinase & prot-scriber: nad kinase 2 chloroplastic & swissprot: NAD kinase 2, chloroplastic & original description: type:complete len:876 gc:universal TRINITY_DN8427_c1_g2_i1:2794-167(-)	-0.159878
7.9.5	Coenzyme metabolism.NAD/NADP biosynthesis.NAD kinase	trinity_dn25197_c1_g1_i2.p1	Transcript	mercator4v5.0: NAD kinase & prot-scriber: nad kinase protein & swissprot: NADH kinase & original description: type:complete len:313 gc:universal TRINITY_DN25197_c1_g1_i2:1107-169(-)	-0.132944
7.9.6.2	Coenzyme metabolism.NAD/NADP biosynthesis.NAD homeostasis.pyrophosphohydrolase *(NUDX)	trinity_dn4610_c0_g1_i4.p1	Transcript	mercator4v5.0: pyrophosphohydrolase *(NUDX) & prot-scriber: nudix hydrolase domain containing protein & swissprot: Nudix hydrolase 2 & original description: type:complete len:347 gc:universal TRINITY_DN4610_c0_g1_i4:1335-295(-)	0.323088
7.9.6.2	Coenzyme metabolism.NAD/NADP biosynthesis.NAD homeostasis.pyrophosphohydrolase *(NUDX)	trinity_dn4610_c0_g1_i5.p1	Transcript	mercator4v5.0: pyrophosphohydrolase *(NUDX) & prot-scriber: nudix hydrolase domain containing protein & swissprot: Nudix hydrolase 2 & original description: type:complete len:271 gc:universal TRINITY_DN4610_c0_g1_i5:1075-263(-)	-0.169167
7.10.3	Coenzyme metabolism.FMN/FAD biosynthesis.bifunctional GTP cyclohydrolase II *(RibA) and DHBP synthase *(RibB)	trinity_dn1320_c0_g1_i1.p1	Transcript	mercator4v5.0: bifunctional GTP cyclohydrolase II *(RibA) and DHBP synthase *(RibB) & prot-scriber: riboflavin biosynthesis protein ribba & swissprot: Bifunctional riboflavin biosynthesis protein RIBA 1, chloroplastic & original description: type:complete len:563 gc:universal TRINITY_DN1320_c0_g1_i1:2213-525(-)	-0.932637
7.11.2	Coenzyme metabolism.phosphoadenosine phosphosulfate (PAPS) homeostasis.adenosine phosphosulfate kinase *(APK)	trinity_dn1568_c0_g2_i1.p1	Transcript	mercator4v5.0: adenosine phosphosulfate kinase & prot-scriber: quality protein adenylyl sulfate kinase 2 & swissprot: Adenylyl-sulfate kinase, chloroplastic & original description: type:complete len:307 gc:universal TRINITY_DN1568_c0_g2_i1:1295-375(-)	-1.00767
7.12.1.1.1.1	Coenzyme metabolism.iron-sulfur cluster assembly machinery.plastidial SUF system.assembly phase.SUF-BCD scaffold complex.component *(SUF-B)	trinity_dn22867_c1_g1_i3.p1	Transcript	mercator4v5.0: component *(SUF-B) of plastidial SUF system assembly phase & prot-scriber: upf protein ycf & swissprot: UPF0051 protein ABCI8, chloroplastic & original description: type:5prime_partial len:586 gc:universal TRINITY_DN22867_c1_g1_i3:2-1759(+)	0.712265
7.12.1.2.4	Coenzyme metabolism.iron-sulfur cluster assembly machinery.plastidial SUF system.transfer phase.assembly factor *(IBA57.2)	trinity_dn14409_c0_g1_i10.p1	Transcript	mercator4v5.0: assembly factor IBA57.2 of plastidial SUF system transfer phase & prot-scriber: gcv t domain containing protein & swissprot: Putative transferase At1g60990, chloroplastic & original description: type:complete len:208 gc:universal TRINITY_DN14409_c0_g1_i10:1539-916(-)	0.321871
7.12.1.2.4	Coenzyme metabolism.iron-sulfur cluster assembly machinery.plastidial SUF system.transfer phase.assembly factor *(IBA57.2)	trinity_dn14409_c0_g1_i13.p1	Transcript	mercator4v5.0: assembly factor IBA57.2 of plastidial SUF system transfer phase & prot-scriber: gcv t domain containing protein & swissprot: Putative transferase At1g60990, chloroplastic & original description: type:complete len:208 gc:universal TRINITY_DN14409_c0_g1_i13:1213-590(-)	0.321871
7.12.1.2.4	Coenzyme metabolism.iron-sulfur cluster assembly machinery.plastidial SUF system.transfer phase.assembly factor *(IBA57.2)	trinity_dn14409_c0_g1_i9.p1	Transcript	mercator4v5.0: assembly factor IBA57.2 of plastidial SUF system transfer phase & prot-scriber: gcv t domain containing protein & swissprot: Putative transferase At1g60990, chloroplastic & original description: type:complete len:208 gc:universal TRINITY_DN14409_c0_g1_i9:629-6(-)	0.321871
7.12.2.1.6	Coenzyme metabolism.iron-sulfur cluster assembly machinery.mitochondrial ISC system.assembly phase.adrenodoxin oxidoreductase *(FDXR)	trinity_dn23648_c0_g1_i7.p1	Transcript	mercator4v5.0: adrenodoxin oxidoreductase of mitochondrial ISC system assembly phase & prot-scriber: nadph adrenodoxin oxidoreductase mitochondrial & swissprot: NADPH:adrenodoxin oxidoreductase, mitochondrial & original description: type:3prime_partial len:376 gc:universal TRINITY_DN23648_c0_g1_i7:103-1227(+)	0.005489
7.12.2.2.3	Coenzyme metabolism.iron-sulfur cluster assembly machinery.mitochondrial ISC system.transfer phase.assembly factor *(INDL)	trinity_dn9705_c1_g1_i8.p1	Transcript	mercator4v5.0: assembly factor INDL of mitochondrial ISC system transfer phase & prot-scriber: iron sulfur cluster carrier protein & swissprot: Fe-S cluster assembly factor HCF101, chloroplastic & original description: type:complete len:303 gc:universal TRINITY_DN9705_c1_g1_i8:921-13(-)	-0.786982
7.12.2.2.4	Coenzyme metabolism.iron-sulfur cluster assembly machinery.mitochondrial ISC system.transfer phase.assembly factor *(IBA57.1)	trinity_dn2812_c0_g1_i6.p1	Transcript	mercator4v5.0: assembly factor IBA57.1 of mitochondrial ISC system transfer phase & prot-scriber: trna modifying protein ygfz & swissprot: Putative transferase At4g12130, mitochondrial & original description: type:complete len:487 gc:universal TRINITY_DN2812_c0_g1_i6:1634-174(-)	-0.23871
7.12.3.2.1	Coenzyme metabolism.iron-sulfur cluster assembly machinery.cytosolic CIA system.transfer phase.assembly factor *(CIA1)	trinity_dn35426_c0_g2_i5.p1	Transcript	mercator4v5.0: assembly factor CIA1 of cytosolic CIA system transfer phase & prot-scriber: isoform protein cia & swissprot: Protein CIA1 & original description: type:complete len:310 gc:universal TRINITY_DN35426_c0_g2_i5:235-1164(+)	0.166234
7.13.1.2.1	Coenzyme metabolism.tetrapyrrole biosynthesis.5-aminolevulinic acid formation.glutamyl-tRNA reductase activity.glutamyl-tRNA reductase *(HEMA)	trinity_dn5920_c0_g1_i3.p1	Transcript	mercator4v5.0: glutamyl-tRNA reductase *(HEMA) & prot-scriber: glutamyl trna reductase 1 & swissprot: Glutamyl-tRNA reductase 1, chloroplastic & original description: type:5prime_partial len:398 gc:universal TRINITY_DN5920_c0_g1_i3:1512-319(-)	-0.200878
7.13.1.2.2	Coenzyme metabolism.tetrapyrrole biosynthesis.5-aminolevulinic acid formation.glutamyl-tRNA reductase activity.regulatory factor *(FLU)	trinity_dn6185_c0_g2_i4.p1	Transcript	mercator4v5.0: regulatory protein *(FLU) of glutamyl-tRNA reductase activity & prot-scriber: protein fluorescent in blue light chloroplastic isoform & swissprot: Protein FLUORESCENT IN BLUE LIGHT, chloroplastic & original description: type:5prime_partial len:387 gc:universal TRINITY_DN6185_c0_g2_i4:1-1161(+)	0.245939
7.13.4.1	Coenzyme metabolism.tetrapyrrole biosynthesis.protoporphyrin IX formation.uroporphyrinogen III decarboxylase *(HEME)	trinity_dn3552_c0_g1_i1.p1	Transcript	mercator4v5.0: uroporphyrinogen III decarboxylase *(HEME) & prot-scriber: uroporphyrinogen decarboxylase 1 & swissprot: Uroporphyrinogen decarboxylase, chloroplastic & original description: type:5prime_partial len:335 gc:universal TRINITY_DN3552_c0_g1_i1:1-1005(+)	0.336901
7.13.4.2.1	Coenzyme metabolism.tetrapyrrole biosynthesis.protoporphyrin IX formation.coproporphyrinogen III oxidase activities.oxygen-dependent coproporphyrinogen III oxidase *(HEMF)	trinity_dn2877_c1_g1_i1.p1	Transcript	mercator4v5.0: oxygen-dependent coproporphyrinogen III oxidase *(HEMF) & prot-scriber: oxygen dependent coproporphyrinogen iii oxidase & swissprot: Oxygen-dependent coproporphyrinogen-III oxidase, chloroplastic & original description: type:complete len:415 gc:universal TRINITY_DN2877_c1_g1_i1:256-1500(+)	0.264897
7.13.4.3	Coenzyme metabolism.tetrapyrrole biosynthesis.protoporphyrin IX formation.protoporphyrinogen IX oxidase	trinity_dn5907_c1_g1_i9.p1	Transcript	mercator4v5.0: protoporphyrinogen IX oxidase & prot-scriber: protoporphyrinogen oxidase 1 chloroplastic & swissprot: Protoporphyrinogen oxidase 1, chloroplastic & original description: type:complete len:553 gc:universal TRINITY_DN5907_c1_g1_i9:2047-389(-)	0.198819
7.15.1.2	Coenzyme metabolism.chlorophyll metabolism.chlorophyll biosynthesis.Mg-protoporphyrin IX O-methyltransferase *(CHLM)	trinity_dn18981_c0_g5_i3.p1	Transcript	mercator4v5.0: Mg-protoporphyrin IX O-methyltransferase *(CHLM) & prot-scriber: mg por mtran c domain containing protein & swissprot: Magnesium protoporphyrin IX methyltransferase, chloroplastic & original description: type:complete len:188 gc:universal TRINITY_DN18981_c0_g5_i3:478-1041(+)	-0.162923
7.15.3.4.3	Coenzyme metabolism.chlorophyll metabolism.chlorophyll catabolism.phytol degradation.phytyl ester synthase *(PES)	trinity_dn3111_c0_g1_i18.p1	Transcript	mercator4v5.0: phytyl ester synthase *(PES) & prot-scriber: hydrolase 4 domain containing protein & swissprot: Acyltransferase-like protein At1g54570, chloroplastic & original description: type:5prime_partial len:652 gc:universal TRINITY_DN3111_c0_g1_i18:2452-497(-)	0.0844897
7.15.3.4.3	Coenzyme metabolism.chlorophyll metabolism.chlorophyll catabolism.phytol degradation.phytyl ester synthase *(PES)	trinity_dn6007_c0_g2_i4.p1	Transcript	mercator4v5.0: phytyl ester synthase *(PES) & prot-scriber: hydrolase 4 domain containing protein & swissprot: Acyltransferase-like protein At1g54570, chloroplastic & original description: type:complete len:620 gc:universal TRINITY_DN6007_c0_g2_i4:84-1943(+)	0.377869
7.16.2	Coenzyme metabolism.phylloquinone biosynthesis.isochorismate synthase *(MenF/ICS)	trinity_dn7347_c0_g3_i2.p1	Transcript	mercator4v5.0: isochorismate synthase *(MenF/ICS) & prot-scriber: isochorismate synthase 1 & swissprot: Isochorismate synthase, chloroplastic & original description: type:complete len:339 gc:universal TRINITY_DN7347_c0_g3_i2:825-1841(+)	-0.379475
8.5.2.2	Polyamine metabolism.polyamine degradation.FAD-dependent polyamine oxidase activities.peroxisomal polyamine oxidase *(PAO2/3/4)	trinity_dn5715_c1_g1_i7.p1	Transcript	mercator4v5.0: peroxisomal polyamine oxidase *(PAO2/3/4) & prot-scriber: amino oxidase domain containing protein & swissprot: Probable polyamine oxidase 4 & original description: type:complete len:493 gc:universal TRINITY_DN5715_c1_g1_i7:1944-466(-)	-0.305792
8.5.2.2	Polyamine metabolism.polyamine degradation.FAD-dependent polyamine oxidase activities.peroxisomal polyamine oxidase *(PAO2/3/4)	trinity_dn9199_c3_g1_i2.p1	Transcript	mercator4v5.0: peroxisomal polyamine oxidase *(PAO2/3/4) & prot-scriber: amino oxidase domain containing protein & swissprot: Probable polyamine oxidase 4 & original description: type:complete len:368 gc:universal TRINITY_DN9199_c3_g1_i2:959-2062(+)	-1.03686
9.1.1.1	Secondary metabolism.terpenoids.mevalonate pathway.acetyl-CoA C-acyltransferase	trinity_dn2643_c0_g1_i17.p1	Transcript	mercator4v5.0: acetyl-CoA C-acyltransferase & prot-scriber: acetyl coa transferase mitochondrial & swissprot: Acetyl-CoA acetyltransferase, cytosolic 1 & original description: type:complete len:409 gc:universal TRINITY_DN2643_c0_g1_i17:145-1371(+)	-1.49342
9.1.2.1.2	Secondary metabolism.terpenoids.methylerythritol phosphate (MEP) pathway.1-deoxy-d-xylulose 5-phosphate import.D-xylulose 5-phosphate transporter	trinity_dn4336_c0_g4_i4.p1	Transcript	mercator4v5.0: D-xylulose 5-phosphate transporter & prot-scriber: triose phosphate translocator tpt chloroplastic & swissprot: Xylulose 5-phosphate/phosphate translocator, chloroplastic & original description: type:5prime_partial len:436 gc:universal TRINITY_DN4336_c0_g4_i4:1906-599(-)	-0.689078
9.1.2.2	Secondary metabolism.terpenoids.methylerythritol phosphate (MEP) pathway.1-deoxy-D-xylulose 5-phosphate synthase *(DXS)	trinity_dn169389_c0_g1_i2.p2	Transcript	mercator4v5.0: 1-deoxy-D-xylulose 5-phosphate synthase *(DXS) & prot-scriber: 1 deoxy d xylulose phosphate synthase & swissprot: 1-deoxy-D-xylulose-5-phosphate synthase 1, chloroplastic & original description: type:3prime_partial len:637 gc:universal TRINITY_DN169389_c0_g1_i2:1908-1(-)	-0.26773
9.1.4.2	Secondary metabolism.terpenoids.terpene biosynthesis.mono-/sesquiterpene-/diterpene synthase	trinity_dn22346_c0_g2_i21.p1	Transcript	mercator4v5.0: mono-/sesquiterpene-/diterpene synthase & prot-scriber: ent kaur ene synthase chloroplastic & swissprot: Ent-kaurene synthase TSP4, chloroplastic & original description: type:complete len:792 gc:universal TRINITY_DN22346_c0_g2_i21:2562-187(-)	-0.69313
9.1.4.3	Secondary metabolism.terpenoids.terpene biosynthesis.triterpenoid synthase	trinity_dn1301_c0_g1_i12.p2	Transcript	mercator4v5.0: triterpenoid synthase & prot-scriber: cycloartenol synthase & swissprot: Cycloartenol Synthase & original description: type:complete len:234 gc:universal TRINITY_DN1301_c0_g1_i12:2563-1862(-)	-0.749201
9.1.6.1.7	Secondary metabolism.terpenoids.carotenoid biosynthesis.carotenes.carotenoid isomerase *(CrtISO)	trinity_dn21720_c0_g2_i4.p1	Transcript	mercator4v5.0: carotenoid isomerase *(CrtISO) & prot-scriber: prolycopene isomerase 1 chloroplastic & swissprot: Prolycopene isomerase, chloroplastic & original description: type:complete len:698 gc:universal TRINITY_DN21720_c0_g2_i4:2659-566(-)	-0.10404
9.2.1.1.1	Secondary metabolism.phenolics.p-coumaroyl-CoA biosynthesis.phenylalanine ammonia lyase activity.phenylalanine ammonia lyase *(PAL)	trinity_dn609_c0_g1_i5.p1	Transcript	mercator4v5.0: phenylalanine ammonia lyase *(PAL) & prot-scriber: phenylalanine ammonia lyase & swissprot: Phenylalanine ammonia-lyase & original description: type:complete len:711 gc:universal TRINITY_DN609_c0_g1_i5:148-2280(+)	-2.07932
9.2.2.1.1	Secondary metabolism.phenolics.flavonoid biosynthesis.polyketide/acetate pathway.enoyl-CoA hydratase *(ECH)	trinity_dn9321_c0_g1_i1.p1	Transcript	mercator4v5.0: enoyl-CoA hydratase *(ECH) & prot-scriber: 3 hydroxyisobutyryl coa hydrolase protein 1 mitochondrial & swissprot: 3-hydroxyisobutyryl-CoA hydrolase-like protein 5 & original description: type:complete len:395 gc:universal TRINITY_DN9321_c0_g1_i1:608-1792(+)	-0.347476
9.2.2.1.1	Secondary metabolism.phenolics.flavonoid biosynthesis.polyketide/acetate pathway.enoyl-CoA hydratase *(ECH)	trinity_dn9321_c0_g1_i3.p1	Transcript	mercator4v5.0: enoyl-CoA hydratase *(ECH) & prot-scriber: 3 hydroxyisobutyryl coa hydrolase protein 1 mitochondrial & swissprot: 3-hydroxyisobutyryl-CoA hydrolase-like protein 5 & original description: type:complete len:395 gc:universal TRINITY_DN9321_c0_g1_i3:241-1425(+)	-0.347476
9.2.2.1.3	Secondary metabolism.phenolics.flavonoid biosynthesis.polyketide/acetate pathway.3-ketoacyl-CoA thiolase *(KAT1/2/5)	trinity_dn1736_c0_g2_i16.p1	Transcript	mercator4v5.0: 3-ketoacyl-CoA thiolase *(KAT1/2/5) & prot-scriber: 3 ketoacyl coa thiolase 1 peroxisomal & swissprot: 3-ketoacyl-CoA thiolase 2, peroxisomal & original description: type:complete len:344 gc:universal TRINITY_DN1736_c0_g2_i16:1527-496(-)	0.100028
9.2.2.1.3	Secondary metabolism.phenolics.flavonoid biosynthesis.polyketide/acetate pathway.3-ketoacyl-CoA thiolase *(KAT1/2/5)	trinity_dn1736_c0_g2_i8.p1	Transcript	mercator4v5.0: 3-ketoacyl-CoA thiolase *(KAT1/2/5) & prot-scriber: 3 ketoacyl coa thiolase 1 peroxisomal & swissprot: 3-ketoacyl-CoA thiolase 2, peroxisomal & original description: type:complete len:344 gc:universal TRINITY_DN1736_c0_g2_i8:1527-496(-)	0.100028
9.2.2.1.4	Secondary metabolism.phenolics.flavonoid biosynthesis.polyketide/acetate pathway.acetyl-CoA carboxylase *(ACC)	trinity_dn10615_c0_g1_i4.p1	Transcript	mercator4v5.0: acetyl-CoA carboxylase *(ACC) & prot-scriber: acetyl coa carboxylase & swissprot: Acetyl-CoA carboxylase 1 & original description: type:complete len:2269 gc:universal TRINITY_DN10615_c0_g1_i4:7429-623(-)	-1.27507
9.2.2.7.3	Secondary metabolism.phenolics.flavonoid biosynthesis.flavonol glycosides.flavonol-3-O-glycoside rhamnosyltransferase	trinity_dn57041_c0_g1_i10.p1	Transcript	mercator4v5.0: flavonol-3-O-glycoside rhamnosyltransferase & prot-scriber: udp glycosyltransferase protein & swissprot: UDP-glycosyltransferase 89A2 & original description: type:5prime_partial len:430 gc:universal TRINITY_DN57041_c0_g1_i10:1488-199(-)	0.338109
9.2.2.8.1	Secondary metabolism.phenolics.flavonoid biosynthesis.aurones.aureusidin synthase	trinity_dn3594_c1_g1_i7.p1	Transcript	mercator4v5.0: aureusidin synthase & prot-scriber: polyphenol oxidase chloroplastic & swissprot: Polyphenol oxidase, chloroplastic & original description: type:3prime_partial len:488 gc:universal TRINITY_DN3594_c1_g1_i7:74-1534(+)	0.196769
9.2.2.9.3	Secondary metabolism.phenolics.flavonoid biosynthesis.isoflavonoids.isoflavone reductase	trinity_dn27241_c1_g2_i5.p1	Transcript	mercator4v5.0: isoflavone reductase & prot-scriber: bifunctional pinoresinol lariciresinol reductase & swissprot: Probable pinoresinol-lariciresinol reductase 3 & original description: type:complete len:127 gc:universal TRINITY_DN27241_c1_g2_i5:597-217(-)	-1.3106
9.2.2.9.3	Secondary metabolism.phenolics.flavonoid biosynthesis.isoflavonoids.isoflavone reductase	trinity_dn27241_c1_g2_i7.p1	Transcript	mercator4v5.0: isoflavone reductase & prot-scriber: bifunctional pinoresinol lariciresinol reductase & swissprot: Probable pinoresinol-lariciresinol reductase 3 & original description: type:complete len:162 gc:universal TRINITY_DN27241_c1_g2_i7:702-217(-)	0.0730607
10.2.1.2	Redox homeostasis.glutathione-based redox regulation.glutathione biosynthesis.glutathione synthetase *(GS)	trinity_dn6530_c1_g1_i13.p1	Transcript	mercator4v5.0: glutathione synthetase *(GS) & prot-scriber: glutathione synthetase & swissprot: Glutathione synthetase, chloroplastic & original description: type:complete len:465 gc:universal TRINITY_DN6530_c1_g1_i13:1992-598(-)	-0.424814
10.2.2.2	Redox homeostasis.glutathione-based redox regulation.glutathione degradation.oxoprolinase	trinity_dn50709_c0_g2_i7.p1	Transcript	mercator4v5.0: oxoprolinase & prot-scriber: 5 oxoprolinase atp hydrolysing & swissprot: 5-oxoprolinase & original description: type:complete len:1264 gc:universal TRINITY_DN50709_c0_g2_i7:190-3981(+)	0.227275
10.2.3.3	Redox homeostasis.glutathione-based redox regulation.glutathione S-transferase activities.class tau glutathione S-transferase	trinity_dn564_c0_g1_i15.p1	Transcript	mercator4v5.0: class tau glutathione S-transferase & prot-scriber: arath glutathione s tranferae & swissprot: Probable glutathione S-transferase & original description: type:complete len:225 gc:universal TRINITY_DN564_c0_g1_i15:919-245(-)	0.919982
10.2.3.3	Redox homeostasis.glutathione-based redox regulation.glutathione S-transferase activities.class tau glutathione S-transferase	trinity_dn713_c0_g1_i19.p1	Transcript	mercator4v5.0: class tau glutathione S-transferase & prot-scriber: arath glutathione s tranferae & swissprot: Probable glutathione S-transferase & original description: type:3prime_partial len:142 gc:universal TRINITY_DN713_c0_g1_i19:424-2(-)	0.218842
10.2.3.3	Redox homeostasis.glutathione-based redox regulation.glutathione S-transferase activities.class tau glutathione S-transferase	trinity_dn7207_c0_g2_i1.p1	Transcript	mercator4v5.0: class tau glutathione S-transferase & prot-scriber: arath glutathione s tranferae & swissprot: Probable glutathione S-transferase & original description: type:complete len:224 gc:universal TRINITY_DN7207_c0_g2_i1:857-186(-)	-0.445787
10.2.3.3	Redox homeostasis.glutathione-based redox regulation.glutathione S-transferase activities.class tau glutathione S-transferase	trinity_dn8637_c3_g1_i7.p1	Transcript	mercator4v5.0: class tau glutathione S-transferase & prot-scriber: arath glutathione s tranferae & swissprot: Probable glutathione S-transferase & original description: type:complete len:222 gc:universal TRINITY_DN8637_c3_g1_i7:923-258(-)	0.785214
10.2.3.5	Redox homeostasis.glutathione-based redox regulation.glutathione S-transferase activities.class lambda glutathione S-transferase	trinity_dn2947_c0_g1_i9.p1	Transcript	mercator4v5.0: class lambda glutathione S-transferase & prot-scriber: gst n termial domai cotaiig protei & swissprot: Protein IN2-1 homolog B & original description: type:complete len:208 gc:universal TRINITY_DN2947_c0_g1_i9:158-781(+)	-0.710562
10.2.3.6	Redox homeostasis.glutathione-based redox regulation.glutathione S-transferase activities.class TCHQD glutathione S-transferase	trinity_dn13252_c0_g1_i3.p1	Transcript	mercator4v5.0: class TCHQD glutathione S-transferase & prot-scriber: glutathione s tranferae tchqd & swissprot: Glutathione S-transferase TCHQD & original description: type:complete len:173 gc:universal TRINITY_DN13252_c0_g1_i3:1506-2024(+)	0.602509
10.2.3.6	Redox homeostasis.glutathione-based redox regulation.glutathione S-transferase activities.class TCHQD glutathione S-transferase	trinity_dn13252_c0_g2_i5.p1	Transcript	mercator4v5.0: class TCHQD glutathione S-transferase & prot-scriber: glutathione s tranferae tchqd & swissprot: Glutathione S-transferase TCHQD & original description: type:complete len:173 gc:universal TRINITY_DN13252_c0_g2_i5:985-467(-)	0.602509
10.2.3.6	Redox homeostasis.glutathione-based redox regulation.glutathione S-transferase activities.class TCHQD glutathione S-transferase	trinity_dn13252_c0_g2_i6.p1	Transcript	mercator4v5.0: class TCHQD glutathione S-transferase & prot-scriber: glutathione s tranferae tchqd & swissprot: Glutathione S-transferase TCHQD & original description: type:complete len:173 gc:universal TRINITY_DN13252_c0_g2_i6:985-467(-)	0.602509
10.3.5	Redox homeostasis.thiol-based redox regulation.regulatory protein *(LEJ1/2)	trinity_dn14953_c0_g1_i1.p1	Transcript	mercator4v5.0: regulatory protein *(LEJ1/2) of thiol-based redox regulation & prot-scriber: cbs domain containing protein x chloroplastic 1 & swissprot: CBS domain-containing protein CBSX1, chloroplastic & original description: type:complete len:242 gc:universal TRINITY_DN14953_c0_g1_i1:958-233(-)	0.804869
10.4.4	Redox homeostasis.ascorbate-based redox regulation.monodehydroascorbate reductase *(MDAR)	trinity_dn33857_c0_g1_i14.p1	Transcript	mercator4v5.0: monodehydroascorbate reductase *(MDAR) & prot-scriber: monodehydroascorbate reductase 1 peroxisomal & swissprot: Monodehydroascorbate reductase 4, peroxisomal & original description: type:complete len:361 gc:universal TRINITY_DN33857_c0_g1_i14:43-1125(+)	-0.437418
10.4.8.1.1	Redox homeostasis.ascorbate-based redox regulation.ascorbate metabolism.L-galactose biosynthesis pathway.phosphomannose isomerase *(PMI)	trinity_dn2041_c0_g3_i5.p1	Transcript	mercator4v5.0: phosphomannose isomerase *(PMI) & prot-scriber: mannose phosphate isomerase & swissprot: Mannose-6-phosphate isomerase 2 & original description: type:complete len:427 gc:universal TRINITY_DN2041_c0_g3_i5:167-1447(+)	-0.213154
10.4.8.3	Redox homeostasis.ascorbate-based redox regulation.ascorbate metabolism.ascorbate transporter	trinity_dn51564_c0_g1_i5.p1	Transcript	mercator4v5.0: ascorbate transporter & prot-scriber: mfs domain containing protein & swissprot: Probable anion transporter 1, chloroplastic & original description: type:5prime_partial len:310 gc:universal TRINITY_DN51564_c0_g1_i5:3-932(+)	0.210369
10.4.8.3	Redox homeostasis.ascorbate-based redox regulation.ascorbate metabolism.ascorbate transporter	trinity_dn51564_c0_g1_i7.p1	Transcript	mercator4v5.0: ascorbate transporter & prot-scriber: mfs domain containing protein & swissprot: Probable anion transporter 1, chloroplastic & original description: type:3prime_partial len:228 gc:universal TRINITY_DN51564_c0_g1_i7:287-967(+)	-0.150895
10.4.8.4	Redox homeostasis.ascorbate-based redox regulation.ascorbate metabolism.apoplastic ascorbate oxidase *(AAO)	trinity_dn13125_c0_g2_i8.p1	Transcript	mercator4v5.0: apoplastic ascorbate oxidase *(AAO) & prot-scriber: l ascorbate oxidase & swissprot: L-ascorbate oxidase & original description: type:complete len:322 gc:universal TRINITY_DN13125_c0_g2_i8:1338-373(-)	-0.839643
10.5.4	Redox homeostasis.tocopherol biosynthesis.MPBQ-methyltransferase *(VTE3)	trinity_dn976_c0_g1_i2.p1	Transcript	mercator4v5.0: MPBQ-methyltransferase *(VTE3) & prot-scriber: sam mpbq msbq mt domain containing protein & swissprot: 2-methyl-6-phytyl-1,4-hydroquinone methyltransferase, chloroplastic & original description: type:3prime_partial len:201 gc:universal TRINITY_DN976_c0_g1_i2:600-1(-)	-0.322321
10.5.4	Redox homeostasis.tocopherol biosynthesis.MPBQ-methyltransferase *(VTE3)	trinity_dn976_c0_g1_i4.p1	Transcript	mercator4v5.0: MPBQ-methyltransferase *(VTE3) & prot-scriber: sam mpbq msbq mt domain containing protein & swissprot: 2-methyl-6-phytyl-1,4-hydroquinone methyltransferase, chloroplastic & original description: type:3prime_partial len:281 gc:universal TRINITY_DN976_c0_g1_i4:840-1(-)	-0.132966
10.6.2	Redox homeostasis.reactive oxygen-induced signalling.hydrogen peroxide receptor kinase *(GHR1)	trinity_dn9930_c0_g1_i1.p1	Transcript	mercator4v5.0: hydrogen peroxide receptor kinase *(GHR1) & prot-scriber: lectin domain containing receptor kinase & swissprot: LRR receptor-like serine/threonine-protein kinase GHR1 & original description: type:complete len:1066 gc:universal TRINITY_DN9930_c0_g1_i1:3472-275(-)	-0.457398
10.6.2	Redox homeostasis.reactive oxygen-induced signalling.hydrogen peroxide receptor kinase *(GHR1)	trinity_dn9930_c0_g1_i2.p1	Transcript	mercator4v5.0: hydrogen peroxide receptor kinase *(GHR1) & prot-scriber: lectin domain containing receptor kinase & swissprot: LRR receptor-like serine/threonine-protein kinase GHR1 & original description: type:complete len:1066 gc:universal TRINITY_DN9930_c0_g1_i2:3472-275(-)	-0.457398
10.6.3	Redox homeostasis.reactive oxygen-induced signalling.hydrogen peroxide receptor kinase *(HPCA)	trinity_dn674_c0_g1_i11.p1	Transcript	mercator4v5.0: hydrogen peroxide receptor kinase *(HPCA) & prot-scriber: leucine rich receptor protein kinase & swissprot: Leucine-rich repeat receptor protein kinase HPCA1 & original description: type:complete len:955 gc:universal TRINITY_DN674_c0_g1_i11:3264-400(-)	-0.178808
10.7.1.1	Redox homeostasis.reactive electrophilic lipid homeostasis.oxylipin generation.9-lipoxygenase	trinity_dn3459_c0_g2_i8.p1	Transcript	mercator4v5.0: 9-lipoxygenase & prot-scriber: linoleate 9s lipoxygenase & swissprot: Probable linoleate 9S-lipoxygenase 5 & original description: type:3prime_partial len:517 gc:universal TRINITY_DN3459_c0_g2_i8:117-1664(+)	0.00604481
11.1.1.4	Phytohormone action.abscisic acid.biosynthesis.neoxanthin cleavage protein	trinity_dn5685_c1_g2_i1.p1	Transcript	mercator4v5.0: neoxanthin cleavage protein & prot-scriber: 9 cis epoxycarotenoid dioxygenase nced chloroplastic & swissprot: 9-cis-epoxycarotenoid dioxygenase NCED1, chloroplastic & original description: type:5prime_partial len:538 gc:universal TRINITY_DN5685_c1_g2_i1:3-1616(+)	0.178209
11.1.1.7	Phytohormone action.abscisic acid.biosynthesis.abscisic aldehyde oxidase	trinity_dn7876_c1_g1_i9.p1	Transcript	mercator4v5.0: abscisic aldehyde oxidase & prot-scriber: quality protein indole acetaldehyde oxidase & swissprot: Indole-3-acetaldehyde oxidase & original description: type:internal len:612 gc:universal TRINITY_DN7876_c1_g1_i9:2-1834(+)	0.376408
11.1.2.7	Phytohormone action.abscisic acid.perception and signalling.perception modulator *(SOAR)	trinity_dn4643_c0_g1_i2.p1	Transcript	mercator4v5.0: abscisic acid perception modulator *(SOAR) & prot-scriber: pentatricopeptide repeat containing protein & swissprot: Pentatricopeptide repeat-containing protein At5g11310, mitochondrial & original description: type:complete len:605 gc:universal TRINITY_DN4643_c0_g1_i2:4141-2327(-)	-0.724531
11.2.2.5	Phytohormone action.auxin.perception and signal transduction.protein kinase *(TMK)	trinity_dn793_c0_g2_i6.p1	Transcript	mercator4v5.0: protein kinase *(TMK) & prot-scriber: protein kinase domain containing & swissprot: Receptor protein kinase TMK1 & original description: type:complete len:953 gc:universal TRINITY_DN793_c0_g2_i6:3188-330(-)	0.143503
11.2.3.3	Phytohormone action.auxin.conjugation and degradation.indole-3-acetic acid amidohydrolase *(ILR)	trinity_dn1983_c0_g2_i6.p1	Transcript	mercator4v5.0: indole-3-acetic acid amidohydrolase *(ILR) & prot-scriber: iaa amino acid hydrolase ilr & swissprot: IAA-amino acid hydrolase ILR1-like 7 & original description: type:5prime_partial len:358 gc:universal TRINITY_DN1983_c0_g2_i6:2-1075(+)	-1.05342
11.2.3.3	Phytohormone action.auxin.conjugation and degradation.indole-3-acetic acid amidohydrolase *(ILR)	trinity_dn10547_c0_g2_i1.p1	Transcript	mercator4v5.0: indole-3-acetic acid amidohydrolase *(ILR) & prot-scriber: iaa amino acid hydrolase ilr & swissprot: IAA-amino acid hydrolase ILR1-like 3 & original description: type:5prime_partial len:501 gc:universal TRINITY_DN10547_c0_g2_i1:2-1504(+)	0.400878
11.2.4.1.2	Phytohormone action.auxin.transport.polar auxin transport system.regulatory protein kinase *(PINOID)	trinity_dn14937_c0_g1_i1.p1	Transcript	mercator4v5.0: regulatory protein kinase *(PINOID) of auxin transport & prot-scriber: arath serine threonine protein kinase & swissprot: Protein kinase PINOID 2 & original description: type:5prime_partial len:506 gc:universal TRINITY_DN14937_c0_g1_i1:2-1519(+)	-0.396989
11.2.4.2	Phytohormone action.auxin.transport.auxin efflux transporter *(PILS)	trinity_dn2857_c1_g1_i7.p1	Transcript	mercator4v5.0: auxin efflux transporter *(PILS) & prot-scriber: protein pin likes & swissprot: Protein PIN-LIKES 6 & original description: type:complete len:411 gc:universal TRINITY_DN2857_c1_g1_i7:1523-291(-)	-0.663327
11.2.4.2	Phytohormone action.auxin.transport.auxin efflux transporter *(PILS)	trinity_dn2857_c1_g1_i8.p1	Transcript	mercator4v5.0: auxin efflux transporter *(PILS) & prot-scriber: protein pin likes & swissprot: Protein PIN-LIKES 6 & original description: type:complete len:411 gc:universal TRINITY_DN2857_c1_g1_i8:1523-291(-)	-0.663327
11.3.1.1	Phytohormone action.brassinosteroid.biosynthesis.steroid 22-alpha-hydroxylase *(DWF4)	trinity_dn16248_c1_g1_i4.p1	Transcript	mercator4v5.0: steroid 22-alpha-hydroxylase *(DWF4) & prot-scriber: cytochrome p450 90b1 & swissprot: Cytochrome P450 90B1 & original description: type:3prime_partial len:269 gc:universal TRINITY_DN16248_c1_g1_i4:805-2(-)	0.111201
11.3.1.5	Phytohormone action.brassinosteroid.biosynthesis.6-deoxocastasterone 6-oxidase *(BR6OX)	trinity_dn12881_c0_g1_i9.p1	Transcript	mercator4v5.0: 6-deoxocastasterone 6-oxidase *(BR6OX) & prot-scriber: cytochrome p450 85a1 & swissprot: Cytochrome P450 85A1 & original description: type:complete len:464 gc:universal TRINITY_DN12881_c0_g1_i9:1441-50(-)	-0.855653
11.3.2.1.2	Phytohormone action.brassinosteroid.perception and signal transduction.receptor complex.co-receptor protein kinase *(BAK/SERK)	trinity_dn1591_c0_g1_i11.p1	Transcript	mercator4v5.0: brassinosteroid co-receptor protein kinase *(BAK/SERK) & prot-scriber: lrr receptor kinase & swissprot: Somatic embryogenesis receptor kinase 2 & original description: type:complete len:631 gc:universal TRINITY_DN1591_c0_g1_i11:1203-3095(+)	-0.0378468
11.3.2.1.3	Phytohormone action.brassinosteroid.perception and signal transduction.receptor complex.receptor kinase inhibitor *(BKI)	trinity_dn112217_c2_g1_i1.p2	Transcript	mercator4v5.0: brassinosteroid receptor kinase inhibitor *(BKI) & prot-scriber: bri kinase inhibitor & swissprot: no annotation & original description: type:3prime_partial len:127 gc:universal TRINITY_DN112217_c2_g1_i1:380-3(-)	-0.260074
11.3.2.2	Phytohormone action.brassinosteroid.perception and signal transduction.protein phosphatase *(BSU/BSL)	trinity_dn5354_c0_g2_i3.p1	Transcript	mercator4v5.0: brassinosteroid signalling protein phosphatase *(BSU/BSL) & prot-scriber: serine threonine protein phosphatase pp & swissprot: Serine/threonine-protein phosphatase BSL3 & original description: type:complete len:1004 gc:universal TRINITY_DN5354_c0_g2_i3:3650-639(-)	-0.286137
11.4.2.5	Phytohormone action.cytokinin.perception and signal transduction.B-type ARR response activator	trinity_dn7983_c0_g1_i3.p1	Transcript	mercator4v5.0: B-type ARR response activator of cytokinin signalling & prot-scriber: two component response regulator protein & swissprot: Two-component response regulator ARR1 & original description: type:complete len:673 gc:universal TRINITY_DN7983_c0_g1_i3:115-2133(+)	-2.34199
11.4.2.5	Phytohormone action.cytokinin.perception and signal transduction.B-type ARR response activator	trinity_dn7983_c0_g1_i7.p1	Transcript	mercator4v5.0: B-type ARR response activator of cytokinin signalling & prot-scriber: two component response regulator protein & swissprot: Two-component response regulator ARR1 & original description: type:complete len:673 gc:universal TRINITY_DN7983_c0_g1_i7:115-2133(+)	-2.34199
11.4.2.6	Phytohormone action.cytokinin.perception and signal transduction.A-type ARR response regulator	trinity_dn9704_c1_g1_i2.p1	Transcript	mercator4v5.0: A-type ARR response regulator of cytokinin signalling & prot-scriber: two component response regulator & swissprot: Two-component response regulator ARR6 & original description: type:5prime_partial len:263 gc:universal TRINITY_DN9704_c1_g1_i2:3-791(+)	0.0945545
11.4.2.6	Phytohormone action.cytokinin.perception and signal transduction.A-type ARR response regulator	trinity_dn40770_c2_g1_i5.p1	Transcript	mercator4v5.0: A-type ARR response regulator of cytokinin signalling & prot-scriber: two component response regulator protein & swissprot: Two-component response regulator ARR3 & original description: type:complete len:246 gc:universal TRINITY_DN40770_c2_g1_i5:279-1016(+)	0.269017
11.4.3.2	Phytohormone action.cytokinin.conjugation and degradation.cytokinin dehydrogenase *(CKX)	trinity_dn15273_c0_g2_i3.p1	Transcript	mercator4v5.0: cytokinin dehydrogenase *(CKX) & prot-scriber: cytokinin dehydrogenase & swissprot: Cytokinin dehydrogenase 5 & original description: type:complete len:528 gc:universal TRINITY_DN15273_c0_g2_i3:62-1645(+)	0.240789
11.5.1.3	Phytohormone action.ethylene.biosynthesis.substrate adaptor of CUL3-BTB E3 ubiquitin ligase *(ETO)	trinity_dn10942_c0_g1_i3.p1	Transcript	mercator4v5.0: substrate adaptor of CUL3-BTB E3 ubiquitin ligase *(ETO) & prot-scriber: btb domain containing protein & swissprot: Ethylene-overproduction protein 1 & original description: type:5prime_partial len:700 gc:universal TRINITY_DN10942_c0_g1_i3:3331-1232(-)	-0.05329
11.5.1.3	Phytohormone action.ethylene.biosynthesis.substrate adaptor of CUL3-BTB E3 ubiquitin ligase *(ETO)	trinity_dn10942_c0_g1_i4.p1	Transcript	mercator4v5.0: substrate adaptor of CUL3-BTB E3 ubiquitin ligase *(ETO) & prot-scriber: btb domain containing protein & swissprot: Ethylene-overproduction protein 1 & original description: type:5prime_partial len:909 gc:universal TRINITY_DN10942_c0_g1_i4:3330-604(-)	-0.343833
11.5.1.3	Phytohormone action.ethylene.biosynthesis.substrate adaptor of CUL3-BTB E3 ubiquitin ligase *(ETO)	trinity_dn26069_c0_g2_i4.p1	Transcript	mercator4v5.0: substrate adaptor of CUL3-BTB E3 ubiquitin ligase *(ETO) & prot-scriber: btb domain containing protein & swissprot: Ethylene-overproduction protein 1 & original description: type:5prime_partial len:985 gc:universal TRINITY_DN26069_c0_g2_i4:2-2956(+)	-0.377644
11.5.2.1	Phytohormone action.ethylene.perception and signal transduction.receptor protein *(ETR/ERS)	trinity_dn7164_c0_g1_i6.p2	Transcript	mercator4v5.0: ethylene receptor protein *(ETR/ERS) & prot-scriber: ethylene receptor & swissprot: Ethylene receptor 1 & original description: type:complete len:209 gc:universal TRINITY_DN7164_c0_g1_i6:710-84(-)	-0.744143
11.6.1.2	Phytohormone action.gibberellin.biosynthesis.ent-kaurene synthase	trinity_dn22346_c0_g2_i21.p1	Transcript	mercator4v5.0: ent-kaurene synthase & prot-scriber: ent kaur ene synthase chloroplastic & swissprot: Ent-kaurene synthase TSP4, chloroplastic & original description: type:complete len:792 gc:universal TRINITY_DN22346_c0_g2_i21:2562-187(-)	-0.69313
11.6.3.1	Phytohormone action.gibberellin.conjugation and degradation.gibberellin modification enzyme *(ELA)	trinity_dn9832_c0_g1_i11.p1	Transcript	mercator4v5.0: gibberellin modification enzyme *(ELA) & prot-scriber: cytochrome p450 protein & swissprot: Cytochrome P450 714C2 & original description: type:complete len:513 gc:universal TRINITY_DN9832_c0_g1_i11:1803-265(-)	0.0319551
11.6.3.4	Phytohormone action.gibberellin.conjugation and degradation.gibberellin 2-oxidase *(Ga2-Ox)	trinity_dn39549_c0_g1_i19.p1	Transcript	mercator4v5.0: gibberellin 2-oxidase & prot-scriber: quality protein gibberellin 2 beta dioxygenase & swissprot: Gibberellin 2-beta-dioxygenase 1 & original description: type:5prime_partial len:367 gc:universal TRINITY_DN39549_c0_g1_i19:1309-209(-)	-0.415246
11.7.3.5	Phytohormone action.jasmonic acid.conjugation and degradation.jasmonic acid oxidase *(JOX/JAO)	trinity_dn18046_c0_g1_i4.p1	Transcript	mercator4v5.0: jasmonic acid oxidase *(JOX/JAO) & prot-scriber: fe2og dioxygenase domain containing protein & swissprot: Probable 2-oxoglutarate-dependent dioxygenase At5g05600 & original description: type:complete len:359 gc:universal TRINITY_DN18046_c0_g1_i4:1422-346(-)	-0.204266
11.8.1.1	Phytohormone action.salicylic acid.biosynthesis.isochorismate synthase *(ICS)	trinity_dn7347_c0_g3_i2.p1	Transcript	mercator4v5.0: isochorismate synthase *(ICS) & prot-scriber: isochorismate synthase 1 & swissprot: Isochorismate synthase, chloroplastic & original description: type:complete len:339 gc:universal TRINITY_DN7347_c0_g3_i2:825-1841(+)	-0.379475
11.9.1.6	Phytohormone action.strigolactone.biosynthesis.carlactonoic acid carboxyl methyltransferase	trinity_dn12876_c0_g2_i6.p1	Transcript	mercator4v5.0: carlactonoic acid carboxyl methyltransferase & prot-scriber: salicylate o methyltransferase & swissprot: Probable methyltransferase TCM_000336 & original description: type:complete len:333 gc:universal TRINITY_DN12876_c0_g2_i6:1317-319(-)	-0.39658
11.9.2.3	Phytohormone action.strigolactone.perception and signal transduction.regulatory protein *(SMXL)	trinity_dn9593_c0_g1_i4.p1	Transcript	mercator4v5.0: strigolactone signal modulator *(SMXL) & prot-scriber: clp r domain containing potein & swissprot: Protein SMAX1-LIKE 7 & original description: type:5prime_partial len:1096 gc:universal TRINITY_DN9593_c0_g1_i4:3625-338(-)	-2.22288
11.10.1.1.2	Phytohormone action.signalling peptides.NCRP (non-cysteine-rich-peptide) category.PIP/PIPL-peptide activity.PIP/PIPL peptide receptor *(RLK7)	trinity_dn5452_c0_g3_i1.p1	Transcript	mercator4v5.0: PIP/PIPL peptide receptor *(RLK7) & prot-scriber: leucine rich repeat receptor serine threonine protein kinase & swissprot: Receptor-like protein kinase 7 & original description: type:5prime_partial len:978 gc:universal TRINITY_DN5452_c0_g3_i1:2-2935(+)	-1.91082
11.10.1.5.1	Phytohormone action.signalling peptides.NCRP (non-cysteine-rich-peptide) category.IDL-peptide activity.IDA/IDL-precursor polypeptide	trinity_dn2425_c8_g1_i1.p1	Transcript	mercator4v5.0: IDA/IDL precursor polypeptide & prot-scriber: cytochrome c biosynthesis protein & swissprot: no annotation & original description: type:complete len:118 gc:universal TRINITY_DN2425_c8_g1_i1:148-501(+)	0.282082
11.10.1.5.1	Phytohormone action.signalling peptides.NCRP (non-cysteine-rich-peptide) category.IDL-peptide activity.IDA/IDL-precursor polypeptide	trinity_dn2938_c3_g1_i1.p1	Transcript	mercator4v5.0: IDA/IDL precursor polypeptide & prot-scriber: cytochrome c biosynthesis protein & swissprot: no annotation & original description: type:complete len:118 gc:universal TRINITY_DN2938_c3_g1_i1:683-330(-)	0.282082
11.10.1.5.1	Phytohormone action.signalling peptides.NCRP (non-cysteine-rich-peptide) category.IDL-peptide activity.IDA/IDL-precursor polypeptide	trinity_dn2938_c3_g1_i2.p1	Transcript	mercator4v5.0: IDA/IDL precursor polypeptide & prot-scriber: cytochrome c biosynthesis protein & swissprot: no annotation & original description: type:complete len:118 gc:universal TRINITY_DN2938_c3_g1_i2:694-341(-)	0.282082
11.10.1.5.2	Phytohormone action.signalling peptides.NCRP (non-cysteine-rich-peptide) category.IDL-peptide activity.IDA/IDL-peptide receptor kinase *(HAESA)	trinity_dn12513_c0_g3_i1.p1	Transcript	mercator4v5.0: IDA/IDL-peptide receptor kinase *(HAESA) & prot-scriber: leucine rich repeat receptor serine threonine protein kinase & swissprot: Receptor-like protein kinase HSL1 & original description: type:3prime_partial len:781 gc:universal TRINITY_DN12513_c0_g3_i1:79-2418(+)	-0.395765
11.10.1.14.2	Phytohormone action.signalling peptides.NCRP (non-cysteine-rich-peptide) category.SCREW-peptide activity.SCREW peptide receptor *(NUT)	trinity_dn28017_c0_g1_i1.p1	Transcript	mercator4v5.0: SCREW peptide receptor *(NUT) & prot-scriber: leucine rich repeat receptor serine threonine protein kinase & swissprot: Receptor-like protein kinase HSL1 & original description: type:5prime_partial len:1069 gc:universal TRINITY_DN28017_c0_g1_i1:3-3209(+)	0.580344
11.10.2.3.2	Phytohormone action.signalling peptides.CRP (cysteine-rich-peptide) category.EPF/EPFL-peptide activity.ERF-peptide receptor *(ER)	trinity_dn11546_c0_g1_i10.p1	Transcript	mercator4v5.0: ERF-peptide receptor *(ER) & prot-scriber: lrr receptor serine threonine protein kinase & swissprot: LRR receptor-like serine/threonine-protein kinase ERL2 & original description: type:3prime_partial len:854 gc:universal TRINITY_DN11546_c0_g1_i10:81-2639(+)	0.396491
11.10.2.4.1	Phytohormone action.signalling peptides.CRP (cysteine-rich-peptide) category.RALF/RALFL-peptide activity.RALF/RALFL-precursor polypeptide	trinity_dn11058_c0_g2_i1.p1	Transcript	mercator4v5.0: RALF/RALFL precursor polypeptide & prot-scriber: protein ralf & swissprot: Protein RALF-like 24 & original description: type:complete len:121 gc:universal TRINITY_DN11058_c0_g2_i1:751-389(-)	0.0443795
11.10.2.4.2	Phytohormone action.signalling peptides.CRP (cysteine-rich-peptide) category.RALF/RALFL-peptide activity.RALF-peptide receptor *(CrRLK1L)	trinity_dn4977_c0_g2_i2.p1	Transcript	mercator4v5.0: RALF-peptide receptor *(CrRLK1L) & prot-scriber: protein kinase domain containing & swissprot: Probable receptor-like protein kinase At2g39360 & original description: type:5prime_partial len:392 gc:universal TRINITY_DN4977_c0_g2_i2:1-1176(+)	-0.235324
11.10.2.4.2	Phytohormone action.signalling peptides.CRP (cysteine-rich-peptide) category.RALF/RALFL-peptide activity.RALF-peptide receptor *(CrRLK1L)	trinity_dn6230_c2_g1_i1.p1	Transcript	mercator4v5.0: RALF-peptide receptor *(CrRLK1L) & prot-scriber: protein kinase domain containing & swissprot: Receptor-like protein kinase THESEUS 1 & original description: type:complete len:840 gc:universal TRINITY_DN6230_c2_g1_i1:2644-125(-)	-0.679154
11.10.2.4.3	Phytohormone action.signalling peptides.CRP (cysteine-rich-peptide) category.RALF/RALFL-peptide activity.receptor CrRLK1L chaperone *(LLG)	trinity_dn15511_c0_g1_i5.p1	Transcript	mercator4v5.0: receptor CrRLK1L chaperone *(LLG) & prot-scriber: gpi anchored protein llg & swissprot: GPI-anchored protein LLG1 & original description: type:complete len:150 gc:universal TRINITY_DN15511_c0_g1_i5:612-163(-)	-0.479811
12.1.1.2	Chromatin organisation.chromatin structure.DNA wrapping.histone *(H2B)	trinity_dn17280_c0_g1_i1.p2	Transcript	mercator4v5.0: histone *(H2B) & prot-scriber: histone h2b 1 & swissprot: Histone H2B & original description: type:5prime_partial len:115 gc:universal TRINITY_DN17280_c0_g1_i1:435-91(-)	0.247962
12.1.1.2	Chromatin organisation.chromatin structure.DNA wrapping.histone *(H2B)	trinity_dn17280_c0_g1_i2.p2	Transcript	mercator4v5.0: histone *(H2B) & prot-scriber: histone h2b 1 & swissprot: Histone H2B & original description: type:5prime_partial len:115 gc:universal TRINITY_DN17280_c0_g1_i2:598-254(-)	0.247962
12.1.3.1	Chromatin organisation.chromatin structure.DNA bending.architectural protein *(HMG-B)	trinity_dn22740_c0_g1_i1.p1	Transcript	mercator4v5.0: DNA bending architectural protein *(HMG-B) & prot-scriber: high mobility group b protein & swissprot: High mobility group B protein 10 & original description: type:complete len:322 gc:universal TRINITY_DN22740_c0_g1_i1:1357-392(-)	-0.693346
12.1.4.2	Chromatin organisation.chromatin structure.structure modulation.chromatin architectural modulator *(DEK)	trinity_dn2181_c1_g1_i3.p1	Transcript	mercator4v5.0: chromatin architectural modulator *(DEK) & prot-scriber: dek c terminal domain ontaining protein & swissprot: no annotation & original description: type:5prime_partial len:534 gc:universal TRINITY_DN2181_c1_g1_i3:3205-1604(-)	0.651737
12.1.4.2	Chromatin organisation.chromatin structure.structure modulation.chromatin architectural modulator *(DEK)	trinity_dn2181_c1_g1_i4.p1	Transcript	mercator4v5.0: chromatin architectural modulator *(DEK) & prot-scriber: dek c terminal domain ontaining protein & swissprot: no annotation & original description: type:5prime_partial len:533 gc:universal TRINITY_DN2181_c1_g1_i4:3202-1604(-)	0.112024
12.1.4.3	Chromatin organisation.chromatin structure.structure modulation.chromatin architectural modulator *(PNET)	trinity_dn12799_c0_g1_i3.p1	Transcript	mercator4v5.0: chromatin architectural modulator *(PNET) & prot-scriber: amino acid n acetyltrasferase & swissprot: no annotation & original description: type:5prime_partial len:554 gc:universal TRINITY_DN12799_c0_g1_i3:1973-312(-)	-2.13772
12.1.4.3	Chromatin organisation.chromatin structure.structure modulation.chromatin architectural modulator *(PNET)	trinity_dn12799_c0_g2_i11.p1	Transcript	mercator4v5.0: chromatin architectural modulator *(PNET) & prot-scriber: amino acid n acetyltrasferase & swissprot: no annotation & original description: type:5prime_partial len:478 gc:universal TRINITY_DN12799_c0_g2_i11:2-1435(+)	-0.943812
12.2.1.1	Chromatin organisation.histone chaperone activities.CAF1 histone chaperone complex.component *(CAF1a/FAS1)	trinity_dn35020_c1_g1_i11.p1	Transcript	mercator4v5.0: component *(CAF1a/FAS1) of CAF1 histone chaperone complex & prot-scriber: chromatin assembly factor subunit a & swissprot: Chromatin assembly factor 1 subunit FAS1 & original description: type:complete len:842 gc:universal TRINITY_DN35020_c1_g1_i11:2992-467(-)	-0.860183
12.2.1.1	Chromatin organisation.histone chaperone activities.CAF1 histone chaperone complex.component *(CAF1a/FAS1)	trinity_dn35020_c1_g1_i14.p1	Transcript	mercator4v5.0: component *(CAF1a/FAS1) of CAF1 histone chaperone complex & prot-scriber: chromatin assembly factor subunit a & swissprot: Chromatin assembly factor 1 subunit FAS1 & original description: type:complete len:842 gc:universal TRINITY_DN35020_c1_g1_i14:2992-467(-)	-0.860183
12.2.5	Chromatin organisation.histone chaperone activities.histone chaperone *(NASP)	trinity_dn38639_c0_g1_i2.p1	Transcript	mercator4v5.0: histone chaperone *(NASP) & prot-scriber: shni tpr domain containing protein & swissprot: no annotation & original description: type:complete len:280 gc:universal TRINITY_DN38639_c0_g1_i2:2160-1321(-)	0.502804
12.2.7	Chromatin organisation.histone chaperone activities.histone chaperone *(NRP)	trinity_dn18690_c4_g1_i2.p1	Transcript	mercator4v5.0: histone chaperone *(NRP) & prot-scriber: testis specific y encoded protein & swissprot: NAP1-related protein 2 & original description: type:5prime_partial len:296 gc:universal TRINITY_DN18690_c4_g1_i2:3-890(+)	-0.336172
12.2.8	Chromatin organisation.histone chaperone activities.histone chaperone *(ANP32)	trinity_dn12688_c0_g2_i3.p1	Transcript	mercator4v5.0: histone chaperone *(ANP32) & prot-scriber: acidic leucine rich nuclear phosphoprotein family member & swissprot: Acidic leucine-rich nuclear phosphoprotein 32-related protein & original description: type:complete len:468 gc:universal TRINITY_DN12688_c0_g2_i3:104-1507(+)	-0.0498448
12.3.1.1.1.1	Chromatin organisation.post-translational histone modification.histone methylation.lysine methylation.COMPASS histone trimethylation complex.N-methyltransferase component *(ATX3/4/5)	trinity_dn5985_c0_g1_i1.p1	Transcript	mercator4v5.0: N-methyltransferase component *(ATX3/4/5) of COMPASS histone trimethylation complex & prot-scriber: histone lysine n methyltrasferase atx & swissprot: Histone-lysine N-methyltransferase ATX5 & original description: type:3prime_partial len:675 gc:universal TRINITY_DN5985_c0_g1_i1:2023-2(-)	0.697442
12.3.1.1.1.1	Chromatin organisation.post-translational histone modification.histone methylation.lysine methylation.COMPASS histone trimethylation complex.N-methyltransferase component *(ATX3/4/5)	trinity_dn5985_c0_g2_i7.p1	Transcript	mercator4v5.0: N-methyltransferase component *(ATX3/4/5) of COMPASS histone trimethylation complex & prot-scriber: histone lysine n methyltrasferase atx & swissprot: Histone-lysine N-methyltransferase ATX4 & original description: type:3prime_partial len:695 gc:universal TRINITY_DN5985_c0_g2_i7:334-2415(+)	-0.341343
12.3.1.1.1.3	Chromatin organisation.post-translational histone modification.histone methylation.lysine methylation.COMPASS histone trimethylation complex.component *(RBL/SWD1)	trinity_dn41172_c0_g1_i12.p1	Transcript	mercator4v5.0: component *(RBL/SWD1) of COMPASS histone trimethylation complex & prot-scriber: retinoblastoma binding protein & swissprot: Protein RBL & original description: type:complete len:426 gc:universal TRINITY_DN41172_c0_g1_i12:1580-303(-)	0.25765
12.3.1.1.1.3	Chromatin organisation.post-translational histone modification.histone methylation.lysine methylation.COMPASS histone trimethylation complex.component *(RBL/SWD1)	trinity_dn41172_c0_g1_i15.p1	Transcript	mercator4v5.0: component *(RBL/SWD1) of COMPASS histone trimethylation complex & prot-scriber: retinoblastoma binding protein & swissprot: Protein RBL & original description: type:complete len:426 gc:universal TRINITY_DN41172_c0_g1_i15:1561-284(-)	0.25765
12.3.1.1.1.3	Chromatin organisation.post-translational histone modification.histone methylation.lysine methylation.COMPASS histone trimethylation complex.component *(RBL/SWD1)	trinity_dn41172_c0_g1_i16.p1	Transcript	mercator4v5.0: component *(RBL/SWD1) of COMPASS histone trimethylation complex & prot-scriber: retinoblastoma binding protein & swissprot: Protein RBL & original description: type:complete len:426 gc:universal TRINITY_DN41172_c0_g1_i16:1580-303(-)	0.25765
12.3.1.1.1.5	Chromatin organisation.post-translational histone modification.histone methylation.lysine methylation.COMPASS histone trimethylation complex.component *(WDR5/SWD3)	trinity_dn13572_c0_g1_i1.p1	Transcript	mercator4v5.0: component *(WDR5/SWD3) of COMPASS histone trimethylation complex & prot-scriber: rat wd repeat containing protein & swissprot: COMPASS-like H3K4 histone methylase component WDR5B & original description: type:5prime_partial len:331 gc:universal TRINITY_DN13572_c0_g1_i1:1258-266(-)	0.480582
12.3.1.1.2.1.2.1	Chromatin organisation.post-translational histone modification.histone methylation.lysine methylation.class-I histone methyltransferase activities.PRC2 histone methylation complex.associated protein factors.PRC2-recruiting factor *(TRB)	trinity_dn20976_c0_g1_i6.p1	Transcript	mercator4v5.0: PRC2-recruiting factor (TRB) of PRC2 histone methylation complex & prot-scriber: myb transcription factor & swissprot: Telomere repeat-binding factor 1 & original description: type:complete len:365 gc:universal TRINITY_DN20976_c0_g1_i6:145-1239(+)	-0.249494
12.3.1.1.2.1.2.2	Chromatin organisation.post-translational histone modification.histone methylation.lysine methylation.class-I histone methyltransferase activities.PRC2 histone methylation complex.associated protein factors.PRC2-VRN-interacting factor *(VIN3/VEL)	trinity_dn7409_c0_g1_i7.p1	Transcript	mercator4v5.0: PRC2-VRN-interacting factor (VIN3/VEL) of PRC2 histone methylation complex & prot-scriber: phd oberon domain containing protein & swissprot: VIN3-like protein 2 & original description: type:complete len:717 gc:universal TRINITY_DN7409_c0_g1_i7:2521-371(-)	-0.719755
12.3.1.1.2.1.2.6	Chromatin organisation.post-translational histone modification.histone methylation.lysine methylation.class-I histone methyltransferase activities.PRC2 histone methylation complex.associated protein factors.histone H3 methylation reader *(PWO)	trinity_dn7675_c1_g1_i22.p1	Transcript	mercator4v5.0: histone H3 methylation reader (PWO) of PRC2 histone methylation complex & prot-scriber: pwwp domain containing protein & swissprot: Uncharacterized protein At1g51745 & original description: type:3prime_partial len:596 gc:universal TRINITY_DN7675_c1_g1_i22:182-1966(+)	-0.518534
12.3.1.1.2.1.2.6	Chromatin organisation.post-translational histone modification.histone methylation.lysine methylation.class-I histone methyltransferase activities.PRC2 histone methylation complex.associated protein factors.histone H3 methylation reader *(PWO)	trinity_dn7675_c1_g1_i23.p1	Transcript	mercator4v5.0: histone H3 methylation reader (PWO) of PRC2 histone methylation complex & prot-scriber: pwwp domain containing protein & swissprot: Uncharacterized protein At1g51745 & original description: type:3prime_partial len:596 gc:universal TRINITY_DN7675_c1_g1_i23:243-2027(+)	-0.518534
12.3.1.1.2.1.2.6	Chromatin organisation.post-translational histone modification.histone methylation.lysine methylation.class-I histone methyltransferase activities.PRC2 histone methylation complex.associated protein factors.histone H3 methylation reader *(PWO)	trinity_dn131499_c0_g1_i4.p1	Transcript	mercator4v5.0: histone H3 methylation reader (PWO) of PRC2 histone methylation complex & prot-scriber: pwwp domain containing protein & swissprot: Uncharacterized protein At1g51745 & original description: type:5prime_partial len:506 gc:universal TRINITY_DN131499_c0_g1_i4:3-1520(+)	-0.0100464
12.3.1.1.2.1.2.7	Chromatin organisation.post-translational histone modification.histone methylation.lysine methylation.class-I histone methyltransferase activities.PRC2 histone methylation complex.associated protein factors.histone H3 demethylase *(ICU11/CP)	trinity_dn693_c0_g1_i2.p1	Transcript	mercator4v5.0: histone H3 demethylase (ICU11/CP) of PRC2 histone methylation complex & prot-scriber: fe2og dioxygenase domain containing protein & swissprot: 2-oxoglutarate and iron-dependent oxygenase domain-containing protein CP2 & original description: type:5prime_partial len:414 gc:universal TRINITY_DN693_c0_g1_i2:2-1243(+)	0.208925
12.3.1.1.4	Chromatin organisation.post-translational histone modification.histone methylation.lysine methylation.class-III histone methyltransferase *(Trx)	trinity_dn5985_c0_g1_i1.p1	Transcript	mercator4v5.0: class-III histone methyltransferase *(Trx) & prot-scriber: histone lysine n methyltrasferase atx & swissprot: Histone-lysine N-methyltransferase ATX5 & original description: type:3prime_partial len:675 gc:universal TRINITY_DN5985_c0_g1_i1:2023-2(-)	0.697442
12.3.1.1.4	Chromatin organisation.post-translational histone modification.histone methylation.lysine methylation.class-III histone methyltransferase *(Trx)	trinity_dn5985_c0_g2_i7.p1	Transcript	mercator4v5.0: class-III histone methyltransferase *(Trx) & prot-scriber: histone lysine n methyltrasferase atx & swissprot: Histone-lysine N-methyltransferase ATX4 & original description: type:3prime_partial len:695 gc:universal TRINITY_DN5985_c0_g2_i7:334-2415(+)	-0.341343
12.3.1.1.4	Chromatin organisation.post-translational histone modification.histone methylation.lysine methylation.class-III histone methyltransferase *(Trx)	trinity_dn25635_c0_g1_i8.p1	Transcript	mercator4v5.0: class-III histone methyltransferase *(Trx) & prot-scriber: histone lysine n methyltrasferase atx & swissprot: Histone-lysine N-methyltransferase ATX2 & original description: type:5prime_partial len:621 gc:universal TRINITY_DN25635_c0_g1_i8:2307-445(-)	0.823398
12.3.1.1.6	Chromatin organisation.post-translational histone modification.histone methylation.lysine methylation.class-V histone methyltransferase *(Suv)	trinity_dn562_c1_g1_i7.p1	Transcript	mercator4v5.0: class-V histone methyltransferase *(Suv) & prot-scriber: arath histone lysine n methyltrasferase member & swissprot: Histone-lysine N-methyltransferase SUVR4 & original description: type:complete len:1080 gc:universal TRINITY_DN562_c1_g1_i7:479-3718(+)	-1.86208
12.3.1.1.8.3	Chromatin organisation.post-translational histone modification.histone methylation.lysine methylation.histone H3K9 methylation.histone H3K9 methylation reader *(AGDP1)	trinity_dn6085_c0_g1_i9.p1	Transcript	mercator4v5.0: histone H3K9 methylation reader *(AGDP1) & prot-scriber: duf 724 domain containing protein isoform & swissprot: Protein AGENET DOMAIN (AGD)-CONTAINING P1 & original description: type:complete len:634 gc:universal TRINITY_DN6085_c0_g1_i9:75-1976(+)	-0.249975
12.3.1.1.8.3	Chromatin organisation.post-translational histone modification.histone methylation.lysine methylation.histone H3K9 methylation.histone H3K9 methylation reader *(AGDP1)	trinity_dn23353_c0_g1_i6.p1	Transcript	mercator4v5.0: histone H3K9 methylation reader *(AGDP1) & prot-scriber: duf 724 domain containing protein isoform & swissprot: Protein AGENET DOMAIN (AGD)-CONTAINING P1 & original description: type:complete len:513 gc:universal TRINITY_DN23353_c0_g1_i6:1838-300(-)	-1.91605
12.3.1.2.2	Chromatin organisation.post-translational histone modification.histone methylation.arginine methylation.histone methylase *(PRMT4)	trinity_dn5113_c0_g1_i1.p1	Transcript	mercator4v5.0: histone methylase *(PRMT4) & prot-scriber: histone arginine methyltransferase carmer & swissprot: Probable histone-arginine methyltransferase 1.4 & original description: type:complete len:322 gc:universal TRINITY_DN5113_c0_g1_i1:119-1084(+)	-0.635397
12.3.1.3.1	Chromatin organisation.post-translational histone modification.histone methylation.KDM1-type histone demethylase activities.histone demethylase *(KDM1a/b/c)	trinity_dn4999_c0_g2_i11.p1	Transcript	mercator4v5.0: histone demethylase *(KDM1a/b/c) & prot-scriber: lysine specific histone demethylase homolog & swissprot: Protein FLOWERING LOCUS D & original description: type:5prime_partial len:713 gc:universal TRINITY_DN4999_c0_g2_i11:2-2140(+)	0.0189133
12.3.1.3.1	Chromatin organisation.post-translational histone modification.histone methylation.KDM1-type histone demethylase activities.histone demethylase *(KDM1a/b/c)	trinity_dn19723_c0_g1_i1.p1	Transcript	mercator4v5.0: histone demethylase *(KDM1a/b/c) & prot-scriber: lysine specific histone demethylase homolog & swissprot: Lysine-specific histone demethylase 1 homolog 2 & original description: type:complete len:764 gc:universal TRINITY_DN19723_c0_g1_i1:2740-449(-)	-0.387936
12.3.1.3.1	Chromatin organisation.post-translational histone modification.histone methylation.KDM1-type histone demethylase activities.histone demethylase *(KDM1a/b/c)	trinity_dn19723_c0_g1_i2.p1	Transcript	mercator4v5.0: histone demethylase *(KDM1a/b/c) & prot-scriber: lysine specific histone demethylase homolog & swissprot: Lysine-specific histone demethylase 1 homolog 2 & original description: type:complete len:764 gc:universal TRINITY_DN19723_c0_g1_i2:2817-526(-)	-0.387936
12.3.1.3.2	Chromatin organisation.post-translational histone modification.histone methylation.KDM1-type histone demethylase activities.histone demethylase *(KDM1d)	trinity_dn9995_c1_g1_i5.p1	Transcript	mercator4v5.0: histone demethylase *(KDM1d) & prot-scriber: quality protein lysine specific histone demethylase homolog & swissprot: Lysine-specific histone demethylase 1 homolog 3 & original description: type:complete len:1905 gc:universal TRINITY_DN9995_c1_g1_i5:134-5848(+)	-0.412544
12.3.1.4.4	Chromatin organisation.post-translational histone modification.histone methylation.JmjC-domain histone demethylase activities.histone demethylase *(JMJD6)	trinity_dn10111_c0_g1_i9.p1	Transcript	mercator4v5.0: histone demethylase *(JMJD6) & prot-scriber: bifunctional arginine demethylase and lysyl hydroxylase jmjd & swissprot: F-box protein At1g78280 & original description: type:5prime_partial len:567 gc:universal TRINITY_DN10111_c0_g1_i9:3353-1653(-)	-0.196498
12.3.1.4.4	Chromatin organisation.post-translational histone modification.histone methylation.JmjC-domain histone demethylase activities.histone demethylase *(JMJD6)	trinity_dn10111_c0_g2_i1.p1	Transcript	mercator4v5.0: histone demethylase *(JMJD6) & prot-scriber: bifunctional arginine demethylase and lysyl hydroxylase jmjd & swissprot: F-box protein At1g78280 & original description: type:5prime_partial len:1015 gc:universal TRINITY_DN10111_c0_g2_i1:3-3047(+)	-0.0204134
12.3.1.4.5	Chromatin organisation.post-translational histone modification.histone methylation.JmjC-domain histone demethylase activities.histone demethylase *(PKDM7)	trinity_dn55485_c0_g1_i1.p1	Transcript	mercator4v5.0: histone demethylase *(PKDM7) & prot-scriber: quality protein lysine specific demethylase jmj & swissprot: Lysine-specific demethylase JMJ18 & original description: type:complete len:952 gc:universal TRINITY_DN55485_c0_g1_i1:155-3010(+)	0.205813
12.3.1.4.5	Chromatin organisation.post-translational histone modification.histone methylation.JmjC-domain histone demethylase activities.histone demethylase *(PKDM7)	trinity_dn55485_c0_g1_i6.p1	Transcript	mercator4v5.0: histone demethylase *(PKDM7) & prot-scriber: quality protein lysine specific demethylase jmj & swissprot: Lysine-specific demethylase JMJ18 & original description: type:complete len:952 gc:universal TRINITY_DN55485_c0_g1_i6:292-3147(+)	0.205813
12.3.1.4.6	Chromatin organisation.post-translational histone modification.histone methylation.JmjC-domain histone demethylase activities.histone demethylase *(PKDM8)	trinity_dn460_c1_g1_i1.p1	Transcript	mercator4v5.0: histone demethylase *(PKDM8) & prot-scriber: quality protein lysine specific demethylase jmj & swissprot: Lysine-specific demethylase JMJ706 & original description: type:3prime_partial len:377 gc:universal TRINITY_DN460_c1_g1_i1:125-1252(+)	-0.202649
12.3.1.4.7	Chromatin organisation.post-translational histone modification.histone methylation.JmjC-domain histone demethylase activities.histone demethylase *(PKDM9)	trinity_dn13180_c0_g1_i13.p1	Transcript	mercator4v5.0: histone demethylase *(PKDM9) & prot-scriber: lysine specific demethylase jmj & swissprot: Probable lysine-specific demethylase ELF6 & original description: type:complete len:1371 gc:universal TRINITY_DN13180_c0_g1_i13:4504-392(-)	-0.0720226
12.3.1.4.7	Chromatin organisation.post-translational histone modification.histone methylation.JmjC-domain histone demethylase activities.histone demethylase *(PKDM9)	trinity_dn13180_c0_g1_i9.p1	Transcript	mercator4v5.0: histone demethylase *(PKDM9) & prot-scriber: lysine specific demethylase jmj & swissprot: Probable lysine-specific demethylase ELF6 & original description: type:complete len:1371 gc:universal TRINITY_DN13180_c0_g1_i9:4504-392(-)	-0.0720226
12.3.2.1.1.3	Chromatin organisation.post-translational histone modification.histone acetylation.NuA4 histone acetyltransferase complex.Piccolo module.acetyltransferase component *(HAM)	trinity_dn48214_c0_g2_i2.p1	Transcript	mercator4v5.0: acetyltransferase component *(HAM) of NuA4 histone acetyltransferase complex & prot-scriber: histone acetyltransferase & swissprot: Histone acetyltransferase of the MYST family 1 & original description: type:complete len:154 gc:universal TRINITY_DN48214_c0_g2_i2:840-379(-)	0.25747
12.3.2.1.2.2	Chromatin organisation.post-translational histone modification.histone acetylation.NuA4 histone acetyltransferase complex.assembly platform.assembly platform component *(TRA1)	trinity_dn3364_c1_g2_i1.p1	Transcript	mercator4v5.0: SAGA complex assembly platform component *(TRA1) & prot-scriber: serine threonine protein kinase atr & swissprot: no annotation & original description: type:5prime_partial len:2563 gc:universal TRINITY_DN3364_c1_g2_i1:2-7690(+)	0.164551
12.3.2.1.3.2	Chromatin organisation.post-translational histone modification.histone acetylation.NuA4 histone acetyltransferase complex.TINTIN module.methylation reader component *(MRG)	trinity_dn10519_c0_g2_i9.p1	Transcript	mercator4v5.0: methylation reader component *(MRG) of NuA4 histone acetyltransferase complex & prot-scriber: mrg domain containing protein & swissprot: Protein MRG1 & original description: type:complete len:312 gc:universal TRINITY_DN10519_c0_g2_i9:1494-559(-)	0.0605196
12.3.2.2	Chromatin organisation.post-translational histone modification.histone acetylation.histone acetyltransferase *(HAC/HPCAT)	trinity_dn69091_c0_g1_i7.p1	Transcript	mercator4v5.0: histone acetyltransferase *(HAC/HPCAT) & prot-scriber: histone acetyltransferase & swissprot: Probable histone acetyltransferase HAC-like 1 & original description: type:complete len:1025 gc:universal TRINITY_DN69091_c0_g1_i7:159-3233(+)	0.850665
12.3.2.3.1.1.3	Chromatin organisation.post-translational histone modification.histone acetylation.HD1-type histone deacetylase family.class-I histone deacetylase activities.HDA9-PWR deacetylation complex.component *(HOS15)	trinity_dn8093_c1_g1_i2.p2	Transcript	mercator4v5.0: component *(HOS15) of HDA9-PWR deacetylation complex & prot-scriber: f box wd repeat containing protein & swissprot: WD40 repeat-containing protein HOS15 & original description: type:5prime_partial len:228 gc:universal TRINITY_DN8093_c1_g1_i2:3-686(+)	-0.0147495
12.3.2.3.1.2.2	Chromatin organisation.post-translational histone modification.histone acetylation.HD1-type histone deacetylase family.class-I histone deacetylase activities.SNL-HDA19 histone deacetylase complex.key scaffold component *(SNL)	trinity_dn4268_c0_g1_i3.p1	Transcript	mercator4v5.0: component *(SNL) of histone deacetylase machineries & prot-scriber: paired amphipathic helix protein sin & swissprot: Paired amphipathic helix protein Sin3-like 2 & original description: type:internal len:479 gc:universal TRINITY_DN4268_c0_g1_i3:1434-1(-)	-0.28376
12.3.2.3.1.2.2	Chromatin organisation.post-translational histone modification.histone acetylation.HD1-type histone deacetylase family.class-I histone deacetylase activities.SNL-HDA19 histone deacetylase complex.key scaffold component *(SNL)	trinity_dn4268_c1_g1_i6.p1	Transcript	mercator4v5.0: component *(SNL) of histone deacetylase machineries & prot-scriber: paired amphipathic helix protein sin & swissprot: Paired amphipathic helix protein Sin3-like 1 & original description: type:internal len:764 gc:universal TRINITY_DN4268_c1_g1_i6:1-2289(+)	0.162045
12.3.2.3.1.3.1	Chromatin organisation.post-translational histone modification.histone acetylation.HD1-type histone deacetylase family.class-I histone deacetylase activities.HHP1-HDA6 histone deacetylation complex.component *(HHP1)	trinity_dn173096_c0_g1_i1.p1	Transcript	mercator4v5.0: component *(HHP1) of histone deacetylation complex & prot-scriber: dde tnp domain containing protein & swissprot: Protein ALP1-like & original description: type:5prime_partial len:336 gc:universal TRINITY_DN173096_c0_g1_i1:1219-212(-)	-0.380196
12.3.2.3.1.3.5	Chromatin organisation.post-translational histone modification.histone acetylation.HD1-type histone deacetylase family.class-I histone deacetylase activities.HHP1-HDA6 histone deacetylation complex.component *(SANT)	trinity_dn9022_c0_g2_i1.p1	Transcript	mercator4v5.0: component *(SANT) of histone deacetylation complex & prot-scriber: sant domain containing protein & swissprot: no annotation & original description: type:5prime_partial len:878 gc:universal TRINITY_DN9022_c0_g2_i1:2-2635(+)	0.206045
12.3.2.3.1.3.5	Chromatin organisation.post-translational histone modification.histone acetylation.HD1-type histone deacetylase family.class-I histone deacetylase activities.HHP1-HDA6 histone deacetylation complex.component *(SANT)	trinity_dn10386_c0_g1_i10.p1	Transcript	mercator4v5.0: component *(SANT) of histone deacetylation complex & prot-scriber: sant domain containing protein & swissprot: no annotation & original description: type:complete len:826 gc:universal TRINITY_DN10386_c0_g1_i10:3-2480(+)	-1.27595
12.3.2.3.2	Chromatin organisation.post-translational histone modification.histone acetylation.HD1-type histone deacetylase family.class-II histone deacetylase	trinity_dn14309_c0_g1_i5.p1	Transcript	mercator4v5.0: class-II histone deacetylase & prot-scriber: histone deacetylase 10 & swissprot: Histone deacetylase 14 & original description: type:complete len:444 gc:universal TRINITY_DN14309_c0_g1_i5:44-1375(+)	-0.052683
12.3.2.4	Chromatin organisation.post-translational histone modification.histone acetylation.HD2-type histone deacetylase *(HD2/HDT)	trinity_dn6320_c0_g1_i5.p1	Transcript	mercator4v5.0: HD2-type histone deacetylase *(HD2/HDT) & prot-scriber: histone deacetylase hdt & swissprot: Histone deacetylase HDT1 & original description: type:5prime_partial len:259 gc:universal TRINITY_DN6320_c0_g1_i5:2-778(+)	0.355186
12.4.1.1.1	Chromatin organisation.nucleosome remodeling.SWI/SNF chromatin remodeling complexes.ATPase module.SMARCA component *(SYD/BRM/MINU)	trinity_dn8945_c0_g1_i4.p1	Transcript	mercator4v5.0: SMARCA component *(SYD/BRM/MINU) & prot-scriber: atp dependent helicase brm protein & swissprot: ATP-dependent helicase BRM & original description: type:complete len:2216 gc:universal TRINITY_DN8945_c0_g1_i4:96-6743(+)	-1.10456
12.4.1.2.1	Chromatin organisation.nucleosome remodeling.SWI/SNF chromatin remodeling complexes.core modules.SMARCC component *(SWI3)	trinity_dn109_c0_g1_i1.p1	Transcript	mercator4v5.0: SMARCC component *(SWI3) of chromatin remodeling complex & prot-scriber: swi snf complex subunit 3c & swissprot: SWI/SNF complex subunit SWI3C & original description: type:complete len:792 gc:universal TRINITY_DN109_c0_g1_i1:171-2546(+)	-0.167778
12.4.1.2.1	Chromatin organisation.nucleosome remodeling.SWI/SNF chromatin remodeling complexes.core modules.SMARCC component *(SWI3)	trinity_dn8643_c1_g1_i1.p1	Transcript	mercator4v5.0: SMARCC component *(SWI3) of chromatin remodeling complex & prot-scriber: swi snf complex subunit 3b & swissprot: SWI/SNF complex subunit SWI3B & original description: type:5prime_partial len:463 gc:universal TRINITY_DN8643_c1_g1_i1:2-1390(+)	-0.384101
12.4.1.3.3	Chromatin organisation.nucleosome remodeling.SWI/SNF chromatin remodeling complexes.BAF-type modules.SMARCG component *(TPF)	trinity_dn4019_c0_g1_i12.p1	Transcript	mercator4v5.0: SMARCI component *(BRD) of SWI/SNF chromatin remodeling complex & prot-scriber: phd finger protein & swissprot: no annotation & original description: type:complete len:823 gc:universal TRINITY_DN4019_c0_g1_i12:3184-716(-)	0.463926
12.4.1.4.5	Chromatin organisation.nucleosome remodeling.SWI/SNF chromatin remodeling complexes.plant-specific components.component *(SHH2)	trinity_dn17274_c0_g1_i3.p1	Transcript	mercator4v5.0: SMARCF component *(LFR) of SWI/SNF chromatin remodeling complex & prot-scriber: homeobox domain containing protein & swissprot: Protein SAWADEE HOMEODOMAIN HOMOLOG 2 & original description: type:complete len:367 gc:universal TRINITY_DN17274_c0_g1_i3:1358-258(-)	-0.809761
12.4.2.2.1	Chromatin organisation.nucleosome remodeling.ISWI chromatin remodeling complexes.ISWI-CDM complex.component *(DDP)	trinity_dn11661_c0_g1_i6.p1	Transcript	mercator4v5.0: component *(DDP) of ISWI chromatin remodeling complex & prot-scriber: ddt domain containing protein ptm & swissprot: DDT domain-containing protein PTM & original description: type:complete len:1738 gc:universal TRINITY_DN11661_c0_g1_i6:5928-715(-)	0.265545
12.4.2.3.1	Chromatin organisation.nucleosome remodeling.ISWI chromatin remodeling complexes.ISWI-CRA complex.component *(RINGLET/RLT)	trinity_dn39517_c0_g1_i6.p1	Transcript	mercator4v5.0: component *(RINGLET/RLT) of ISWI chromatin remodeling complex & prot-scriber: homeobox ddt domain protein rlt & swissprot: Homeobox-DDT domain protein RLT2 & original description: type:complete len:912 gc:universal TRINITY_DN39517_c0_g1_i6:3163-428(-)	-2.06311
12.4.2.3.2	Chromatin organisation.nucleosome remodeling.ISWI chromatin remodeling complexes.ISWI-CRA complex.component *(ARID5)	trinity_dn9251_c0_g1_i10.p1	Transcript	mercator4v5.0: component *(ARID5) of ISWI chromatin remodeling complex & prot-scriber: arid domain containing protein & swissprot: AT-rich interactive domain-containing protein 4 & original description: type:internal len:106 gc:universal TRINITY_DN9251_c0_g1_i10:316-2(-)	0.455842
12.4.2.3.3	Chromatin organisation.nucleosome remodeling.ISWI chromatin remodeling complexes.ISWI-CRA complex.component *(FHA)	trinity_dn7696_c0_g3_i3.p1	Transcript	mercator4v5.0: component *(FHA) of ISWI chromatin remodeling complex & prot-scriber: fha domain containing protein & swissprot: FHA domain-containing protein FHA1 & original description: type:5prime_partial len:379 gc:universal TRINITY_DN7696_c0_g3_i3:2-1138(+)	0.295784
12.4.2.4.1	Chromatin organisation.nucleosome remodeling.ISWI chromatin remodeling complexes.ISWI-CDD complex.component *(DDR)	trinity_dn5820_c0_g2_i2.p1	Transcript	mercator4v5.0: component *(DDR) of ISWI chromatin remodeling complex & prot-scriber: ddt domain containing protein & swissprot: DDT domain-containing protein DDR4 & original description: type:3prime_partial len:348 gc:universal TRINITY_DN5820_c0_g2_i2:753-1793(+)	-0.409053
12.4.3.6.4	Chromatin organisation.nucleosome remodeling.INO80 chromatin remodeling complex.NTD module.component *(INB1)	trinity_dn10376_c0_g2_i1.p1	Transcript	mercator4v5.0: component *(INB1) of INO80 chromatin remodeling complex & prot-scriber: upf protein exig 1968 & swissprot: no annotation & original description: type:5prime_partial len:111 gc:universal TRINITY_DN10376_c0_g2_i1:960-628(-)	0.0626514
12.4.4.6	Chromatin organisation.nucleosome remodeling.SWR1 chromatin remodeling complex.methylation reader component *(MBD9)	trinity_dn48534_c0_g1_i8.p1	Transcript	mercator4v5.0: component *(MBD9) of SWR1 chromatin remodeling complex & prot-scriber: methyl cpg binding domain containing protein & swissprot: Methyl-CpG-binding domain-containing protein 9 & original description: type:5prime_partial len:2275 gc:universal TRINITY_DN48534_c0_g1_i8:7481-657(-)	-0.528895
12.4.8.1.2	Chromatin organisation.nucleosome remodeling.other chromatin remodeling activities.Rad54-like group.chromatin remodeling factor *(ATRX)	trinity_dn9069_c2_g1_i7.p1	Transcript	mercator4v5.0: chromatin remodeling factor *(ATRX) & prot-scriber: atp dependent helicase atrx & swissprot: Protein CHROMATIN REMODELING 20 & original description: type:complete len:1249 gc:universal TRINITY_DN9069_c2_g1_i7:211-3957(+)	0.0579195
12.4.8.2.1	Chromatin organisation.nucleosome remodeling.other chromatin remodeling activities.SSO1653-like group.chromatin remodeling factor *(SHPRH)	trinity_dn13551_c0_g2_i2.p1	Transcript	mercator4v5.0: chromatin remodeling factor *(SHPRH) & prot-scriber: e3 ubiquitin protein ligase shprh isoform & swissprot: DNA repair protein RAD5A & original description: type:complete len:1296 gc:universal TRINITY_DN13551_c0_g2_i2:4880-993(-)	-0.0212503
12.4.8.2.3	Chromatin organisation.nucleosome remodeling.other chromatin remodeling activities.SSO1653-like group.chromatin remodeling factor *(ERCC6)	trinity_dn41563_c0_g1_i24.p1	Transcript	mercator4v5.0: chromatin remodeling factor *(ERCC6) & prot-scriber: dna excision repair protein ercc & swissprot: Protein CHROMATIN REMODELING 8 & original description: type:complete len:1236 gc:universal TRINITY_DN41563_c0_g1_i24:3939-232(-)	0.24868
12.4.8.3.1	Chromatin organisation.nucleosome remodeling.other chromatin remodeling activities.Rad5/16-like group.chromatin remodeling factor *(Rad5)	trinity_dn19001_c0_g2_i5.p1	Transcript	mercator4v5.0: chromatin remodeling factor *(Rad5) & prot-scriber: dna repair protein rad & swissprot: DNA repair protein RAD5B & original description: type:5prime_partial len:1201 gc:universal TRINITY_DN19001_c0_g2_i5:3729-127(-)	0.693495
12.4.8.3.3	Chromatin organisation.nucleosome remodeling.other chromatin remodeling activities.Rad5/16-like group.chromatin remodeling factor *(Ris1)	trinity_dn6995_c0_g1_i1.p1	Transcript	mercator4v5.0: chromatin remodeling factor *(Ris1) & prot-scriber: helicase transcription factor dna rad & swissprot: Helicase-like transcription factor CHR28 & original description: type:complete len:1345 gc:universal TRINITY_DN6995_c0_g1_i1:159-4193(+)	0.434205
12.5.1.1.6	Chromatin organisation.epigenetic state regulation.DNA methylation regulation.RNA-directed DNA methylation (RdDM) pathway.RNA polymerase-IV-positioning factor *(SHH)	trinity_dn17103_c0_g1_i9.p1	Transcript	mercator4v5.0: RNA polymerase-IV-positioning factor *(SHH) & prot-scriber: sawadee domain containing protein & swissprot: Protein SAWADEE HOMEODOMAIN HOMOLOG 1 & original description: type:complete len:264 gc:universal TRINITY_DN17103_c0_g1_i9:1193-402(-)	0.00132799
12.5.1.1.6	Chromatin organisation.epigenetic state regulation.DNA methylation regulation.RNA-directed DNA methylation (RdDM) pathway.RNA polymerase-IV-positioning factor *(SHH)	trinity_dn17274_c0_g1_i3.p1	Transcript	mercator4v5.0: RNA polymerase-IV-positioning factor *(SHH) & prot-scriber: homeobox domain containing protein & swissprot: Protein SAWADEE HOMEODOMAIN HOMOLOG 2 & original description: type:complete len:367 gc:universal TRINITY_DN17274_c0_g1_i3:1358-258(-)	-0.809761
12.5.1.1.10	Chromatin organisation.epigenetic state regulation.DNA methylation regulation.RNA-directed DNA methylation (RdDM) pathway.de novo DNA methylase *(DRM)	trinity_dn10948_c0_g1_i7.p1	Transcript	mercator4v5.0: de novo DNA methylase *(DRM) & prot-scriber: dna cytosine methyltransferase drm & swissprot: DNA (cytosine-5)-methyltransferase DRM1 & original description: type:5prime_partial len:623 gc:universal TRINITY_DN10948_c0_g1_i7:2115-247(-)	-0.0863157
12.5.1.1.13	Chromatin organisation.epigenetic state regulation.DNA methylation regulation.RNA-directed DNA methylation (RdDM) pathway.siRNA-integrating factor *(AGO)	trinity_dn1332_c0_g2_i13.p1	Transcript	mercator4v5.0: siRNA-integrating factor *(AGO) & prot-scriber: protein argonaute 4a & swissprot: Protein argonaute 16 & original description: type:complete len:901 gc:universal TRINITY_DN1332_c0_g2_i13:224-2926(+)	-1.53448
12.5.1.1.13	Chromatin organisation.epigenetic state regulation.DNA methylation regulation.RNA-directed DNA methylation (RdDM) pathway.siRNA-integrating factor *(AGO)	trinity_dn4987_c0_g1_i3.p1	Transcript	mercator4v5.0: siRNA-integrating factor *(AGO) & prot-scriber: protein argonaute 4a & swissprot: Protein argonaute 4A & original description: type:complete len:696 gc:universal TRINITY_DN4987_c0_g1_i3:852-2939(+)	-3.07276
12.5.1.1.15.1	Chromatin organisation.epigenetic state regulation.DNA methylation regulation.RNA-directed DNA methylation (RdDM) pathway.non-canonical RdDM pathway.protein factor *(NERD)	trinity_dn11288_c0_g2_i1.p1	Transcript	mercator4v5.0: protein factor (NERD) of non-canonical RdDM pathway & prot-scriber: zinc finger ccch domain containing protein & swissprot: Zinc finger CCCH domain-containing protein 19 & original description: type:complete len:1634 gc:universal TRINITY_DN11288_c0_g2_i1:106-5007(+)	-0.208509
12.5.1.1.15.2	Chromatin organisation.epigenetic state regulation.DNA methylation regulation.RNA-directed DNA methylation (RdDM) pathway.non-canonical RdDM pathway.siRNA-binding factor *(AGO2)	trinity_dn2135_c0_g1_i9.p1	Transcript	mercator4v5.0: siRNA-binding factor *(AGO2) of non-canonical RdDM pathway & prot-scriber: argonaute protein & swissprot: Protein argonaute 2 & original description: type:internal len:658 gc:universal TRINITY_DN2135_c0_g1_i9:1-1971(+)	0.163884
12.5.1.2.4	Chromatin organisation.epigenetic state regulation.DNA methylation regulation.RNA-independent DNA methylation.DNA chromomethylase *(CMT)	trinity_dn19196_c0_g2_i6.p2	Transcript	mercator4v5.0: DNA chromomethylase *(CMT) & prot-scriber: dna cytosine methyltransferase & swissprot: DNA (cytosine-5)-methyltransferase CMT2 & original description: type:complete len:353 gc:universal TRINITY_DN19196_c0_g2_i6:1747-2805(+)	0.797503
12.5.1.2.5.1	Chromatin organisation.epigenetic state regulation.DNA methylation regulation.RNA-independent DNA methylation.ASI1-AIPP1-EDM2 chromatin silencing regulator complex.component *(ASI1/IBM2)	trinity_dn2880_c0_g1_i5.p1	Transcript	mercator4v5.0: component *(ASI1) of ASI1-AIPP1-EDM2 chromatin silencing regulator complex & prot-scriber: bah domain containing protein & swissprot: Protein ANTI-SILENCING 1 & original description: type:complete len:652 gc:universal TRINITY_DN2880_c0_g1_i5:148-2103(+)	0.429105
12.5.1.2.7.2	Chromatin organisation.epigenetic state regulation.DNA methylation regulation.RNA-independent DNA methylation.BAH-PHD-CPL chromatin silencing regulator complex.regulatory component *(AIPP2)	trinity_dn14270_c0_g1_i25.p1	Transcript	mercator4v5.0: regulatory component *(AIPP2) of chromatin silencing regulator complex & prot-scriber: phd domain containing protein & swissprot: no annotation & original description: type:complete len:1085 gc:universal TRINITY_DN14270_c0_g1_i25:122-3376(+)	-1.02407
12.5.1.2.7.2	Chromatin organisation.epigenetic state regulation.DNA methylation regulation.RNA-independent DNA methylation.BAH-PHD-CPL chromatin silencing regulator complex.regulatory component *(AIPP2)	trinity_dn67229_c0_g1_i9.p1	Transcript	mercator4v5.0: regulatory component *(AIPP2) of chromatin silencing regulator complex & prot-scriber: phd domain containing protein & swissprot: no annotation & original description: type:internal len:683 gc:universal TRINITY_DN67229_c0_g1_i9:2047-2(-)	-0.476593
12.5.1.3.1	Chromatin organisation.epigenetic state regulation.DNA methylation regulation.ROS1-mediated DNA demethylation.methylcytosine-specific DNA glycosylase *(ROS1)	trinity_dn4180_c1_g1_i5.p1	Transcript	mercator4v5.0: methylcytosine-specific DNA glycosylase *(ROS1) & prot-scriber: endo3c domain containing protein & swissprot: Transcriptional activator DEMETER & original description: type:internal len:599 gc:universal TRINITY_DN4180_c1_g1_i5:1794-1(-)	0.290038
13.1.1.2.5	Cell division.DNA replication.preinitiation.MCM replicative DNA helicase complex.component *(MCM6)	trinity_dn8232_c0_g1_i3.p1	Transcript	mercator4v5.0: component *(MCM6) of MCM replicative DNA helicase complex & prot-scriber: dna replication licensing factor mcm & swissprot: DNA replication licensing factor MCM6 & original description: type:5prime_partial len:874 gc:universal TRINITY_DN8232_c0_g1_i3:1-2622(+)	0.772789
13.1.3.1.1	Cell division.DNA replication.elongation.DNA polymerase alpha complex.catalytic component *(POLA1)	trinity_dn56487_c0_g2_i5.p1	Transcript	mercator4v5.0: catalytic component *(POLA1) of DNA polymerase alpha complex & prot-scriber: dna polymerase catalytic subunit & swissprot: DNA polymerase alpha catalytic subunit & original description: type:complete len:1558 gc:universal TRINITY_DN56487_c0_g2_i5:148-4821(+)	0.0123791
13.1.3.3.1	Cell division.DNA replication.elongation.DNA polymerase epsilon complex.catalytic component *(POL2/POLE1)	trinity_dn40111_c0_g1_i7.p1	Transcript	mercator4v5.0: catalytic component *(POL2/POLE1) of DNA polymerase epsilon complex & prot-scriber: dna polymerase epsilon catalytic subunit & swissprot: DNA polymerase epsilon catalytic subunit A & original description: type:complete len:1126 gc:universal TRINITY_DN40111_c0_g1_i7:3658-281(-)	-0.11498
13.1.3.4.2.1	Cell division.DNA replication.elongation.DNA-tracking platform.PCNA sliding clamp loader complex.component *(RFC1)	trinity_dn4723_c1_g1_i12.p1	Transcript	mercator4v5.0: component *(RFC1) of PCNA sliding clamp loader complex & prot-scriber: replication factor c subunit & swissprot: Replication factor C subunit 1 & original description: type:complete len:550 gc:universal TRINITY_DN4723_c1_g1_i12:2097-448(-)	-1.11191
13.1.3.4.2.3	Cell division.DNA replication.elongation.DNA-tracking platform.PCNA sliding clamp loader complex.component *(RFC3)	trinity_dn15648_c2_g1_i2.p1	Transcript	mercator4v5.0: component *(RFC3) of PCNA sliding clamp loader complex & prot-scriber: dna replication factor c subunit & swissprot: Replication factor C subunit 3 & original description: type:complete len:249 gc:universal TRINITY_DN15648_c2_g1_i2:1599-853(-)	0.0211228
13.1.3.4.2.5	Cell division.DNA replication.elongation.DNA-tracking platform.PCNA sliding clamp loader complex.component *(RFC5)	trinity_dn3932_c0_g2_i1.p1	Transcript	mercator4v5.0: component *(RFC5) of PCNA sliding clamp loader complex & prot-scriber: replication factor c small subunit & swissprot: Replication factor C subunit 3 & original description: type:5prime_partial len:407 gc:universal TRINITY_DN3932_c0_g2_i1:1645-425(-)	0.394702
13.1.4.1.2	Cell division.DNA replication.maturation.ribonuclease H2 complex.subunit B	trinity_dn7454_c0_g1_i2.p1	Transcript	mercator4v5.0: subunit B of ribonuclease H2 complex & prot-scriber: ribonuclease h2 subunit b protein & swissprot: no annotation & original description: type:complete len:100 gc:universal TRINITY_DN7454_c0_g1_i2:298-597(+)	0.642898
13.1.5.1.2	Cell division.DNA replication.telomere replication.telomerase ribonucleoprotein complex.associated component *(POT)	trinity_dn15387_c0_g1_i24.p1	Transcript	mercator4v5.0: associated component *(POT) of telomerase ribonucleoprotein complex & prot-scriber: protection of telomeres protein & swissprot: Protection of telomeres protein 1b & original description: type:complete len:297 gc:universal TRINITY_DN15387_c0_g1_i24:1195-305(-)	0.700824
13.1.5.1.3	Cell division.DNA replication.telomere replication.telomerase ribonucleoprotein complex.associated TERT:POT-interacting component *(ARM)	trinity_dn4119_c1_g1_i3.p1	Transcript	mercator4v5.0: TERT:POT-interacting component *(ARM) of telomerase ribonucleoprotein complex & prot-scriber: armadillo repeat containing protein & swissprot: no annotation & original description: type:complete len:330 gc:universal TRINITY_DN4119_c1_g1_i3:2382-1393(-)	-0.0464033
13.1.5.3	Cell division.DNA replication.telomere replication.telomeric dsDNA-binding protein	trinity_dn5257_c0_g1_i1.p1	Transcript	mercator4v5.0: telomeric dsDNA-binding protein & prot-scriber: telomere repeat binding protein & swissprot: Telomere repeat-binding protein 4 & original description: type:complete len:676 gc:universal TRINITY_DN5257_c0_g1_i1:247-2274(+)	-0.428335
13.1.5.3	Cell division.DNA replication.telomere replication.telomeric dsDNA-binding protein	trinity_dn5257_c0_g1_i4.p1	Transcript	mercator4v5.0: telomeric dsDNA-binding protein & prot-scriber: telomere repeat binding protein & swissprot: Telomere repeat-binding protein 4 & original description: type:complete len:676 gc:universal TRINITY_DN5257_c0_g1_i4:273-2300(+)	-0.428335
13.1.5.3	Cell division.DNA replication.telomere replication.telomeric dsDNA-binding protein	trinity_dn5257_c0_g1_i8.p1	Transcript	mercator4v5.0: telomeric dsDNA-binding protein & prot-scriber: telomere repeat binding protein & swissprot: Telomere repeat-binding protein 4 & original description: type:complete len:676 gc:universal TRINITY_DN5257_c0_g1_i8:243-2270(+)	-0.428335
13.1.5.3	Cell division.DNA replication.telomere replication.telomeric dsDNA-binding protein	trinity_dn6191_c0_g2_i8.p1	Transcript	mercator4v5.0: telomeric dsDNA-binding protein & prot-scriber: myb domain containing protein & swissprot: no annotation & original description: type:complete len:802 gc:universal TRINITY_DN6191_c0_g2_i8:4014-1609(-)	-0.205299
13.1.6.1	Cell division.DNA replication.organelle machinery.DNA polymerase *(POP)	trinity_dn19662_c0_g2_i1.p2	Transcript	mercator4v5.0: DNA polymerase *(POP) & prot-scriber: arath dna polymerase i & swissprot: DNA polymerase I A, chloroplastic/mitochondrial & original description: type:complete len:346 gc:universal TRINITY_DN19662_c0_g2_i1:1884-847(-)	0.870993
13.1.6.2	Cell division.DNA replication.organelle machinery.DNA primase and helicase *(TWINKLE)	trinity_dn41749_c0_g1_i3.p1	Transcript	mercator4v5.0: DNA primase and helicase *(TWINKLE) & prot-scriber: sf helicase domain containing protein & swissprot: Twinkle homolog protein, chloroplastic/mitochondrial & original description: type:5prime_partial len:707 gc:universal TRINITY_DN41749_c0_g1_i3:3-2123(+)	-0.470735
13.1.6.3.2	Cell division.DNA replication.organelle machinery.DNA gyrase complex.subunit B	trinity_dn10789_c0_g1_i5.p1	Transcript	mercator4v5.0: subunit B of DNA gyrase complex & prot-scriber: dna gyrase subunit b & swissprot: DNA gyrase subunit B, chloroplastic/mitochondrial & original description: type:complete len:335 gc:universal TRINITY_DN10789_c0_g1_i5:1649-645(-)	0.531952
13.1.6.3.2	Cell division.DNA replication.organelle machinery.DNA gyrase complex.subunit B	trinity_dn265064_c0_g1_i1.p1	Transcript	mercator4v5.0: subunit B of DNA gyrase complex & prot-scriber: dna gyrase subunit b & swissprot: DNA gyrase subunit B, chloroplastic/mitochondrial & original description: type:5prime_partial len:904 gc:universal TRINITY_DN265064_c0_g1_i1:1-2712(+)	0.739232
13.1.6.4	Cell division.DNA replication.organelle machinery.type-Ia DNA topoisomerase	trinity_dn3712_c0_g1_i2.p1	Transcript	mercator4v5.0: type-Ia DNA topoisomerase & prot-scriber: dna topoisomerase & swissprot: DNA topoisomerase 3-alpha & original description: type:3prime_partial len:1113 gc:universal TRINITY_DN3712_c0_g1_i2:88-3423(+)	0.0902607
13.1.6.6.2	Cell division.DNA replication.organelle machinery.RNA primer removal.mitochondrial RNA exonuclease	trinity_dn45138_c0_g1_i5.p1	Transcript	mercator4v5.0: mitochondrial RNA exonuclease & prot-scriber: dna polymerase i & swissprot: no annotation & original description: type:complete len:420 gc:universal TRINITY_DN45138_c0_g1_i5:232-1491(+)	-0.454168
13.1.6.8.1	Cell division.DNA replication.organelle machinery.genome stability maintenance.recombinase *(RecA)	trinity_dn3986_c0_g1_i31.p1	Transcript	mercator4v5.0: recombinase *(RecA) & prot-scriber: dna protein reca 3 & swissprot: DNA repair protein recA homolog 3, mitochondrial & original description: type:complete len:213 gc:universal TRINITY_DN3986_c0_g1_i31:222-860(+)	-0.0894073
13.1.6.8.2	Cell division.DNA replication.organelle machinery.genome stability maintenance.DNA translocase *(RecG)	trinity_dn949_c3_g1_i9.p1	Transcript	mercator4v5.0: DNA translocase *(RecG) & prot-scriber: atp dependent dna helicase recg & swissprot: ATP-dependent DNA helicase homolog RECG, chloroplastic & original description: type:complete len:965 gc:universal TRINITY_DN949_c3_g1_i9:255-3149(+)	-0.380662
13.1.6.8.5	Cell division.DNA replication.organelle machinery.genome stability maintenance.regulatory protein *(MSH1)	trinity_dn5718_c0_g2_i5.p1	Transcript	mercator4v5.0: regulatory protein *(MSH1) of genome stability maintenance & prot-scriber: dna mismatch repair protein muts & swissprot: DNA mismatch repair protein MSH1, mitochondrial & original description: type:5prime_partial len:1174 gc:universal TRINITY_DN5718_c0_g2_i5:3-3524(+)	-1.64948
13.2.1.1.9	Cell division.cell cycle organisation.cell cycle control.CYCLIN regulatory protein activities.regulatory protein *(CYCT)	trinity_dn20390_c0_g1_i8.p1	Transcript	mercator4v5.0: regulatory protein *(CYCT) of cell cycle & prot-scriber: cyclin domain containing protein & swissprot: Cyclin-T1-4 & original description: type:5prime_partial len:327 gc:universal TRINITY_DN20390_c0_g1_i8:1527-547(-)	-1.43789
13.2.1.3.2	Cell division.cell cycle organisation.cell cycle control.CYCLIN-dependent protein kinase inhibitor activities.inhibitor *(SIM)	trinity_dn11943_c0_g2_i3.p1	Transcript	mercator4v5.0: SIM-type cyclin-dependent kinase inhibitor & prot-scriber: cyclin dependent kinase inhibitor smr protein & swissprot: no annotation & original description: type:5prime_partial len:135 gc:universal TRINITY_DN11943_c0_g2_i3:3-407(+)	-0.742355
13.2.1.9.3	Cell division.cell cycle organisation.cell cycle control.DREAM regulatory complex.component *(TCX5/6)	trinity_dn10776_c0_g1_i6.p1	Transcript	mercator4v5.0: component *(TCX5/6) of DREAM cell cycle regulatory complex & prot-scriber: crc domain containing protein tso & swissprot: Protein tesmin/TSO1-like CXC 5 & original description: type:5prime_partial len:605 gc:universal TRINITY_DN10776_c0_g1_i6:2-1816(+)	0.141201
13.2.1.9.4.1	Cell division.cell cycle organisation.cell cycle control.DREAM regulatory complex.E2F-DP dimer.component *(E2F)	trinity_dn20327_c0_g2_i2.p1	Transcript	mercator4v5.0: component *(E2F) of DREAM cell cycle regulatory complex & prot-scriber: e2f transcription factor & swissprot: Transcription factor E2FA & original description: type:complete len:476 gc:universal TRINITY_DN20327_c0_g2_i2:2128-701(-)	-1.52414
13.2.3.2.1.2	Cell division.cell cycle organisation.chromosome segregation.centromere assembly and maintenance.chromosome passenger complex (CPC).component *(INCENP/WYRD)	trinity_dn17705_c0_g2_i1.p1	Transcript	mercator4v5.0: component *(INCENP/WYRD) of chromosome passenger complex (CPC) & prot-scriber: incenp ark bind domain containing protein & swissprot: no annotation & original description: type:complete len:1350 gc:universal TRINITY_DN17705_c0_g2_i1:5174-1125(-)	0.0213434
13.2.3.2.3	Cell division.cell cycle organisation.chromosome segregation.centromere assembly and maintenance.histone H3 variant *(CENH3)	trinity_dn44018_c2_g1_i2.p1	Transcript	mercator4v5.0: histone H3 variant *(CENH3) & prot-scriber: histone h3 1 2 & swissprot: Histone H3-like centromeric protein HTR12 & original description: type:5prime_partial len:203 gc:universal TRINITY_DN44018_c2_g1_i2:1035-427(-)	0.739195
13.2.3.4	Cell division.cell cycle organisation.chromosome segregation.microtubule destabilizing motor protein *(Kinesin-13)	trinity_dn7441_c0_g2_i1.p1	Transcript	mercator4v5.0: microtubule destabilizing motor protein *(Kinesin-13) & prot-scriber: kinesin protein & swissprot: Kinesin-like protein KIN-13A & original description: type:internal len:168 gc:universal TRINITY_DN7441_c0_g2_i1:2-502(+)	0.170909
13.2.3.4	Cell division.cell cycle organisation.chromosome segregation.microtubule destabilizing motor protein *(Kinesin-13)	trinity_dn7441_c1_g1_i2.p1	Transcript	mercator4v5.0: microtubule destabilizing motor protein *(Kinesin-13) & prot-scriber: kinesin protein kin & swissprot: Kinesin-like protein KIN-13B & original description: type:5prime_partial len:374 gc:universal TRINITY_DN7441_c1_g1_i2:2-1123(+)	0.657694
13.2.3.4	Cell division.cell cycle organisation.chromosome segregation.microtubule destabilizing motor protein *(Kinesin-13)	trinity_dn47662_c0_g3_i2.p1	Transcript	mercator4v5.0: microtubule destabilizing motor protein *(Kinesin-13) & prot-scriber: kinesin protein & swissprot: Kinesin-like protein KIN-13B & original description: type:3prime_partial len:376 gc:universal TRINITY_DN47662_c0_g3_i2:1126-2(-)	-0.433024
13.2.3.6.3	Cell division.cell cycle organisation.chromosome segregation.outer kinetochore SKA complex.component *(SKA3)	trinity_dn25561_c0_g1_i8.p1	Transcript	mercator4v5.0: component *(SKA3) of outer kinetochore SKA complex & prot-scriber: spindle and kinetochore associated protein & swissprot: no annotation & original description: type:complete len:273 gc:universal TRINITY_DN25561_c0_g1_i8:51-869(+)	0.07559
13.2.4.1.1.1.1	Cell division.cell cycle organisation.metaphase to anaphase transition.Anaphase-Promoting Complex/Cyclosome (APC/C)-dependent ubiquitination.APC/C E3 ubiquitin ligase complex.platform subcomplex.component *(APC1)	trinity_dn8861_c0_g1_i2.p1	Transcript	mercator4v5.0: component *(APC1) of (APC/C)-dependent ubiquitination platform subcomplex & prot-scriber: anaphase promoting complex subunit & swissprot: Anaphase-promoting complex subunit 1 & original description: type:5prime_partial len:1842 gc:universal TRINITY_DN8861_c0_g1_i2:3-5528(+)	-0.139323
13.2.4.1.1.1.1	Cell division.cell cycle organisation.metaphase to anaphase transition.Anaphase-Promoting Complex/Cyclosome (APC/C)-dependent ubiquitination.APC/C E3 ubiquitin ligase complex.platform subcomplex.component *(APC1)	trinity_dn8861_c0_g1_i3.p1	Transcript	mercator4v5.0: component *(APC1) of (APC/C)-dependent ubiquitination platform subcomplex & prot-scriber: anaphase promoting complex subunit & swissprot: Anaphase-promoting complex subunit 1 & original description: type:5prime_partial len:1842 gc:universal TRINITY_DN8861_c0_g1_i3:3-5528(+)	-0.139323
13.2.4.1.1.1.1	Cell division.cell cycle organisation.metaphase to anaphase transition.Anaphase-Promoting Complex/Cyclosome (APC/C)-dependent ubiquitination.APC/C E3 ubiquitin ligase complex.platform subcomplex.component *(APC1)	trinity_dn8861_c0_g1_i7.p1	Transcript	mercator4v5.0: component *(APC1) of (APC/C)-dependent ubiquitination platform subcomplex & prot-scriber: anaphase promoting complex subunit & swissprot: Anaphase-promoting complex subunit 1 & original description: type:5prime_partial len:1842 gc:universal TRINITY_DN8861_c0_g1_i7:3-5528(+)	-0.139323
13.2.5.1.2	Cell division.cell cycle organisation.sister chromatid separation.cohesin regulator complex.component *(SMC3/TTN7)	trinity_dn10195_c0_g1_i1.p1	Transcript	mercator4v5.0: component *(SMC3/TTN7) of cohesin regulator complex & prot-scriber: structural maintenance of chromosomes protein & swissprot: Structural maintenance of chromosomes protein 3 & original description: type:5prime_partial len:361 gc:universal TRINITY_DN10195_c0_g1_i1:1546-464(-)	0.84866
13.2.5.1.3	Cell division.cell cycle organisation.sister chromatid separation.cohesin regulator complex.mitotic-specific Kleisin-type component *(SCC1)	trinity_dn23589_c0_g1_i4.p1	Transcript	mercator4v5.0: mitotic-specific Kleisin-type component *(SCC1) of cohesin regulator complex & prot-scriber: sister chromatid cohesion protein isoform x1 & swissprot: Sister chromatid cohesion 1 protein 4 & original description: type:complete len:1241 gc:universal TRINITY_DN23589_c0_g1_i4:4147-425(-)	0.204974
13.2.5.1.5	Cell division.cell cycle organisation.sister chromatid separation.cohesin regulator complex.component *(SCC3)	trinity_dn20231_c0_g1_i3.p1	Transcript	mercator4v5.0: component *(SCC3) of cohesin regulator complex & prot-scriber: sister chromatid cohesion cohesin & swissprot: Sister-chromatid cohesion protein 3 & original description: type:complete len:1146 gc:universal TRINITY_DN20231_c0_g1_i3:188-3625(+)	-0.0189704
13.2.5.2.1.1	Cell division.cell cycle organisation.sister chromatid separation.cohesin loading.SCC2-SCC4 adherin complex.adherin *(SCC2)	trinity_dn7326_c0_g1_i12.p2	Transcript	mercator4v5.0: adherin *(SCC2) & prot-scriber: sister chromatid cohesion protein & swissprot: Sister chromatid cohesion protein SCC2 & original description: type:5prime_partial len:405 gc:universal TRINITY_DN7326_c0_g1_i12:4278-3064(-)	0.776283
13.2.5.2.1.1	Cell division.cell cycle organisation.sister chromatid separation.cohesin loading.SCC2-SCC4 adherin complex.adherin *(SCC2)	trinity_dn7326_c0_g1_i16.p1	Transcript	mercator4v5.0: adherin *(SCC2) & prot-scriber: sister chromatid cohesion protein & swissprot: Sister chromatid cohesion protein SCC2 & original description: type:complete len:1132 gc:universal TRINITY_DN7326_c0_g1_i16:4059-664(-)	-1.92141
13.2.5.4.2	Cell division.cell cycle organisation.sister chromatid separation.cohesin dissociation.centromeric cohesion protection factor *(SGO)	trinity_dn64630_c0_g1_i29.p1	Transcript	mercator4v5.0: centromeric cohesion protection factor *(SGO) & prot-scriber: shugoshin c domain containing protein & swissprot: no annotation & original description: type:5prime_partial len:196 gc:universal TRINITY_DN64630_c0_g1_i29:1160-573(-)	-0.333763
13.2.5.4.2	Cell division.cell cycle organisation.sister chromatid separation.cohesin dissociation.centromeric cohesion protection factor *(SGO)	trinity_dn64630_c0_g1_i8.p1	Transcript	mercator4v5.0: centromeric cohesion protection factor *(SGO) & prot-scriber: shugoshin c domain containing protein & swissprot: no annotation & original description: type:5prime_partial len:196 gc:universal TRINITY_DN64630_c0_g1_i8:1135-548(-)	-0.333763
13.2.5.5.1	Cell division.cell cycle organisation.sister chromatid separation.spindle assembly checkpoint machinery.mitotic checkpoint kinase *(BUB1)	trinity_dn111123_c0_g1_i5.p1	Transcript	mercator4v5.0: mitotic checkpoint kinase *(BUB1) & prot-scriber: mitotic checkpoint serine threonine protein kinase bub & swissprot: Mitotic checkpoint serine/threonine-protein kinase BUB1 & original description: type:complete len:234 gc:universal TRINITY_DN111123_c0_g1_i5:107-808(+)	0.280223
13.2.5.5.2	Cell division.cell cycle organisation.sister chromatid separation.spindle assembly checkpoint machinery.checkpoint protein *(BUB3)	trinity_dn1471_c1_g1_i5.p1	Transcript	mercator4v5.0: spindle assembly checkpoint protein *(BUB3) & prot-scriber: mitotic checkpoint protein bub & swissprot: Mitotic checkpoint protein BUB3.2 & original description: type:complete len:337 gc:universal TRINITY_DN1471_c1_g1_i5:200-1210(+)	-0.684334
13.3.3.1.3	Cell division.meiotic recombination.meiotic double strand break processing.MRE11-RAD50-NBS1 (MRN) complex.component *(NBS1)	trinity_dn9791_c0_g1_i5.p1	Transcript	mercator4v5.0: component *(NBS1) of MRE11-RAD50-NBS1 (MRN) complex & prot-scriber: fha domain containing protein & swissprot: Nijmegen breakage syndrome 1 protein & original description: type:complete len:205 gc:universal TRINITY_DN9791_c0_g1_i5:282-896(+)	-1.37765
13.3.3.3	Cell division.meiotic recombination.meiotic double strand break processing.ssDNA endonuclease *(COM1/SAE2)	trinity_dn21843_c0_g1_i9.p1	Transcript	mercator4v5.0: ssDNA endonuclease *(COM1/SAE2) & prot-scriber: sae domain containing protein & swissprot: Protein gamma response 1 & original description: type:5prime_partial len:341 gc:universal TRINITY_DN21843_c0_g1_i9:1172-150(-)	0.0613897
13.3.4.4.1	Cell division.meiotic recombination.DNA strand exchange.RPA presynaptic filament assembly factor complex.component *(RPA1)	trinity_dn892_c1_g1_i5.p1	Transcript	mercator4v5.0: component *(RPA1) of RPA presynaptic filament assembly factor complex & prot-scriber: replication protein a kd dn binding subunit & swissprot: Replication protein A 70 kDa DNA-binding subunit B & original description: type:3prime_partial len:353 gc:universal TRINITY_DN892_c1_g1_i5:291-1346(+)	0.894766
13.3.5.1.4	Cell division.meiotic recombination.meiotic crossover.class I interference-sensitive crossover pathway.transverse filament protein of synaptonemal complex *(ZYP1/ZIP1)	trinity_dn9720_c1_g1_i11.p1	Transcript	mercator4v5.0: transverse filament protein of synaptonemal complex *(ZYP1/ZIP1) & prot-scriber: synaptonemal complex protein & swissprot: Synaptonemal complex protein 2 & original description: type:5prime_partial len:471 gc:universal TRINITY_DN9720_c1_g1_i11:1-1413(+)	0.241148
13.4.1.2.2	Cell division.cytokinesis.preprophase microtubule organization.TON1-TRM-PP2A (TTP) preprophase band formation complex.component *(TRM)	trinity_dn426_c0_g1_i2.p1	Transcript	mercator4v5.0: component *(TRM) of TON1-TRM-PP2A (TTP) preprophase band formation complex & prot-scriber: duf 4378 domain containing protein & swissprot: Protein LONGIFOLIA 1 & original description: type:complete len:759 gc:universal TRINITY_DN426_c0_g1_i2:2551-275(-)	-0.145519
13.4.1.2.2	Cell division.cytokinesis.preprophase microtubule organization.TON1-TRM-PP2A (TTP) preprophase band formation complex.component *(TRM)	trinity_dn426_c3_g2_i3.p1	Transcript	mercator4v5.0: component *(TRM) of TON1-TRM-PP2A (TTP) preprophase band formation complex & prot-scriber: duf 4378 domain containing protein & swissprot: Protein LONGIFOLIA 2 & original description: type:complete len:909 gc:universal TRINITY_DN426_c3_g2_i3:3098-372(-)	0.157606
13.4.1.2.3.1	Cell division.cytokinesis.preprophase microtubule organization.TON1-TRM-PP2A (TTP) preprophase band formation complex.PP2A-phosphatase subcomplex.catalytic component *(PP2A-C)	trinity_dn3018_c2_g1_i11.p1	Transcript	mercator4v5.0: catalytic component *(PP2A-phosphatase) of TTP preprophase band formation complex & prot-scriber: serine threonine protein phosphatase pp2a 1 catalytic subunit & swissprot: Serine/threonine-protein phosphatase PP2A catalytic subunit & original description: type:5prime_partial len:367 gc:universal TRINITY_DN3018_c2_g1_i11:1850-750(-)	-0.146554
13.4.3.1	Cell division.cytokinesis.phragmoplast microtubule organization.microtubule plus-end-tracking protein *(EB1)	trinity_dn20942_c0_g2_i2.p1	Transcript	mercator4v5.0: microtubule plus-end-tracking protein *(EB1) & prot-scriber: microtubule associated protein rp eb family member & swissprot: Microtubule-associated protein RP/EB family member 1C & original description: type:5prime_partial len:366 gc:universal TRINITY_DN20942_c0_g2_i2:1-1098(+)	0.568513
13.4.3.5	Cell division.cytokinesis.phragmoplast microtubule organization.microtubule-associated protein *(MAP65-3)	trinity_dn3367_c3_g1_i4.p1	Transcript	mercator4v5.0: microtubule-associated protein *(MAP65-3) & prot-scriber: 65 kda microtubule associated protein & swissprot: 65-kDa microtubule-associated protein 3 & original description: type:complete len:731 gc:universal TRINITY_DN3367_c3_g1_i4:2500-308(-)	0.808509
13.4.3.5	Cell division.cytokinesis.phragmoplast microtubule organization.microtubule-associated protein *(MAP65-3)	trinity_dn37502_c0_g1_i4.p1	Transcript	mercator4v5.0: microtubule-associated protein *(MAP65-3) & prot-scriber: 65 kda microtubule associated protein & swissprot: 65-kDa microtubule-associated protein 3 & original description: type:complete len:707 gc:universal TRINITY_DN37502_c0_g1_i4:2646-526(-)	0.278262
13.4.4.1.1	Cell division.cytokinesis.phragmoplast disassembly.NACK-PQR signalling pathway.microtubule-destabilizing kinesin *(NACK)	trinity_dn28927_c1_g2_i1.p1	Transcript	mercator4v5.0: microtubule-destabilizing kinesin *(NACK) & prot-scriber: kinesin protein kin & swissprot: Kinesin-like protein NACK2 & original description: type:complete len:955 gc:universal TRINITY_DN28927_c1_g2_i1:3072-208(-)	0.214182
13.4.4.1.1	Cell division.cytokinesis.phragmoplast disassembly.NACK-PQR signalling pathway.microtubule-destabilizing kinesin *(NACK)	trinity_dn28927_c1_g2_i2.p1	Transcript	mercator4v5.0: microtubule-destabilizing kinesin *(NACK) & prot-scriber: kinesin protein kin & swissprot: Kinesin-like protein NACK2 & original description: type:complete len:955 gc:universal TRINITY_DN28927_c1_g2_i2:3072-208(-)	0.214182
13.4.4.1.4	Cell division.cytokinesis.phragmoplast disassembly.NACK-PQR signalling pathway.MAP protein kinase *(NRK/MPK)	trinity_dn35541_c0_g1_i10.p1	Transcript	mercator4v5.0: MAP protein kinase *(NRK/MPK) & prot-scriber: mitogen activated protein kinase & swissprot: Mitogen-activated protein kinase homolog MMK2 & original description: type:complete len:373 gc:universal TRINITY_DN35541_c0_g1_i10:202-1320(+)	0.245953
13.4.4.2.2	Cell division.cytokinesis.phragmoplast disassembly.Katanin ATP-dependent microtubule severing complex.regulatory component *(KTN80)	trinity_dn3347_c2_g1_i5.p1	Transcript	mercator4v5.0: regulatory component *(KTN80) of Katanin ATP-dependent microtubule severing complex & prot-scriber: katanin p80 wd repeat containing subunit b1 homolog & swissprot: Katanin p80 WD40 repeat-containing subunit B1 homolog KTN80.2 & original description: type:3prime_partial len:887 gc:universal TRINITY_DN3347_c2_g1_i5:2659-2(-)	-0.402927
13.4.4.2.2	Cell division.cytokinesis.phragmoplast disassembly.Katanin ATP-dependent microtubule severing complex.regulatory component *(KTN80)	trinity_dn7641_c0_g1_i25.p1	Transcript	mercator4v5.0: regulatory component *(KTN80) of Katanin ATP-dependent microtubule severing complex & prot-scriber: katanin p80 wd repeat containing subunit b1 homolog & swissprot: Katanin p80 WD40 repeat-containing subunit B1 homolog KTN80.2 & original description: type:5prime_partial len:456 gc:universal TRINITY_DN7641_c0_g1_i25:2-1369(+)	-0.138875
13.5.3.2	Cell division.plastid division.thylakoid organisation.chaperone factor *(SCO2/CYO1)	trinity_dn23297_c0_g1_i5.p2	Transcript	mercator4v5.0: thylakoid biogenesis chaperone *(SCO2/CYO1) & prot-scriber: protein disulfide isomerase sco & swissprot: Protein disulfide-isomerase SCO2 & original description: type:complete len:207 gc:universal TRINITY_DN23297_c0_g1_i5:1008-388(-)	-0.0152582
13.5.3.3	Cell division.plastid division.thylakoid organisation.regulatory protein *(THF1)	trinity_dn1645_c0_g1_i7.p1	Transcript	mercator4v5.0: regulatory protein *(THF1) of thylakoid biogenesis & prot-scriber: protein thylakoid formation 1 chloroplastic & swissprot: Protein THYLAKOID FORMATION1, chloroplastic & original description: type:5prime_partial len:340 gc:universal TRINITY_DN1645_c0_g1_i7:1781-762(-)	-0.981135
13.5.3.7	Cell division.plastid division.thylakoid organisation.thylakoid biogenesis factor *(ANU10)	trinity_dn17783_c0_g2_i2.p1	Transcript	mercator4v5.0: thylakoid biogenesis factor *(ANU10) & prot-scriber: pp domain containing protein & swissprot: no annotation & original description: type:complete len:627 gc:universal TRINITY_DN17783_c0_g2_i2:58-1938(+)	-0.608992
13.5.4.2	Cell division.plastid division.plastid separation.regulatory protein *(CRL)	trinity_dn4314_c1_g2_i1.p1	Transcript	mercator4v5.0: regulatory protein *(CRL) of plastid separation & prot-scriber: chromophore lyase crl chloroplastic & swissprot: Chromophore lyase CRL, chloroplastic & original description: type:complete len:147 gc:universal TRINITY_DN4314_c1_g2_i1:240-680(+)	-0.742551
13.5.5.1.2	Cell division.plastid division.plastidic peptidoglycan system.UDP-N-acetylmuramic acid formation.catalytic protein *(MurB)	trinity_dn3969_c1_g1_i7.p1	Transcript	mercator4v5.0: catalytic protein *(MurB) of UDP-N-acetylmuramic acid formation & prot-scriber: chlff udp n acetyleolpyruvoylglucosamie reductase & swissprot: no annotation & original description: type:complete len:272 gc:universal TRINITY_DN3969_c1_g1_i7:84-899(+)	0.0785529
13.5.5.2.4	Cell division.plastid division.plastidic peptidoglycan system.UDP-N-acetylmuramic acid pentapeptide formation.catalytic protein *(MurF)	trinity_dn14974_c0_g1_i10.p1	Transcript	mercator4v5.0: catalytic protein *(MurF) of UDP-N-acetylmuramic acid pentapeptide formation & prot-scriber: udp n acetylmuramate l aaie igase & swissprot: no annotation & original description: type:5prime_partial len:549 gc:universal TRINITY_DN14974_c0_g1_i10:3711-2065(-)	0.571043
13.5.5.2.5	Cell division.plastid division.plastidic peptidoglycan system.UDP-N-acetylmuramic acid pentapeptide formation.D-alanine:D-alanine ligase *(DDL)	trinity_dn21723_c0_g1_i2.p1	Transcript	mercator4v5.0: D-alanine:D-alanine ligase *(DDL) & prot-scriber: borbp d alanine ligase & swissprot: no annotation & original description: type:3prime_partial len:908 gc:universal TRINITY_DN21723_c0_g1_i2:2722-2(-)	-1.74824
13.5.5.2.5	Cell division.plastid division.plastidic peptidoglycan system.UDP-N-acetylmuramic acid pentapeptide formation.D-alanine:D-alanine ligase *(DDL)	trinity_dn34615_c0_g1_i2.p1	Transcript	mercator4v5.0: D-alanine:D-alanine ligase *(DDL) & prot-scriber: borbp d alanine ligase & swissprot: no annotation & original description: type:5prime_partial len:900 gc:universal TRINITY_DN34615_c0_g1_i2:2-2701(+)	0.411439
13.5.5.4.1	Cell division.plastid division.plastidic peptidoglycan system.peptidoglycan cross-linking.bifunctional transglycosylase and transpeptidase *(PBP)	trinity_dn234721_c0_g1_i1.p1	Transcript	mercator4v5.0: bifunctional transglycosylase and transpeptidase *(PBP) & prot-scriber: mycs2 penicillin binding protein 1a & swissprot: no annotation & original description: type:internal len:716 gc:universal TRINITY_DN234721_c0_g1_i1:2145-1(-)	-2.72293
13.6.1	Cell division.mitochondrion/peroxisome binary fission.dynamin-like protein *(DRP3)	trinity_dn1052_c0_g1_i1.p1	Transcript	mercator4v5.0: dynamin-like protein *(DRP3) & prot-scriber: dynamin type g domain containin protein & swissprot: Dynamin-related protein 3A & original description: type:internal len:370 gc:universal TRINITY_DN1052_c0_g1_i1:1108-2(-)	-0.128621
13.6.1	Cell division.mitochondrion/peroxisome binary fission.dynamin-like protein *(DRP3)	trinity_dn3402_c1_g1_i9.p1	Transcript	mercator4v5.0: dynamin-like protein *(DRP3) & prot-scriber: dynamin domain containing protein & swissprot: Dynamin-related protein 3A & original description: type:3prime_partial len:428 gc:universal TRINITY_DN3402_c1_g1_i9:104-1384(+)	-0.589199
13.6.4	Cell division.mitochondrion/peroxisome binary fission.regulatory GTPase *(MIRO)	trinity_dn2253_c0_g1_i9.p1	Transcript	mercator4v5.0: regulatory GTPase (MIRO) of mitochondrion fission & prot-scriber: mitochondrial rho gtpase 1 & swissprot: Mitochondrial Rho GTPase 1 & original description: type:complete len:632 gc:universal TRINITY_DN2253_c0_g1_i9:2882-987(-)	-0.116352
13.8.3	Cell division.asymmetric cell division.plasma membrane-to-nucleus signalling factor *(BRX)	trinity_dn16374_c1_g1_i1.p1	Transcript	mercator4v5.0: plasma membrane-to-nucleus signalling factor *(BRX) & prot-scriber: protein brevis radix & swissprot: Protein BREVIS RADIX & original description: type:5prime_partial len:156 gc:universal TRINITY_DN16374_c1_g1_i1:949-482(-)	0.366012
13.8.4	Cell division.asymmetric cell division.regulatory protein phosphatase *(BSL)	trinity_dn5354_c0_g2_i3.p1	Transcript	mercator4v5.0: regulatory protein phosphatase *(BSL) & prot-scriber: serine threonine protein phosphatase pp & swissprot: Serine/threonine-protein phosphatase BSL3 & original description: type:complete len:1004 gc:universal TRINITY_DN5354_c0_g2_i3:3650-639(-)	-0.286137
14.1.1.1.3	DNA damage response.DNA damage sensing and signalling.ATM pathway.MRN damage sensor complex.component *(NBS1)	trinity_dn9791_c0_g1_i5.p1	Transcript	mercator4v5.0: component *(NBS1) of DNA resection MRE11-RAD50-NBS1 (MRN) complex & prot-scriber: fha domain containing protein & swissprot: Nijmegen breakage syndrome 1 protein & original description: type:complete len:205 gc:universal TRINITY_DN9791_c0_g1_i5:282-896(+)	-1.37765
14.1.1.2	DNA damage response.DNA damage sensing and signalling.ATM pathway.DNA double-strand break transducer kinase *(ATM)	trinity_dn15752_c0_g2_i2.p1	Transcript	mercator4v5.0: DNA double-strand break transducer kinase *(ATM) & prot-scriber: non specific serine threonine protein kinase & swissprot: Serine/threonine-protein kinase ATM & original description: type:5prime_partial len:1906 gc:universal TRINITY_DN15752_c0_g2_i2:7419-1702(-)	-0.021637
14.1.2.3.1	DNA damage response.DNA damage sensing and signalling.ATR pathway.ATR-ATRIP transducer kinase complex.kinase component *(ATR)	trinity_dn5034_c1_g1_i20.p1	Transcript	mercator4v5.0: kinase component *(ATR) of ATR-ATRIP DNA damage sensor complex & prot-scriber: serine threonine protein kinase atr & swissprot: Serine/threonine-protein kinase ATR & original description: type:5prime_partial len:354 gc:universal TRINITY_DN5034_c1_g1_i20:4070-3009(-)	0.135031
14.2.1	DNA damage response.DNA repair polymerase activities.DNA polymerase eta *(POLH)	trinity_dn39334_c0_g1_i21.p1	Transcript	mercator4v5.0: DNA polymerase eta *(POLH) & prot-scriber: dna polymerase iv & swissprot: DNA polymerase eta & original description: type:complete len:640 gc:universal TRINITY_DN39334_c0_g1_i21:2385-466(-)	-0.0679806
14.3.1.1.1	DNA damage response.homologous recombination repair (HR).BRCC regulatory holo-complex.BRCA1-BARD1 E3 ubiquitin ligase heterodimer.component *(BRCA1/BARD1)	trinity_dn16992_c0_g1_i14.p1	Transcript	mercator4v5.0: component *(BRCA1/BARD1) of BRCA1-BARD1 ubiquitination heterodimer & prot-scriber: brca associated ring domain protein & swissprot: BRCA1-associated RING domain protein 1 & original description: type:complete len:708 gc:universal TRINITY_DN16992_c0_g1_i14:4497-2374(-)	-2.04903
14.3.1.1.1	DNA damage response.homologous recombination repair (HR).BRCC regulatory holo-complex.BRCA1-BARD1 E3 ubiquitin ligase heterodimer.component *(BRCA1/BARD1)	trinity_dn66604_c0_g1_i1.p1	Transcript	mercator4v5.0: component *(BRCA1/BARD1) of BRCA1-BARD1 ubiquitination heterodimer & prot-scriber: breast cancer susceptibility protein & swissprot: Protein BREAST CANCER SUSCEPTIBILITY 1 homolog & original description: type:complete len:752 gc:universal TRINITY_DN66604_c0_g1_i1:2358-103(-)	0.558144
14.3.3	DNA damage response.homologous recombination repair (HR).repair factor *(MDC1)	trinity_dn25741_c0_g1_i9.p1	Transcript	mercator4v5.0: homologous recombination repair factor *(MDC1) & prot-scriber: brct domain containing protein & swissprot: no annotation & original description: type:5prime_partial len:983 gc:universal TRINITY_DN25741_c0_g1_i9:3211-263(-)	0.772194
14.3.4.1.3	DNA damage response.homologous recombination repair (HR).Smc5-Smc6 complex.NSE2-SMC5-SMC6 subcomplex.E3 SUMO ubiquitin ligase component *(HYP2/NSE2)	trinity_dn11145_c0_g1_i6.p1	Transcript	mercator4v5.0: E3 SUMO ubiquitin ligase component *(HYP2/NSE2) of homologous recombination repair Smc5-Smc6 complex & prot-scriber: sp ring type domain containing protein & swissprot: E3 SUMO-protein ligase MMS21 & original description: type:complete len:257 gc:universal TRINITY_DN11145_c0_g1_i6:204-974(+)	0.596214
14.3.5	DNA damage response.homologous recombination repair (HR).ssDNA endonuclease *(COM1/SAE2)	trinity_dn21843_c0_g1_i9.p1	Transcript	mercator4v5.0: ssDNA endonuclease *(COM1/SAE2) & prot-scriber: sae domain containing protein & swissprot: Protein gamma response 1 & original description: type:5prime_partial len:341 gc:universal TRINITY_DN21843_c0_g1_i9:1172-150(-)	0.0613897
14.3.6.3	DNA damage response.homologous recombination repair (HR).single-strand annealing (SSA) pathway.protein factor *(XRCC2)	trinity_dn43613_c0_g1_i2.p1	Transcript	mercator4v5.0: protein factor (XRCC2) of single-strand annealing (SSA) pathway & prot-scriber: dna repair protein xrcc homolog isoform & swissprot: DNA repair protein XRCC2 homolog & original description: type:complete len:251 gc:universal TRINITY_DN43613_c0_g1_i2:2215-1463(-)	-1.32506
14.4.5	DNA damage response.nonhomologous end-joining (NHEJ) repair.DNA ligase *(LIG6)	trinity_dn15646_c0_g1_i4.p1	Transcript	mercator4v5.0: DNA ligase *(LIG6) & prot-scriber: dna ligase protein & swissprot: DNA ligase 6 & original description: type:complete len:1416 gc:universal TRINITY_DN15646_c0_g1_i4:113-4360(+)	-0.115249
14.5.6	DNA damage response.base excision repair (BER).DNA phosphatase *(ZDP)	trinity_dn4983_c0_g1_i2.p1	Transcript	mercator4v5.0: DNA phosphatase *(ZDP) & prot-scriber: parp type domain containing protein & swissprot: Polynucleotide 3-phosphatase ZDP & original description: type:3prime_partial len:363 gc:universal TRINITY_DN4983_c0_g1_i2:1088-3(-)	0.521579
14.6.2.1	DNA damage response.nucleotide excision repair (NER).transcription-coupled nucleotide excision repair (TC-NER).DNA repair protein *(CSB/ERCC6)	trinity_dn41563_c0_g1_i24.p1	Transcript	mercator4v5.0: DNA repair protein *(CSB/ERCC6) & prot-scriber: dna excision repair protein ercc & swissprot: Protein CHROMATIN REMODELING 8 & original description: type:complete len:1236 gc:universal TRINITY_DN41563_c0_g1_i24:3939-232(-)	0.24868
14.6.4.1	DNA damage response.nucleotide excision repair (NER).XPF-ERCC1 DNA repair endonuclease complex.endonuclease component *(XPF)	trinity_dn57151_c0_g1_i6.p1	Transcript	mercator4v5.0: component *(XPF) of DNA repair endonuclease complex & prot-scriber: dna repair protein ercc & swissprot: DNA repair endonuclease UVH1 & original description: type:complete len:957 gc:universal TRINITY_DN57151_c0_g1_i6:3121-251(-)	0.40554
14.6.5	DNA damage response.nucleotide excision repair (NER).DNA repair endonuclease *(XPG)	trinity_dn15581_c0_g1_i1.p1	Transcript	mercator4v5.0: DNA repair endonuclease *(XPG) & prot-scriber: dna repair uvh protein & swissprot: DNA repair protein UVH3 & original description: type:5prime_partial len:948 gc:universal TRINITY_DN15581_c0_g1_i1:3-2846(+)	0.251855
14.7.1.1	DNA damage response.mismatch repair (MMR).MSH2-x mismatch repair heterodimer components.component *(MSH2)	trinity_dn6875_c2_g2_i13.p1	Transcript	mercator4v5.0: component *(MSH2) of MSH2-x mismatch repair heterodimers & prot-scriber: dna mismatch repair protein msh & swissprot: DNA mismatch repair protein MSH2 & original description: type:complete len:944 gc:universal TRINITY_DN6875_c2_g2_i13:3182-351(-)	0.929266
14.7.2.2	DNA damage response.mismatch repair (MMR).MLH1-PMS1 heterodimer.component *(PMS1)	trinity_dn37927_c0_g2_i4.p1	Transcript	mercator4v5.0: component *(PMS1) of MLH1-PMS1 heterodimer & prot-scriber: dna mismatch repair protein pms & swissprot: DNA mismatch repair protein PMS1 & original description: type:complete len:753 gc:universal TRINITY_DN37927_c0_g2_i4:288-2546(+)	-0.0579907
15.1.1.5	RNA biosynthesis.DNA-dependent RNA polymerase complexes.RNA polymerase I complex.component *(NRPA7)	trinity_dn3101_c0_g1_i17.p1	Transcript	mercator4v5.0: component *(NRPA7) of RNA polymerase I complex & prot-scriber: dna directed rna polymerase & swissprot: no annotation & original description: type:5prime_partial len:270 gc:universal TRINITY_DN3101_c0_g1_i17:1230-421(-)	-0.292939
15.1.2.8	RNA biosynthesis.DNA-dependent RNA polymerase complexes.RNA polymerase II complex.component *(NRPB11)	trinity_dn1750_c0_g1_i3.p1	Transcript	mercator4v5.0: component *(NRPB11) of RNA polymerase II complex & prot-scriber: dna directed rna polymerase ii subunit rpb & swissprot: DNA-directed RNA polymerases II, IV and V subunit 11 & original description: type:5prime_partial len:158 gc:universal TRINITY_DN1750_c0_g1_i3:3-476(+)	-0.252925
15.1.3.2	RNA biosynthesis.DNA-dependent RNA polymerase complexes.RNA polymerase III complex.component *(NRPC2)	trinity_dn37902_c0_g1_i5.p1	Transcript	mercator4v5.0: component *(NRPC2) of RNA polymerase III complex & prot-scriber: dna directed rna polymerase subunit & swissprot: DNA-directed RNA polymerase III subunit 2 & original description: type:complete len:1142 gc:universal TRINITY_DN37902_c0_g1_i5:3948-523(-)	-0.179661
15.1.3.4	RNA biosynthesis.DNA-dependent RNA polymerase complexes.RNA polymerase III complex.component *(NRPC4)	trinity_dn4994_c0_g1_i4.p1	Transcript	mercator4v5.0: component *(NRPC4) of RNA polymerase III complex & prot-scriber: dna directed rna polymerase iii subunit rpc & swissprot: no annotation & original description: type:5prime_partial len:156 gc:universal TRINITY_DN4994_c0_g1_i4:811-344(-)	0.373944
15.1.4.8	RNA biosynthesis.DNA-dependent RNA polymerase complexes.RNA polymerase IV complex.component *(NRPD11)	trinity_dn1750_c0_g1_i3.p1	Transcript	mercator4v5.0: component *(NRPD11) of RNA polymerase IV complex & prot-scriber: dna directed rna polymerase ii subunit rpb & swissprot: DNA-directed RNA polymerases II, IV and V subunit 11 & original description: type:5prime_partial len:158 gc:universal TRINITY_DN1750_c0_g1_i3:3-476(+)	-0.252925
15.1.5.8	RNA biosynthesis.DNA-dependent RNA polymerase complexes.RNA polymerase V complex.component *(NRPE11)	trinity_dn1750_c0_g1_i3.p1	Transcript	mercator4v5.0: component *(NRPE11) of RNA polymerase V complex & prot-scriber: dna directed rna polymerase ii subunit rpb & swissprot: DNA-directed RNA polymerases II, IV and V subunit 11 & original description: type:5prime_partial len:158 gc:universal TRINITY_DN1750_c0_g1_i3:3-476(+)	-0.252925
15.2.1	RNA biosynthesis.RNA polymerase I-dependent transcription.basal transcription factor *(TFIa/RRN3)	trinity_dn26350_c0_g1_i7.p1	Transcript	mercator4v5.0: basal transcription factor *(TFIa/RRN3) & prot-scriber: rna polymerase i specfc transcrpton ntaton factor rrn & swissprot: no annotation & original description: type:5prime_partial len:298 gc:universal TRINITY_DN26350_c0_g1_i7:1387-494(-)	-0.250364
15.2.3	RNA biosynthesis.RNA polymerase I-dependent transcription.transcription initiation factor *(CCG/MEE12)	trinity_dn5506_c0_g1_i5.p1	Transcript	mercator4v5.0: transcription initiation factor *(CCG/MEE12) & prot-scriber: tata box binding protein associated factor rna polymerase i subunt b & swissprot: TATA box-binding protein-associated factor RNA polymerase I subunit B & original description: type:complete len:695 gc:universal TRINITY_DN5506_c0_g1_i5:3000-916(-)	-1.43968
15.3.1.2	RNA biosynthesis.RNA polymerase II-dependent transcription.RNA polymerase-II assembly and nuclear import.nuclear import factor *(RIMA)	trinity_dn877_c0_g1_i15.p1	Transcript	mercator4v5.0: RNA polymerase nuclear import factor *(RIMA) & prot-scriber: rna polymerase ii subunit b1 ctd phosphatase rpap homolog & swissprot: Putative RNA polymerase II subunit B1 CTD phosphatase RPAP2 homolog & original description: type:complete len:657 gc:universal TRINITY_DN877_c0_g1_i15:2619-649(-)	-2.0497
15.3.1.2	RNA biosynthesis.RNA polymerase II-dependent transcription.RNA polymerase-II assembly and nuclear import.nuclear import factor *(RIMA)	trinity_dn877_c0_g1_i17.p1	Transcript	mercator4v5.0: RNA polymerase nuclear import factor *(RIMA) & prot-scriber: rna polymerase ii subunit b1 ctd phosphatase rpap homolog & swissprot: Putative RNA polymerase II subunit B1 CTD phosphatase RPAP2 homolog & original description: type:complete len:657 gc:universal TRINITY_DN877_c0_g1_i17:2617-647(-)	-2.0497
15.3.1.2	RNA biosynthesis.RNA polymerase II-dependent transcription.RNA polymerase-II assembly and nuclear import.nuclear import factor *(RIMA)	trinity_dn877_c0_g1_i22.p1	Transcript	mercator4v5.0: RNA polymerase nuclear import factor *(RIMA) & prot-scriber: rna polymerase ii subunit b1 ctd phosphatase rpap homolog & swissprot: Putative RNA polymerase II subunit B1 CTD phosphatase RPAP2 homolog & original description: type:complete len:657 gc:universal TRINITY_DN877_c0_g1_i22:2617-647(-)	-2.0497
15.3.1.2	RNA biosynthesis.RNA polymerase II-dependent transcription.RNA polymerase-II assembly and nuclear import.nuclear import factor *(RIMA)	trinity_dn877_c0_g1_i28.p1	Transcript	mercator4v5.0: RNA polymerase nuclear import factor *(RIMA) & prot-scriber: rna polymerase ii subunit b1 ctd phosphatase rpap homolog & swissprot: Putative RNA polymerase II subunit B1 CTD phosphatase RPAP2 homolog & original description: type:complete len:518 gc:universal TRINITY_DN877_c0_g1_i28:2583-1030(-)	0.0499684
15.3.1.2	RNA biosynthesis.RNA polymerase II-dependent transcription.RNA polymerase-II assembly and nuclear import.nuclear import factor *(RIMA)	trinity_dn877_c0_g1_i6.p1	Transcript	mercator4v5.0: RNA polymerase nuclear import factor *(RIMA) & prot-scriber: rna polymerase ii subunit b1 ctd phosphatase rpap homolog & swissprot: Putative RNA polymerase II subunit B1 CTD phosphatase RPAP2 homolog & original description: type:complete len:657 gc:universal TRINITY_DN877_c0_g1_i6:2618-648(-)	-2.0497
15.3.2.3	RNA biosynthesis.RNA polymerase II-dependent transcription.RNA polymerase-II phosphorylation/dephosphorylation.group-II phosphatase	trinity_dn31946_c0_g2_i4.p1	Transcript	mercator4v5.0: group-II RNA polymerase-II phosphatase & prot-scriber: rna polymerase ii c terminal domain phosphatase & swissprot: RNA polymerase II C-terminal domain phosphatase-like 4 & original description: type:complete len:370 gc:universal TRINITY_DN31946_c0_g2_i4:421-1530(+)	-2.11077
15.3.3.4.2	RNA biosynthesis.RNA polymerase II-dependent transcription.transcription initiation.TFIIf basal transcription factor heterodimer.subunit beta	trinity_dn20107_c0_g1_i2.p1	Transcript	mercator4v5.0: subunit beta of TFIIf basal transcription factor complex & prot-scriber: transcription initiation factor iif subunit beta & swissprot: no annotation & original description: type:5prime_partial len:215 gc:universal TRINITY_DN20107_c0_g1_i2:902-258(-)	0.107748
15.3.4.2.3	RNA biosynthesis.RNA polymerase II-dependent transcription.transcription co-activation.TFIId complex.component *(TAF2)	trinity_dn13562_c0_g1_i23.p1	Transcript	mercator4v5.0: component *(TAF2) of TFIId basal transcription regulation complex & prot-scriber: transcription initiation factor tfiid subunit & swissprot: Transcription initiation factor TFIID subunit 2 & original description: type:complete len:903 gc:universal TRINITY_DN13562_c0_g1_i23:2259-4967(+)	0.411192
15.3.4.2.3	RNA biosynthesis.RNA polymerase II-dependent transcription.transcription co-activation.TFIId complex.component *(TAF2)	trinity_dn13562_c0_g1_i7.p1	Transcript	mercator4v5.0: component *(TAF2) of TFIId basal transcription regulation complex & prot-scriber: transcription initiation factor tfiid subunit & swissprot: Transcription initiation factor TFIID subunit 2 & original description: type:complete len:903 gc:universal TRINITY_DN13562_c0_g1_i7:2276-4984(+)	0.411192
15.3.4.2.3	RNA biosynthesis.RNA polymerase II-dependent transcription.transcription co-activation.TFIId complex.component *(TAF2)	trinity_dn17503_c0_g1_i13.p1	Transcript	mercator4v5.0: component *(TAF2) of TFIId basal transcription regulation complex & prot-scriber: transcription initiation factor tfiid subunit & swissprot: Transcription initiation factor TFIID subunit 2 & original description: type:5prime_partial len:527 gc:universal TRINITY_DN17503_c0_g1_i13:1648-68(-)	0.381941
15.3.4.2.3	RNA biosynthesis.RNA polymerase II-dependent transcription.transcription co-activation.TFIId complex.component *(TAF2)	trinity_dn17503_c0_g1_i5.p1	Transcript	mercator4v5.0: component *(TAF2) of TFIId basal transcription regulation complex & prot-scriber: transcription initiation factor tfiid subunit & swissprot: Transcription initiation factor TFIID subunit 2 & original description: type:5prime_partial len:527 gc:universal TRINITY_DN17503_c0_g1_i5:3318-1738(-)	0.381941
15.3.4.2.4	RNA biosynthesis.RNA polymerase II-dependent transcription.transcription co-activation.TFIId complex.component *(TAF4)	trinity_dn6608_c0_g1_i11.p1	Transcript	mercator4v5.0: component *(TAF4) of TFIId basal transcription regulation complex & prot-scriber: transcription initiation factor tfiid subunit & swissprot: Transcription initiation factor TFIID subunit 4b & original description: type:complete len:239 gc:universal TRINITY_DN6608_c0_g1_i11:1044-328(-)	-0.181491
15.3.4.3.1.1	RNA biosynthesis.RNA polymerase II-dependent transcription.transcription co-activation.SAGA complex.HAT histone acetyltransferase module.component *(GCN5/ADA4)	trinity_dn6529_c2_g1_i2.p1	Transcript	mercator4v5.0: component *(GCN5/ADA4) of SAGA transcription co-activator complex & prot-scriber: ashgo histone acetyltransferase gcn & swissprot: Histone acetyltransferase GCN5 & original description: type:complete len:541 gc:universal TRINITY_DN6529_c2_g1_i2:271-1893(+)	-0.42575
15.3.4.3.1.2	RNA biosynthesis.RNA polymerase II-dependent transcription.transcription co-activation.SAGA complex.HAT histone acetyltransferase module.component *(ADA2)	trinity_dn4382_c0_g1_i18.p1	Transcript	mercator4v5.0: component *(ADA2) of SAGA transcription co-activator complex & prot-scriber: transcriptional adapter 2 & swissprot: Transcriptional adapter ADA2 & original description: type:complete len:539 gc:universal TRINITY_DN4382_c0_g1_i18:2013-397(-)	0.37172
15.3.4.3.1.2	RNA biosynthesis.RNA polymerase II-dependent transcription.transcription co-activation.SAGA complex.HAT histone acetyltransferase module.component *(ADA2)	trinity_dn11130_c0_g1_i11.p1	Transcript	mercator4v5.0: component *(ADA2) of SAGA transcription co-activator complex & prot-scriber: transcriptional adapter 2 & swissprot: Transcriptional adapter ADA2 & original description: type:complete len:511 gc:universal TRINITY_DN11130_c0_g1_i11:374-1906(+)	0.00943766
15.3.4.3.2.2	RNA biosynthesis.RNA polymerase II-dependent transcription.transcription co-activation.SAGA complex.DUB histone deubiquitinating module.component *(UBP22)	trinity_dn67_c1_g1_i7.p1	Transcript	mercator4v5.0: component *(UBP22) of SAGA transcription co-activator complex & prot-scriber: ubiquitin carboxyl terminal hydrolase 22 & swissprot: Ubiquitin C-terminal hydrolase 22 & original description: type:5prime_partial len:295 gc:universal TRINITY_DN67_c1_g1_i7:1160-276(-)	0.0724574
15.3.4.3.2.2	RNA biosynthesis.RNA polymerase II-dependent transcription.transcription co-activation.SAGA complex.DUB histone deubiquitinating module.component *(UBP22)	trinity_dn18727_c0_g1_i8.p1	Transcript	mercator4v5.0: component *(UBP22) of SAGA transcription co-activator complex & prot-scriber: ubiquitin carboxyl terminal hydrolase 22 & swissprot: Ubiquitin C-terminal hydrolase 22 & original description: type:5prime_partial len:600 gc:universal TRINITY_DN18727_c0_g1_i8:1-1800(+)	-0.172694
15.3.4.3.3.1	RNA biosynthesis.RNA polymerase II-dependent transcription.transcription co-activation.SAGA complex.SPT recruitment module.assembly platform component *(TRA1)	trinity_dn3364_c1_g2_i1.p1	Transcript	mercator4v5.0: component *(TRA1) of SAGA transcription co-activator complex & prot-scriber: serine threonine protein kinase atr & swissprot: no annotation & original description: type:5prime_partial len:2563 gc:universal TRINITY_DN3364_c1_g2_i1:2-7690(+)	0.164551
15.3.4.3.3.2	RNA biosynthesis.RNA polymerase II-dependent transcription.transcription co-activation.SAGA complex.SPT recruitment module.component *(ADA1)	trinity_dn18280_c0_g2_i1.p1	Transcript	mercator4v5.0: component *(ADA1) of SAGA transcription co-activator complex & prot-scriber: transcriptional coactivator hfi adapter & swissprot: no annotation & original description: type:complete len:378 gc:universal TRINITY_DN18280_c0_g2_i1:1471-338(-)	-0.073531
15.3.4.3.3.2	RNA biosynthesis.RNA polymerase II-dependent transcription.transcription co-activation.SAGA complex.SPT recruitment module.component *(ADA1)	trinity_dn18280_c0_g2_i2.p1	Transcript	mercator4v5.0: component *(ADA1) of SAGA transcription co-activator complex & prot-scriber: transcriptional coactivator hfi adapter & swissprot: no annotation & original description: type:complete len:378 gc:universal TRINITY_DN18280_c0_g2_i2:1471-338(-)	-0.073531
15.3.4.3.3.3	RNA biosynthesis.RNA polymerase II-dependent transcription.transcription co-activation.SAGA complex.SPT recruitment module.component *(SPT20/ADA5)	trinity_dn22809_c0_g1_i2.p1	Transcript	mercator4v5.0: component *(SPT20/ADA5) of SAGA transcription co-activator complex & prot-scriber: protein phytochrome dependent late flowering & swissprot: Protein PHYTOCHROME-DEPENDENT LATE-FLOWERING & original description: type:complete len:807 gc:universal TRINITY_DN22809_c0_g1_i2:3347-927(-)	-3.21568
15.3.4.4.1.4	RNA biosynthesis.RNA polymerase II-dependent transcription.transcription co-activation.MEDIATOR complex.head module.component *(MED17)	trinity_dn54109_c0_g1_i44.p1	Transcript	mercator4v5.0: component *(MED17) of head module of MEDIATOR transcription co-activator complex & prot-scriber: mediator of rna polymerase ii transcription subunit & swissprot: Mediator of RNA polymerase II transcription subunit 17 & original description: type:complete len:285 gc:universal TRINITY_DN54109_c0_g1_i44:1083-1937(+)	0.60166
15.3.4.4.1.5	RNA biosynthesis.RNA polymerase II-dependent transcription.transcription co-activation.MEDIATOR complex.head module.component *(MED18)	trinity_dn6143_c1_g1_i1.p1	Transcript	mercator4v5.0: component *(MED18) of head module of MEDIATOR transcription co-activator complex & prot-scriber: mediator of rna polymerase ii transcription subunit & swissprot: Mediator of RNA polymerase II transcription subunit 18 & original description: type:5prime_partial len:152 gc:universal TRINITY_DN6143_c1_g1_i1:2-457(+)	-0.585807
15.3.4.4.2.1	RNA biosynthesis.RNA polymerase II-dependent transcription.transcription co-activation.MEDIATOR complex.middle module.component *(MED4)	trinity_dn23239_c0_g3_i1.p1	Transcript	mercator4v5.0: component *(MED4) of middle module of MEDIATOR transcription co-activator complex & prot-scriber: mediator of rna polymerase ii transcription subunit & swissprot: Mediator of RNA polymerase II transcription subunit 4 & original description: type:5prime_partial len:349 gc:universal TRINITY_DN23239_c0_g3_i1:3-1049(+)	-0.653488
15.3.4.4.3.3	RNA biosynthesis.RNA polymerase II-dependent transcription.transcription co-activation.MEDIATOR complex.tail module.component *(MED5/MED24/MED33)	trinity_dn34345_c1_g1_i4.p1	Transcript	mercator4v5.0: component *(MED5/MED24/MED33) of tail module of MEDIATOR transcription co-activator complex & prot-scriber: mediator of rna polymerase ii transcription subunit 33a & swissprot: Mediator of RNA polymerase II transcription subunit 33A & original description: type:complete len:1331 gc:universal TRINITY_DN34345_c1_g1_i4:137-4129(+)	-0.362439
15.3.4.4.3.6	RNA biosynthesis.RNA polymerase II-dependent transcription.transcription co-activation.MEDIATOR complex.tail module.component *(MED16)	trinity_dn8730_c0_g2_i1.p1	Transcript	mercator4v5.0: component *(MED16) of tail module of MEDIATOR transcription co-activator complex & prot-scriber: mediator of rna polymerase ii transcription subunit & swissprot: Mediator of RNA polymerase II transcription subunit 16 & original description: type:5prime_partial len:686 gc:universal TRINITY_DN8730_c0_g2_i1:2-2059(+)	-0.459828
15.3.4.4.3.7	RNA biosynthesis.RNA polymerase II-dependent transcription.transcription co-activation.MEDIATOR complex.tail module.component *(MED23)	trinity_dn48163_c0_g2_i5.p1	Transcript	mercator4v5.0: component *(MED23) of tail module of MEDIATOR transcription co-activator complex & prot-scriber: mediator of rna polymerase ii transcription subunit & swissprot: Mediator of RNA polymerase II transcription subunit 23 & original description: type:5prime_partial len:1620 gc:universal TRINITY_DN48163_c0_g2_i5:2-4861(+)	-2.23638
15.3.4.4.4.1	RNA biosynthesis.RNA polymerase II-dependent transcription.transcription co-activation.MEDIATOR complex.regulatory kinase module.component *(MED12)	trinity_dn7741_c0_g2_i1.p1	Transcript	mercator4v5.0: component *(MED12) of kinase module of MEDIATOR transcription co-activator complex & prot-scriber: med domain containing protein & swissprot: Mediator of RNA polymerase II transcription subunit 12 & original description: type:internal len:352 gc:universal TRINITY_DN7741_c0_g2_i1:2-1054(+)	-0.69764
15.3.5.1.3	RNA biosynthesis.RNA polymerase II-dependent transcription.transcription elongation.PAF1C transcription initiation and elongation complex.component *(VIP5/RTF1)	trinity_dn13591_c0_g1_i2.p1	Transcript	mercator4v5.0: component *(VIP5/RTF1) of PAF1C transcription initiation and elongation complex & prot-scriber: plus domain containing protein & swissprot: Protein RTF1 homolog & original description: type:complete len:443 gc:universal TRINITY_DN13591_c0_g1_i2:803-2131(+)	0.800461
15.3.5.1.4	RNA biosynthesis.RNA polymerase II-dependent transcription.transcription elongation.PAF1C transcription initiation and elongation complex.component *(VIP6/CTR9)	trinity_dn7964_c0_g1_i13.p1	Transcript	mercator4v5.0: component *(VIP6/CTR9) of PAF1C transcription initiation and elongation complex & prot-scriber: of rna polymerase associated protein ctr homolog & swissprot: Protein CTR9 homolog & original description: type:complete len:766 gc:universal TRINITY_DN7964_c0_g1_i13:386-2683(+)	-0.880668
15.3.5.1.4	RNA biosynthesis.RNA polymerase II-dependent transcription.transcription elongation.PAF1C transcription initiation and elongation complex.component *(VIP6/CTR9)	trinity_dn7964_c0_g1_i2.p1	Transcript	mercator4v5.0: component *(VIP6/CTR9) of PAF1C transcription initiation and elongation complex & prot-scriber: of rna polymerase associated protein ctr homolog & swissprot: Protein CTR9 homolog & original description: type:complete len:766 gc:universal TRINITY_DN7964_c0_g1_i2:282-2579(+)	-0.880668
15.3.5.1.4	RNA biosynthesis.RNA polymerase II-dependent transcription.transcription elongation.PAF1C transcription initiation and elongation complex.component *(VIP6/CTR9)	trinity_dn7964_c0_g1_i5.p1	Transcript	mercator4v5.0: component *(VIP6/CTR9) of PAF1C transcription initiation and elongation complex & prot-scriber: of rna polymerase associated protein ctr homolog & swissprot: Protein CTR9 homolog & original description: type:complete len:766 gc:universal TRINITY_DN7964_c0_g1_i5:282-2579(+)	-0.880668
15.3.5.2.5	RNA biosynthesis.RNA polymerase II-dependent transcription.transcription elongation.ELONGATOR transcription elongation complex.component *(ELP5)	trinity_dn45721_c0_g2_i7.p1	Transcript	mercator4v5.0: component *(ELP5) of ELONGATOR transcription elongation complex & prot-scriber: elongator complex protein & swissprot: Elongator complex protein 5 & original description: type:complete len:268 gc:universal TRINITY_DN45721_c0_g2_i7:1659-856(-)	-0.301074
15.3.5.4.1	RNA biosynthesis.RNA polymerase II-dependent transcription.transcription elongation.SPT6-IWS1 transcription elongation complex.component *(SPT6)	trinity_dn58329_c0_g1_i7.p1	Transcript	mercator4v5.0: component *(SPT6) of SPT6-IWS1 transcription elongation complex & prot-scriber: transcription elongation factor spt & swissprot: Transcription elongation factor SPT6 homolog & original description: type:3prime_partial len:1629 gc:universal TRINITY_DN58329_c0_g1_i7:125-5008(+)	-2.23187
15.3.6.1	RNA biosynthesis.RNA polymerase II-dependent transcription.transcription termination.helicase *(SEN1)	trinity_dn10994_c0_g2_i12.p1	Transcript	mercator4v5.0: helicase *(SEN1) & prot-scriber: regulator of nonsense transcripts homolog & swissprot: Probable helicase MAGATAMA 3 & original description: type:5prime_partial len:1276 gc:universal TRINITY_DN10994_c0_g2_i12:4278-451(-)	-0.904681
15.4.3.1	RNA biosynthesis.RNA polymerase III-dependent transcription.TFIIIb transcription factor complex.component *(BRF)	trinity_dn4684_c0_g1_i6.p1	Transcript	mercator4v5.0: component *(BRF) of TFIIIb transcription factor complex & prot-scriber: transcription initiation factor iib & swissprot: no annotation & original description: type:5prime_partial len:640 gc:universal TRINITY_DN4684_c0_g1_i6:2625-706(-)	0.228948
15.4.4.3	RNA biosynthesis.RNA polymerase III-dependent transcription.TFIIIc transcription factor complex.promotor-binding component *(TFC3)	trinity_dn6902_c1_g1_i5.p2	Transcript	mercator4v5.0: promotor-binding component *(TFC3) of TFIIIc transcription factor complex & prot-scriber: b lock tfiiic domain containing protein & swissprot: no annotation & original description: type:5prime_partial len:625 gc:universal TRINITY_DN6902_c1_g1_i5:6020-4146(-)	-0.69747
15.4.4.3	RNA biosynthesis.RNA polymerase III-dependent transcription.TFIIIc transcription factor complex.promotor-binding component *(TFC3)	trinity_dn6902_c1_g1_i9.p1	Transcript	mercator4v5.0: promotor-binding component *(TFC3) of TFIIIc transcription factor complex & prot-scriber: b lock tfiiic domain containing protein & swissprot: no annotation & original description: type:complete len:1558 gc:universal TRINITY_DN6902_c1_g1_i9:4905-232(-)	0.559479
15.4.6.1	RNA biosynthesis.RNA polymerase III-dependent transcription.TFIIIf transcription factor heterodimer.small subunit *(NRPC15)	trinity_dn2699_c0_g1_i10.p1	Transcript	mercator4v5.0: small subunit *(NRPC15) of TFIIIf transcription factor module & prot-scriber: dna directed rna polymerase iii subunit rpc isoform & swissprot: no annotation & original description: type:5prime_partial len:709 gc:universal TRINITY_DN2699_c0_g1_i10:2497-371(-)	-0.762569
15.5.1.1.2	RNA biosynthesis.transcriptional regulation.C2C2 transcription factor superfamily.BBX transcription factor families.class-II transcription factor	trinity_dn2490_c1_g1_i3.p1	Transcript	mercator4v5.0: BBX class-II transcription factor & prot-scriber: constans zinc finger protein & swissprot: Zinc finger protein CONSTANS-LIKE 13 & original description: type:complete len:368 gc:universal TRINITY_DN2490_c1_g1_i3:1140-37(-)	0.165263
15.5.1.3.1	RNA biosynthesis.transcriptional regulation.C2C2 transcription factor superfamily.GATA trancription factor families.transcription factor *(A/B-GATA)	trinity_dn14276_c0_g1_i1.p1	Transcript	mercator4v5.0: transcription factor *(A/B-GATA) & prot-scriber: protein gata transcription factor & swissprot: GATA transcription factor 8 & original description: type:complete len:237 gc:universal TRINITY_DN14276_c0_g1_i1:302-1012(+)	-0.191619
15.5.1.3.2	RNA biosynthesis.transcriptional regulation.C2C2 transcription factor superfamily.GATA trancription factor families.transcription factor *(C-GATA)	trinity_dn14628_c0_g2_i13.p1	Transcript	mercator4v5.0: transcription factor *(C-GATA) & prot-scriber: gata transcription factor isoform & swissprot: GATA transcription factor 24 & original description: type:complete len:127 gc:universal TRINITY_DN14628_c0_g2_i13:775-395(-)	0.682235
15.5.1.3.2	RNA biosynthesis.transcriptional regulation.C2C2 transcription factor superfamily.GATA trancription factor families.transcription factor *(C-GATA)	trinity_dn14628_c0_g2_i14.p1	Transcript	mercator4v5.0: transcription factor *(C-GATA) & prot-scriber: gata transcription factor isoform & swissprot: GATA transcription factor 24 & original description: type:5prime_partial len:176 gc:universal TRINITY_DN14628_c0_g2_i14:1119-592(-)	0.129935
15.5.1.5	RNA biosynthesis.transcriptional regulation.C2C2 transcription factor superfamily.transcription factor *(DOF)	trinity_dn43_c0_g1_i4.p1	Transcript	mercator4v5.0: transcription factor *(DOF) & prot-scriber: dof zinc finger protein & swissprot: Dof zinc finger protein 1 & original description: type:5prime_partial len:275 gc:universal TRINITY_DN43_c0_g1_i4:2-826(+)	-0.170257
15.5.2.7	RNA biosynthesis.transcriptional regulation.MYB-RELATED transcription factor superfamily.transcription factor *(TKI)	trinity_dn10545_c0_g2_i6.p1	Transcript	mercator4v5.0: MYB-RELATED transcription factor *(TKI) & prot-scriber: of tsl kinase interacting protein & swissprot: TSL-kinase interacting protein 1 & original description: type:complete len:817 gc:universal TRINITY_DN10545_c0_g2_i6:2936-486(-)	-1.0334
15.5.2.7	RNA biosynthesis.transcriptional regulation.MYB-RELATED transcription factor superfamily.transcription factor *(TKI)	trinity_dn10545_c0_g2_i8.p1	Transcript	mercator4v5.0: MYB-RELATED transcription factor *(TKI) & prot-scriber: of tsl kinase interacting protein & swissprot: TSL-kinase interacting protein 1 & original description: type:complete len:817 gc:universal TRINITY_DN10545_c0_g2_i8:2936-486(-)	-1.0334
15.5.2.8	RNA biosynthesis.transcriptional regulation.MYB-RELATED transcription factor superfamily.transcription factor *(MYB-R-R)	trinity_dn366_c1_g1_i5.p1	Transcript	mercator4v5.0: MYB-RELATED transcription factor *(MYB-R-R) & prot-scriber: transcription factor myb1r1 & swissprot: Transcription factor MYB1R1 & original description: type:5prime_partial len:186 gc:universal TRINITY_DN366_c1_g1_i5:2-559(+)	-0.203496
15.5.2.8	RNA biosynthesis.transcriptional regulation.MYB-RELATED transcription factor superfamily.transcription factor *(MYB-R-R)	trinity_dn1341_c5_g1_i9.p1	Transcript	mercator4v5.0: MYB-RELATED transcription factor *(MYB-R-R) & prot-scriber: myb transcription factor protein & swissprot: Transcription factor MYBS2 & original description: type:5prime_partial len:199 gc:universal TRINITY_DN1341_c5_g1_i9:1-597(+)	-0.815982
15.5.2.8	RNA biosynthesis.transcriptional regulation.MYB-RELATED transcription factor superfamily.transcription factor *(MYB-R-R)	trinity_dn6985_c3_g1_i1.p1	Transcript	mercator4v5.0: MYB-RELATED transcription factor *(MYB-R-R) & prot-scriber: transcription factor divaricata & swissprot: Transcription factor DIVARICATA & original description: type:complete len:306 gc:universal TRINITY_DN6985_c3_g1_i1:110-1027(+)	-0.270431
15.5.2.8	RNA biosynthesis.transcriptional regulation.MYB-RELATED transcription factor superfamily.transcription factor *(MYB-R-R)	trinity_dn8999_c0_g1_i4.p1	Transcript	mercator4v5.0: MYB-RELATED transcription factor *(MYB-R-R) & prot-scriber: transcription factor myb1r1 & swissprot: Transcription factor MYB1R1 & original description: type:complete len:302 gc:universal TRINITY_DN8999_c0_g1_i4:177-1082(+)	0.0722675
15.5.2.8	RNA biosynthesis.transcriptional regulation.MYB-RELATED transcription factor superfamily.transcription factor *(MYB-R-R)	trinity_dn14301_c0_g1_i5.p1	Transcript	mercator4v5.0: MYB-RELATED transcription factor *(MYB-R-R) & prot-scriber: transcription factor mybs & swissprot: Transcription factor MYBS3 & original description: type:complete len:346 gc:universal TRINITY_DN14301_c0_g1_i5:1297-260(-)	0.833613
15.5.3.2.24	RNA biosynthesis.transcriptional regulation.MYB transcription factor superfamily.R2R3-MYB transcription factor family.subgroup transcription factor	trinity_dn20044_c0_g1_i15.p1	Transcript	mercator4v5.0: MYB class-R2R3 transcription factor & prot-scriber: myb transcription factor & swissprot: Transcription factor MYB20 & original description: type:complete len:298 gc:universal TRINITY_DN20044_c0_g1_i15:1073-180(-)	-2.68713
15.5.4.2	RNA biosynthesis.transcriptional regulation.GARP transcription factor superfamily.subgroup ARR-B transcription factor	trinity_dn7983_c0_g1_i3.p1	Transcript	mercator4v5.0: subgroup ARR-B transcription factor & prot-scriber: two component response regulator protein & swissprot: Two-component response regulator ARR1 & original description: type:complete len:673 gc:universal TRINITY_DN7983_c0_g1_i3:115-2133(+)	-2.34199
15.5.4.2	RNA biosynthesis.transcriptional regulation.GARP transcription factor superfamily.subgroup ARR-B transcription factor	trinity_dn7983_c0_g1_i7.p1	Transcript	mercator4v5.0: subgroup ARR-B transcription factor & prot-scriber: two component response regulator protein & swissprot: Two-component response regulator ARR1 & original description: type:complete len:673 gc:universal TRINITY_DN7983_c0_g1_i7:115-2133(+)	-2.34199
15.5.4.3	RNA biosynthesis.transcriptional regulation.GARP transcription factor superfamily.subgroup HHO transcription factor	trinity_dn45151_c0_g2_i2.p1	Transcript	mercator4v5.0: GARP subgroup HHO transcription factor & prot-scriber: quality protein myb family transcription factor efm & swissprot: Myb family transcription factor EFM & original description: type:complete len:441 gc:universal TRINITY_DN45151_c0_g2_i2:1471-149(-)	-1.83144
15.5.4.4	RNA biosynthesis.transcriptional regulation.GARP transcription factor superfamily.subgroup PHL transcription factor	trinity_dn575_c0_g3_i7.p1	Transcript	mercator4v5.0: GARP subgroup PHL transcription factor & prot-scriber: myb family transcription factor phl & swissprot: Myb family transcription factor PHL7 & original description: type:complete len:266 gc:universal TRINITY_DN575_c0_g3_i7:947-150(-)	-0.298565
15.5.4.4	RNA biosynthesis.transcriptional regulation.GARP transcription factor superfamily.subgroup PHL transcription factor	trinity_dn1323_c0_g2_i10.p1	Transcript	mercator4v5.0: GARP subgroup PHL transcription factor & prot-scriber: hth myb type domain containing protein & swissprot: Protein PHOSPHATE STARVATION RESPONSE 1 & original description: type:complete len:333 gc:universal TRINITY_DN1323_c0_g2_i10:2300-1302(-)	0.699947
15.5.4.4	RNA biosynthesis.transcriptional regulation.GARP transcription factor superfamily.subgroup PHL transcription factor	trinity_dn1323_c0_g2_i5.p1	Transcript	mercator4v5.0: GARP subgroup PHL transcription factor & prot-scriber: hth myb type domain containing protein & swissprot: Protein PHOSPHATE STARVATION RESPONSE 1 & original description: type:complete len:333 gc:universal TRINITY_DN1323_c0_g2_i5:2814-1816(-)	0.699947
15.5.4.4	RNA biosynthesis.transcriptional regulation.GARP transcription factor superfamily.subgroup PHL transcription factor	trinity_dn1559_c0_g1_i1.p1	Transcript	mercator4v5.0: GARP subgroup PHL transcription factor & prot-scriber: myb family transcription factor phl & swissprot: Myb family transcription factor PHL7 & original description: type:complete len:266 gc:universal TRINITY_DN1559_c0_g1_i1:128-925(+)	-0.298565
15.5.4.4	RNA biosynthesis.transcriptional regulation.GARP transcription factor superfamily.subgroup PHL transcription factor	trinity_dn4170_c0_g1_i18.p1	Transcript	mercator4v5.0: GARP subgroup PHL transcription factor & prot-scriber: hth myb type domain containing protein & swissprot: Myb family transcription factor IPN2 & original description: type:internal len:248 gc:universal TRINITY_DN4170_c0_g1_i18:742-2(-)	-0.298097
15.5.5.1	RNA biosynthesis.transcriptional regulation.Homeobox transcription factor superfamily.HD-ZIP I/II-type transcription factor	trinity_dn7475_c2_g1_i1.p1	Transcript	mercator4v5.0: HD-ZIP I/II-type transcription factor & prot-scriber: homeobox leucine zipper protein hox & swissprot: Homeobox-leucine zipper protein ATHB-6 & original description: type:5prime_partial len:343 gc:universal TRINITY_DN7475_c2_g1_i1:1500-472(-)	-0.702352
15.5.5.1	RNA biosynthesis.transcriptional regulation.Homeobox transcription factor superfamily.HD-ZIP I/II-type transcription factor	trinity_dn21800_c0_g1_i3.p1	Transcript	mercator4v5.0: HD-ZIP I/II-type transcription factor & prot-scriber: homeobox leucine zipper protein hox & swissprot: Homeobox-leucine zipper protein ATHB-20 & original description: type:complete len:275 gc:universal TRINITY_DN21800_c0_g1_i3:1076-252(-)	0.158307
15.5.5.1	RNA biosynthesis.transcriptional regulation.Homeobox transcription factor superfamily.HD-ZIP I/II-type transcription factor	trinity_dn21800_c0_g2_i1.p1	Transcript	mercator4v5.0: HD-ZIP I/II-type transcription factor & prot-scriber: homeobox leucine zipper protein hox & swissprot: Homeobox-leucine zipper protein ATHB-20 & original description: type:complete len:275 gc:universal TRINITY_DN21800_c0_g2_i1:167-991(+)	-0.313039
15.5.5.2.1	RNA biosynthesis.transcriptional regulation.Homeobox transcription factor superfamily.transcription factor (HD-ZIP III) activity.HD-ZIP III-type transcription factor	trinity_dn277_c0_g1_i11.p1	Transcript	mercator4v5.0: HD-ZIP III-type transcription factor & prot-scriber: homeobox leucine zipper protein hox & swissprot: Homeobox-leucine zipper protein ATHB-15 & original description: type:complete len:721 gc:universal TRINITY_DN277_c0_g1_i11:3564-1402(-)	0.447179
15.5.5.2.1	RNA biosynthesis.transcriptional regulation.Homeobox transcription factor superfamily.transcription factor (HD-ZIP III) activity.HD-ZIP III-type transcription factor	trinity_dn277_c0_g1_i9.p1	Transcript	mercator4v5.0: HD-ZIP III-type transcription factor & prot-scriber: homeobox leucine zipper protein hox & swissprot: Homeobox-leucine zipper protein ATHB-15 & original description: type:complete len:721 gc:universal TRINITY_DN277_c0_g1_i9:3564-1402(-)	0.447179
15.5.5.2.1	RNA biosynthesis.transcriptional regulation.Homeobox transcription factor superfamily.transcription factor (HD-ZIP III) activity.HD-ZIP III-type transcription factor	trinity_dn3116_c0_g2_i2.p1	Transcript	mercator4v5.0: HD-ZIP III-type transcription factor & prot-scriber: homeobox leucine zipper protein hox & swissprot: Homeobox-leucine zipper protein HOX9 & original description: type:complete len:798 gc:universal TRINITY_DN3116_c0_g2_i2:2490-97(-)	-0.352354
15.5.5.3	RNA biosynthesis.transcriptional regulation.Homeobox transcription factor superfamily.HD-ZIP IV-type transcription factor	trinity_dn19297_c0_g1_i10.p1	Transcript	mercator4v5.0: HD-ZIP IV-type transcription factor & prot-scriber: homeobox leucine zipper protein roc & swissprot: Homeobox-leucine zipper protein ANTHOCYANINLESS 2 & original description: type:5prime_partial len:821 gc:universal TRINITY_DN19297_c0_g1_i10:3102-640(-)	-0.141337
15.5.5.7	RNA biosynthesis.transcriptional regulation.Homeobox transcription factor superfamily.HOX-type transcription factor	trinity_dn11014_c0_g1_i3.p1	Transcript	mercator4v5.0: HOX-type transcription factor & prot-scriber: homeobox domain containing protein & swissprot: no annotation & original description: type:3prime_partial len:106 gc:universal TRINITY_DN11014_c0_g1_i3:317-3(-)	0.207111
15.5.5.8	RNA biosynthesis.transcriptional regulation.Homeobox transcription factor superfamily.PHD-type transcription factor	trinity_dn2507_c0_g2_i2.p1	Transcript	mercator4v5.0: PHD-type transcription factor & prot-scriber: pathogenesis homeodomain containing protein & swissprot: Pathogenesis-related homeodomain protein & original description: type:complete len:609 gc:universal TRINITY_DN2507_c0_g2_i2:134-1960(+)	-1.94668
15.5.5.8	RNA biosynthesis.transcriptional regulation.Homeobox transcription factor superfamily.PHD-type transcription factor	trinity_dn25204_c0_g1_i1.p3	Transcript	mercator4v5.0: PHD-type transcription factor & prot-scriber: homeobox domain containing protein & swissprot: Pathogenesis-related homeodomain protein & original description: type:5prime_partial len:125 gc:universal TRINITY_DN25204_c0_g1_i1:2-376(+)	-0.337803
15.5.5.11	RNA biosynthesis.transcriptional regulation.Homeobox transcription factor superfamily.NDX-type transcription factor	trinity_dn3836_c0_g1_i13.p1	Transcript	mercator4v5.0: NDX-type transcription factor & prot-scriber: homeobox domain containing protein & swissprot: Nodulin homeobox & original description: type:5prime_partial len:620 gc:universal TRINITY_DN3836_c0_g1_i13:2499-640(-)	-0.409438
15.5.6.7	RNA biosynthesis.transcriptional regulation.bZIP transcription factor superfamily.bZIP class-G transcription factor	trinity_dn11152_c0_g1_i10.p1	Transcript	mercator4v5.0: bZIP class-G transcription factor & prot-scriber: bzip domain containing protein & swissprot: G-box-binding factor 3 & original description: type:3prime_partial len:285 gc:universal TRINITY_DN11152_c0_g1_i10:179-1030(+)	-1.14616
15.5.7.1	RNA biosynthesis.transcriptional regulation.B3 transcription factor superfamily.ARF-type transcription factor	trinity_dn198_c3_g1_i2.p1	Transcript	mercator4v5.0: ARF-type transcription factor & prot-scriber: auxin response factor & swissprot: Auxin response factor 19 & original description: type:3prime_partial len:153 gc:universal TRINITY_DN198_c3_g1_i2:279-734(+)	0.761668
15.5.7.1	RNA biosynthesis.transcriptional regulation.B3 transcription factor superfamily.ARF-type transcription factor	trinity_dn919_c0_g1_i5.p1	Transcript	mercator4v5.0: ARF-type transcription factor & prot-scriber: auxin response factor & swissprot: Auxin response factor 8 & original description: type:complete len:827 gc:universal TRINITY_DN919_c0_g1_i5:324-2804(+)	0.129381
15.5.7.1	RNA biosynthesis.transcriptional regulation.B3 transcription factor superfamily.ARF-type transcription factor	trinity_dn1492_c0_g1_i28.p1	Transcript	mercator4v5.0: ARF-type transcription factor & prot-scriber: auxin response factor & swissprot: Auxin response factor 8 & original description: type:complete len:569 gc:universal TRINITY_DN1492_c0_g1_i28:2907-1201(-)	0.252453
15.5.7.1	RNA biosynthesis.transcriptional regulation.B3 transcription factor superfamily.ARF-type transcription factor	trinity_dn65629_c0_g3_i1.p1	Transcript	mercator4v5.0: ARF-type transcription factor & prot-scriber: auxin response factor & swissprot: Auxin response factor 18 & original description: type:complete len:698 gc:universal TRINITY_DN65629_c0_g3_i1:581-2674(+)	-0.719801
15.5.8.2	RNA biosynthesis.transcriptional regulation.NIN-like transcription factor superfamily.NLP-type transcription factor	trinity_dn3509_c1_g1_i11.p1	Transcript	mercator4v5.0: NLP-type transcription factor & prot-scriber: protein nlp & swissprot: Protein NLP4 & original description: type:complete len:917 gc:universal TRINITY_DN3509_c1_g1_i11:3666-916(-)	-0.232702
15.5.8.2	RNA biosynthesis.transcriptional regulation.NIN-like transcription factor superfamily.NLP-type transcription factor	trinity_dn4772_c0_g1_i2.p1	Transcript	mercator4v5.0: NLP-type transcription factor & prot-scriber: protein nlp & swissprot: Protein NLP2 & original description: type:5prime_partial len:564 gc:universal TRINITY_DN4772_c0_g1_i2:2886-1195(-)	0.0762155
15.5.9.1.1	RNA biosynthesis.transcriptional regulation.AP2/ERF transcription factor superfamily.transcription factor (ERF) activities.subgroup ERF-I transcription factor	trinity_dn17491_c0_g1_i2.p1	Transcript	mercator4v5.0: subgroup ERF-I transcription factor & prot-scriber: ethylene responsive transcription factor erf protein & swissprot: Ethylene-responsive transcription factor ERF062 & original description: type:5prime_partial len:412 gc:universal TRINITY_DN17491_c0_g1_i2:1470-235(-)	0.0412892
15.5.9.1.5	RNA biosynthesis.transcriptional regulation.AP2/ERF transcription factor superfamily.transcription factor (ERF) activities.subgroup ERF-III transcription factor	trinity_dn16504_c0_g1_i5.p1	Transcript	mercator4v5.0: subgroup ERF-III transcription factor & prot-scriber: ethylene responsive transcription factor erf & swissprot: Ethylene-responsive transcription factor ERF025 & original description: type:3prime_partial len:211 gc:universal TRINITY_DN16504_c0_g1_i5:632-3(-)	-0.332944
15.5.9.1.5	RNA biosynthesis.transcriptional regulation.AP2/ERF transcription factor superfamily.transcription factor (ERF) activities.subgroup ERF-III transcription factor	trinity_dn16504_c0_g2_i1.p1	Transcript	mercator4v5.0: subgroup ERF-III transcription factor & prot-scriber: ethylene responsive transcription factor erf & swissprot: Ethylene-responsive transcription factor ERF025 & original description: type:3prime_partial len:213 gc:universal TRINITY_DN16504_c0_g2_i1:60-695(+)	-0.54112
15.5.9.1.10	RNA biosynthesis.transcriptional regulation.AP2/ERF transcription factor superfamily.transcription factor (ERF) activities.subgroup ERF-VIII transcription factor	trinity_dn1093_c1_g2_i1.p1	Transcript	mercator4v5.0: subgroup ERF-VIII transcription factor & prot-scriber: ethylene responsive transcription factor erf & swissprot: Ethylene-responsive transcription factor 4 & original description: type:complete len:222 gc:universal TRINITY_DN1093_c1_g2_i1:200-865(+)	-0.165312
15.5.9.2	RNA biosynthesis.transcriptional regulation.AP2/ERF transcription factor superfamily.AP2-type transcription factor *(WRI/AIL)	trinity_dn1278_c0_g1_i4.p1	Transcript	mercator4v5.0: AP2-type transcription factor *(WRI/AIL) & prot-scriber: ap ethylene responsive transcription factor & swissprot: AP2-like ethylene-responsive transcription factor At1g16060 & original description: type:complete len:237 gc:universal TRINITY_DN1278_c0_g1_i4:599-1309(+)	-0.546022
15.5.9.2	RNA biosynthesis.transcriptional regulation.AP2/ERF transcription factor superfamily.AP2-type transcription factor *(WRI/AIL)	trinity_dn4284_c0_g1_i11.p1	Transcript	mercator4v5.0: AP2-type transcription factor *(WRI/AIL) & prot-scriber: ap ethylene responsive transcription factor & swissprot: Floral homeotic protein APETALA 2 & original description: type:5prime_partial len:314 gc:universal TRINITY_DN4284_c0_g1_i11:1864-923(-)	-0.0388662
15.5.9.2	RNA biosynthesis.transcriptional regulation.AP2/ERF transcription factor superfamily.AP2-type transcription factor *(WRI/AIL)	trinity_dn4284_c0_g1_i6.p1	Transcript	mercator4v5.0: AP2-type transcription factor *(WRI/AIL) & prot-scriber: ap ethylene responsive transcription factor & swissprot: Floral homeotic protein APETALA 2 & original description: type:5prime_partial len:314 gc:universal TRINITY_DN4284_c0_g1_i6:2279-1338(-)	-0.0388662
15.5.10.1	RNA biosynthesis.transcriptional regulation.C2H2 transcription factor superfamily.subclass IDD transcription factor	trinity_dn2022_c0_g1_i3.p1	Transcript	mercator4v5.0: C2H2 subclass IDD transcription factor & prot-scriber: c2h2 type domain containing protein & swissprot: Zinc finger protein MAGPIE & original description: type:3prime_partial len:318 gc:universal TRINITY_DN2022_c0_g1_i3:168-1118(+)	-0.306127
15.5.10.1	RNA biosynthesis.transcriptional regulation.C2H2 transcription factor superfamily.subclass IDD transcription factor	trinity_dn16516_c0_g2_i3.p1	Transcript	mercator4v5.0: C2H2 subclass IDD transcription factor & prot-scriber: c2h2 type domain containing protein & swissprot: Protein indeterminate-domain 14 & original description: type:complete len:408 gc:universal TRINITY_DN16516_c0_g2_i3:1493-270(-)	0.169921
15.5.10.1	RNA biosynthesis.transcriptional regulation.C2H2 transcription factor superfamily.subclass IDD transcription factor	trinity_dn16516_c0_g2_i5.p1	Transcript	mercator4v5.0: C2H2 subclass IDD transcription factor & prot-scriber: c2h2 type domain containing protein & swissprot: Protein indeterminate-domain 14 & original description: type:complete len:408 gc:universal TRINITY_DN16516_c0_g2_i5:1493-270(-)	0.169921
15.5.10.3	RNA biosynthesis.transcriptional regulation.C2H2 transcription factor superfamily.subclass Di19 transcription factor	trinity_dn6451_c1_g1_i5.p1	Transcript	mercator4v5.0: C2H2 subclass Di19 transcription factor & prot-scriber: protein dehydration induced homolog & swissprot: Protein DEHYDRATION-INDUCED 19 homolog 3 & original description: type:complete len:221 gc:universal TRINITY_DN6451_c1_g1_i5:1146-484(-)	0.609629
15.5.10.5	RNA biosynthesis.transcriptional regulation.C2H2 transcription factor superfamily.subclass ZAT transcription factor	trinity_dn4842_c0_g1_i5.p1	Transcript	mercator4v5.0: C2H2-type subclass ZAT transcription factor & prot-scriber: zinc finger protein zat & swissprot: Zinc finger protein ZAT10 & original description: type:5prime_partial len:266 gc:universal TRINITY_DN4842_c0_g1_i5:3-800(+)	-0.304014
15.5.10.5	RNA biosynthesis.transcriptional regulation.C2H2 transcription factor superfamily.subclass ZAT transcription factor	trinity_dn23839_c0_g1_i1.p1	Transcript	mercator4v5.0: C2H2-type subclass ZAT transcription factor & prot-scriber: zinc finger protein zat & swissprot: Zinc finger protein ZAT5 & original description: type:complete len:300 gc:universal TRINITY_DN23839_c0_g1_i1:141-1040(+)	-0.0771579
15.5.10.6	RNA biosynthesis.transcriptional regulation.C2H2 transcription factor superfamily.subclass ZFP transcription factor	trinity_dn37898_c0_g1_i1.p1	Transcript	mercator4v5.0: C2H2 subclass ZFP transcription factor & prot-scriber: c2h2 type domain containing protein & swissprot: Zinc finger protein 10 & original description: type:complete len:242 gc:universal TRINITY_DN37898_c0_g1_i1:159-884(+)	0.81783
15.5.12	RNA biosynthesis.transcriptional regulation.TCX/CPP-type transcription factor	trinity_dn10776_c0_g1_i6.p1	Transcript	mercator4v5.0: TCX/CPP-type transcription factor & prot-scriber: crc domain containing protein tso & swissprot: Protein tesmin/TSO1-like CXC 5 & original description: type:5prime_partial len:605 gc:universal TRINITY_DN10776_c0_g1_i6:2-1816(+)	0.141201
15.5.12	RNA biosynthesis.transcriptional regulation.TCX/CPP-type transcription factor	trinity_dn21878_c0_g1_i5.p1	Transcript	mercator4v5.0: TCX/CPP-type transcription factor & prot-scriber: crc domain containing protein tso & swissprot: Protein tesmin/TSO1-like CXC 2 & original description: type:complete len:748 gc:universal TRINITY_DN21878_c0_g1_i5:244-2487(+)	-0.437546
15.5.12	RNA biosynthesis.transcriptional regulation.TCX/CPP-type transcription factor	trinity_dn26743_c0_g1_i2.p1	Transcript	mercator4v5.0: TCX/CPP-type transcription factor & prot-scriber: crc domain containing protein tso & swissprot: Protein tesmin/TSO1-like CXC 2 & original description: type:5prime_partial len:212 gc:universal TRINITY_DN26743_c0_g1_i2:999-364(-)	-0.289147
15.5.14	RNA biosynthesis.transcriptional regulation.KANADI-type transcription factor	trinity_dn217_c2_g1_i2.p1	Transcript	mercator4v5.0: KANADI-type transcription factor & prot-scriber: hth myb type domain containing protein & swissprot: no annotation & original description: type:complete len:266 gc:universal TRINITY_DN217_c2_g1_i2:50-847(+)	-0.671484
15.5.14	RNA biosynthesis.transcriptional regulation.KANADI-type transcription factor	trinity_dn23162_c2_g1_i2.p1	Transcript	mercator4v5.0: KANADI-type transcription factor & prot-scriber: hth myb type domain containing protein & swissprot: Probable transcription factor KAN4 & original description: type:complete len:342 gc:universal TRINITY_DN23162_c2_g1_i2:358-1383(+)	0.905597
15.5.15	RNA biosynthesis.transcriptional regulation.E2F-type transcription factor	trinity_dn20327_c0_g2_i2.p1	Transcript	mercator4v5.0: E2F-type transcription factor & prot-scriber: e2f transcription factor & swissprot: Transcription factor E2FA & original description: type:complete len:476 gc:universal TRINITY_DN20327_c0_g2_i2:2128-701(-)	-1.52414
15.5.17	RNA biosynthesis.transcriptional regulation.GRAS-type transcription factor	trinity_dn211_c0_g1_i6.p1	Transcript	mercator4v5.0: GRAS-type transcription factor & prot-scriber: arath scarecrow protein & swissprot: Scarecrow-like protein 14 & original description: type:3prime_partial len:640 gc:universal TRINITY_DN211_c0_g1_i6:1917-1(-)	-0.414512
15.5.17	RNA biosynthesis.transcriptional regulation.GRAS-type transcription factor	trinity_dn2299_c0_g1_i2.p1	Transcript	mercator4v5.0: GRAS-type transcription factor & prot-scriber: arath scarecrow protein & swissprot: Scarecrow-like protein 33 & original description: type:3prime_partial len:687 gc:universal TRINITY_DN2299_c0_g1_i2:75-2132(+)	-0.519021
15.5.17	RNA biosynthesis.transcriptional regulation.GRAS-type transcription factor	trinity_dn9096_c2_g1_i2.p1	Transcript	mercator4v5.0: GRAS-type transcription factor & prot-scriber: scarecrow protein & swissprot: Scarecrow-like protein 33 & original description: type:3prime_partial len:425 gc:universal TRINITY_DN9096_c2_g1_i2:94-1365(+)	0.64829
15.5.17	RNA biosynthesis.transcriptional regulation.GRAS-type transcription factor	trinity_dn12295_c0_g1_i2.p1	Transcript	mercator4v5.0: GRAS-type transcription factor & prot-scriber: arath scarecrow protein & swissprot: Scarecrow-like protein 9 & original description: type:complete len:574 gc:universal TRINITY_DN12295_c0_g1_i2:814-2535(+)	0.0303854
15.5.17	RNA biosynthesis.transcriptional regulation.GRAS-type transcription factor	trinity_dn41996_c0_g1_i1.p1	Transcript	mercator4v5.0: GRAS-type transcription factor & prot-scriber: protein scarecrow & swissprot: Scarecrow-like protein 14 & original description: type:3prime_partial len:137 gc:universal TRINITY_DN41996_c0_g1_i1:2-409(+)	0.0519936
15.5.18	RNA biosynthesis.transcriptional regulation.HSF-type transcription factor	trinity_dn8387_c0_g1_i1.p1	Transcript	mercator4v5.0: HSF-type transcription factor & prot-scriber: hsf domain domain containing protein & swissprot: Heat shock factor protein HSF24 & original description: type:complete len:282 gc:universal TRINITY_DN8387_c0_g1_i1:1291-446(-)	-1.47395
15.5.18	RNA biosynthesis.transcriptional regulation.HSF-type transcription factor	trinity_dn8387_c0_g1_i2.p1	Transcript	mercator4v5.0: HSF-type transcription factor & prot-scriber: hsf domain domain containing protein & swissprot: Heat shock factor protein HSF24 & original description: type:complete len:282 gc:universal TRINITY_DN8387_c0_g1_i2:1301-456(-)	-1.47395
15.5.18	RNA biosynthesis.transcriptional regulation.HSF-type transcription factor	trinity_dn20227_c0_g1_i1.p1	Transcript	mercator4v5.0: HSF-type transcription factor & prot-scriber: heat stress transcription factor a 1 & swissprot: Heat stress transcription factor A-4a & original description: type:5prime_partial len:288 gc:universal TRINITY_DN20227_c0_g1_i1:1445-582(-)	-0.0720802
15.5.18	RNA biosynthesis.transcriptional regulation.HSF-type transcription factor	trinity_dn20227_c0_g1_i3.p1	Transcript	mercator4v5.0: HSF-type transcription factor & prot-scriber: heat stress transcription factor a 1 & swissprot: Heat stress transcription factor A-4a & original description: type:5prime_partial len:288 gc:universal TRINITY_DN20227_c0_g1_i3:1370-507(-)	-0.0720802
15.5.19	RNA biosynthesis.transcriptional regulation.MADS/AGL-type transcription factor	trinity_dn3262_c1_g1_i7.p1	Transcript	mercator4v5.0: MADS/AGL-type transcription factor & prot-scriber: agamous mads box protein agl & swissprot: MADS-box protein SOC1 & original description: type:3prime_partial len:182 gc:universal TRINITY_DN3262_c1_g1_i7:545-3(-)	-0.0936865
15.5.20	RNA biosynthesis.transcriptional regulation.NAC-type transcription factor	trinity_dn6379_c0_g1_i1.p1	Transcript	mercator4v5.0: NAC-type transcription factor & prot-scriber: nac domain containing protein & swissprot: NAC domain-containing protein 2 & original description: type:5prime_partial len:156 gc:universal TRINITY_DN6379_c0_g1_i1:1-468(+)	-0.425342
15.5.20	RNA biosynthesis.transcriptional regulation.NAC-type transcription factor	trinity_dn32094_c1_g2_i9.p1	Transcript	mercator4v5.0: NAC-type transcription factor & prot-scriber: nac domain containing protein 21 22 & swissprot: NAC domain-containing protein 87 & original description: type:complete len:472 gc:universal TRINITY_DN32094_c1_g2_i9:104-1519(+)	0.593346
15.5.20	RNA biosynthesis.transcriptional regulation.NAC-type transcription factor	trinity_dn305387_c0_g1_i1.p1	Transcript	mercator4v5.0: NAC-type transcription factor & prot-scriber: nac domain containing protein & swissprot: NAC domain-containing protein 90 & original description: type:complete len:255 gc:universal TRINITY_DN305387_c0_g1_i1:53-817(+)	0.420099
15.5.21	RNA biosynthesis.transcriptional regulation.SBP-type transcription factor	trinity_dn39_c0_g2_i2.p1	Transcript	mercator4v5.0: SBP-type transcription factor & prot-scriber: arath squamosa promoter binding protein & swissprot: Squamosa promoter-binding-like protein 1 & original description: type:5prime_partial len:1010 gc:universal TRINITY_DN39_c0_g2_i2:3127-98(-)	0.00623846
15.5.21	RNA biosynthesis.transcriptional regulation.SBP-type transcription factor	trinity_dn4815_c0_g2_i3.p1	Transcript	mercator4v5.0: SBP-type transcription factor & prot-scriber: squamosa promoter binding protein sbp domain & swissprot: Squamosa promoter-binding-like protein 14 & original description: type:complete len:1098 gc:universal TRINITY_DN4815_c0_g2_i3:368-3661(+)	-0.467177
15.5.21	RNA biosynthesis.transcriptional regulation.SBP-type transcription factor	trinity_dn32587_c0_g1_i2.p1	Transcript	mercator4v5.0: SBP-type transcription factor & prot-scriber: arath squamosa promoter binding protein & swissprot: Squamosa promoter-binding-like protein 8 & original description: type:complete len:289 gc:universal TRINITY_DN32587_c0_g1_i2:1072-206(-)	0.855527
15.5.22	RNA biosynthesis.transcriptional regulation.TCP-type transcription factor	trinity_dn2418_c0_g3_i1.p1	Transcript	mercator4v5.0: TCP-type transcription factor & prot-scriber: arath transcription factor tcp & swissprot: Transcription factor TCP19 & original description: type:5prime_partial len:317 gc:universal TRINITY_DN2418_c0_g3_i1:2-952(+)	0.179276
15.5.22	RNA biosynthesis.transcriptional regulation.TCP-type transcription factor	trinity_dn2418_c0_g3_i7.p1	Transcript	mercator4v5.0: TCP-type transcription factor & prot-scriber: transcription factor tcp protein & swissprot: Transcription factor TCP9 & original description: type:complete len:341 gc:universal TRINITY_DN2418_c0_g3_i7:202-1224(+)	-0.534903
15.5.23	RNA biosynthesis.transcriptional regulation.Trihelix-type transcription factor	trinity_dn11112_c0_g1_i1.p1	Transcript	mercator4v5.0: Trihelix-type transcription factor & prot-scriber: trihelix transcription factor gtl & swissprot: Trihelix transcription factor GTL2 & original description: type:complete len:585 gc:universal TRINITY_DN11112_c0_g1_i1:2002-248(-)	-0.0186351
15.5.23	RNA biosynthesis.transcriptional regulation.Trihelix-type transcription factor	trinity_dn15319_c0_g1_i1.p1	Transcript	mercator4v5.0: Trihelix-type transcription factor & prot-scriber: myb 4 domain containing protein & swissprot: Trihelix transcription factor GT-3b & original description: type:5prime_partial len:325 gc:universal TRINITY_DN15319_c0_g1_i1:1430-456(-)	0.0558721
15.5.23	RNA biosynthesis.transcriptional regulation.Trihelix-type transcription factor	trinity_dn27035_c0_g1_i2.p1	Transcript	mercator4v5.0: Trihelix-type transcription factor & prot-scriber: trihelix transcription factor gt & swissprot: Trihelix transcription factor DF1 & original description: type:3prime_partial len:452 gc:universal TRINITY_DN27035_c0_g1_i2:1355-3(-)	-0.224344
15.5.23	RNA biosynthesis.transcriptional regulation.Trihelix-type transcription factor	trinity_dn35680_c1_g1_i1.p1	Transcript	mercator4v5.0: Trihelix-type transcription factor & prot-scriber: myb 4 domain containing protein & swissprot: Trihelix transcription factor GT-3b & original description: type:complete len:264 gc:universal TRINITY_DN35680_c1_g1_i1:1004-213(-)	0.829949
15.5.25.1	RNA biosynthesis.transcriptional regulation.WRKY transcription factor activity.WRKY-type transcription factor	trinity_dn417_c0_g1_i4.p1	Transcript	mercator4v5.0: WRKY-type transcription factor & prot-scriber: wrky domain containing protein & swissprot: Probable WRKY transcription factor 15 & original description: type:5prime_partial len:265 gc:universal TRINITY_DN417_c0_g1_i4:3-797(+)	0.317189
15.5.25.1	RNA biosynthesis.transcriptional regulation.WRKY transcription factor activity.WRKY-type transcription factor	trinity_dn1190_c4_g1_i1.p1	Transcript	mercator4v5.0: WRKY-type transcription factor & prot-scriber: transcription factor wrky & swissprot: Probable WRKY transcription factor 40 & original description: type:complete len:301 gc:universal TRINITY_DN1190_c4_g1_i1:168-1070(+)	-0.180466
15.5.25.1	RNA biosynthesis.transcriptional regulation.WRKY transcription factor activity.WRKY-type transcription factor	trinity_dn1450_c0_g2_i2.p1	Transcript	mercator4v5.0: WRKY-type transcription factor & prot-scriber: wrky transcription factor & swissprot: Probable WRKY transcription factor 32 & original description: type:5prime_partial len:468 gc:universal TRINITY_DN1450_c0_g2_i2:2-1405(+)	-0.838228
15.5.25.1	RNA biosynthesis.transcriptional regulation.WRKY transcription factor activity.WRKY-type transcription factor	trinity_dn9687_c0_g1_i3.p1	Transcript	mercator4v5.0: WRKY-type transcription factor & prot-scriber: wrky transcription factor & swissprot: WRKY transcription factor SUSIBA2 & original description: type:internal len:451 gc:universal TRINITY_DN9687_c0_g1_i3:1350-1(-)	-0.102913
15.5.25.1	RNA biosynthesis.transcriptional regulation.WRKY transcription factor activity.WRKY-type transcription factor	trinity_dn18950_c0_g1_i6.p1	Transcript	mercator4v5.0: WRKY-type transcription factor & prot-scriber: wrky transcription factor & swissprot: Probable WRKY transcription factor 2 & original description: type:complete len:680 gc:universal TRINITY_DN18950_c0_g1_i6:416-2455(+)	0.990366
15.5.25.1	RNA biosynthesis.transcriptional regulation.WRKY transcription factor activity.WRKY-type transcription factor	trinity_dn21637_c0_g2_i2.p1	Transcript	mercator4v5.0: WRKY-type transcription factor & prot-scriber: wrky transcription factor protein & swissprot: WRKY transcription factor 1 & original description: type:complete len:286 gc:universal TRINITY_DN21637_c0_g2_i2:459-1316(+)	0.362118
15.5.25.1	RNA biosynthesis.transcriptional regulation.WRKY transcription factor activity.WRKY-type transcription factor	trinity_dn42267_c0_g3_i3.p1	Transcript	mercator4v5.0: WRKY-type transcription factor & prot-scriber: wrky transcription factor & swissprot: Probable WRKY transcription factor 48 & original description: type:complete len:180 gc:universal TRINITY_DN42267_c0_g3_i3:300-839(+)	0.5005
15.5.26	RNA biosynthesis.transcriptional regulation.AS2/LOB-type transcription factor	trinity_dn8090_c0_g2_i7.p1	Transcript	mercator4v5.0: AS2/LOB-type transcription factor & prot-scriber: lob domain containing protein & swissprot: LOB domain-containing protein 1 & original description: type:5prime_partial len:251 gc:universal TRINITY_DN8090_c0_g2_i7:1031-279(-)	-0.148561
15.5.26	RNA biosynthesis.transcriptional regulation.AS2/LOB-type transcription factor	trinity_dn25333_c0_g2_i1.p1	Transcript	mercator4v5.0: AS2/LOB-type transcription factor & prot-scriber: lob domain containing protein & swissprot: LOB domain-containing protein 1 & original description: type:5prime_partial len:209 gc:universal TRINITY_DN25333_c0_g2_i1:3-629(+)	-0.851768
15.5.27	RNA biosynthesis.transcriptional regulation.ARID-type transcription factor	trinity_dn2708_c0_g3_i2.p1	Transcript	mercator4v5.0: ARID-type transcription factor & prot-scriber: at rich interactive domain containing protein & swissprot: AT-rich interactive domain-containing protein 5 & original description: type:complete len:494 gc:universal TRINITY_DN2708_c0_g3_i2:281-1762(+)	0.124697
15.5.28	RNA biosynthesis.transcriptional regulation.CAMTA-type transcription factor	trinity_dn1206_c0_g3_i2.p1	Transcript	mercator4v5.0: CAMTA-type transcription factor & prot-scriber: calmodulin binding transcription activator & swissprot: Calmodulin-binding transcription activator 3 & original description: type:complete len:1070 gc:universal TRINITY_DN1206_c0_g3_i2:3563-354(-)	-0.087221
15.5.29	RNA biosynthesis.transcriptional regulation.ELF3-type transcription factor	trinity_dn1771_c5_g1_i3.p1	Transcript	mercator4v5.0: ELF3-type transcription factor & prot-scriber: protein early flowering & swissprot: Protein EARLY FLOWERING 3 & original description: type:5prime_partial len:361 gc:universal TRINITY_DN1771_c5_g1_i3:2116-1034(-)	-1.72783
15.5.30	RNA biosynthesis.transcriptional regulation.GeBP-type transcription factor	trinity_dn9509_c1_g2_i1.p1	Transcript	mercator4v5.0: GeBP-type transcription factor & prot-scriber: glabrous enhancer binding protein & swissprot: Probable transcription factor At5g28040 & original description: type:complete len:384 gc:universal TRINITY_DN9509_c1_g2_i1:95-1246(+)	-0.859281
15.5.31	RNA biosynthesis.transcriptional regulation.PHD-type transcription factor	trinity_dn11661_c0_g1_i6.p1	Transcript	mercator4v5.0: PHD finger transcription factor & prot-scriber: ddt domain containing protein ptm & swissprot: DDT domain-containing protein PTM & original description: type:complete len:1738 gc:universal TRINITY_DN11661_c0_g1_i6:5928-715(-)	0.265545
15.5.32	RNA biosynthesis.transcriptional regulation.bHLH-type transcription factor	trinity_dn996_c0_g1_i8.p1	Transcript	mercator4v5.0: bHLH-type transcription factor & prot-scriber: bhlh transcription factor & swissprot: bHLH transcription factor RHL1 & original description: type:5prime_partial len:468 gc:universal TRINITY_DN996_c0_g1_i8:1-1404(+)	-0.944149
15.5.32	RNA biosynthesis.transcriptional regulation.bHLH-type transcription factor	trinity_dn2102_c0_g1_i1.p1	Transcript	mercator4v5.0: bHLH-type transcription factor & prot-scriber: loop bhlh transcription factor & swissprot: Transcription factor MYC2 & original description: type:5prime_partial len:434 gc:universal TRINITY_DN2102_c0_g1_i1:2-1303(+)	0.608078
15.5.32	RNA biosynthesis.transcriptional regulation.bHLH-type transcription factor	trinity_dn3964_c0_g1_i4.p1	Transcript	mercator4v5.0: bHLH-type transcription factor & prot-scriber: bhlh transcription factor & swissprot: Transcription factor BHLH094 & original description: type:complete len:252 gc:universal TRINITY_DN3964_c0_g1_i4:1147-392(-)	0.227118
15.5.32	RNA biosynthesis.transcriptional regulation.bHLH-type transcription factor	trinity_dn4305_c0_g1_i5.p1	Transcript	mercator4v5.0: bHLH-type transcription factor & prot-scriber: bhlh domain containing protein & swissprot: Transcription factor BIM2 & original description: type:complete len:210 gc:universal TRINITY_DN4305_c0_g1_i5:290-919(+)	-0.0848599
15.5.32	RNA biosynthesis.transcriptional regulation.bHLH-type transcription factor	trinity_dn10037_c0_g1_i3.p1	Transcript	mercator4v5.0: bHLH-type transcription factor & prot-scriber: bhlh domain containing protein & swissprot: Transcription factor bHLH121 & original description: type:complete len:294 gc:universal TRINITY_DN10037_c0_g1_i3:1880-999(-)	-0.907639
15.5.32	RNA biosynthesis.transcriptional regulation.bHLH-type transcription factor	trinity_dn10037_c0_g1_i4.p1	Transcript	mercator4v5.0: bHLH-type transcription factor & prot-scriber: bhlh domain containing protein & swissprot: Transcription factor bHLH121 & original description: type:complete len:294 gc:universal TRINITY_DN10037_c0_g1_i4:1887-1006(-)	-0.907639
15.5.32	RNA biosynthesis.transcriptional regulation.bHLH-type transcription factor	trinity_dn10085_c0_g1_i1.p1	Transcript	mercator4v5.0: bHLH-type transcription factor & prot-scriber: transcription factor bhlh & swissprot: Transcription factor bHLH14 & original description: type:complete len:470 gc:universal TRINITY_DN10085_c0_g1_i1:1547-138(-)	-0.228703
15.5.32	RNA biosynthesis.transcriptional regulation.bHLH-type transcription factor	trinity_dn10085_c0_g1_i2.p1	Transcript	mercator4v5.0: bHLH-type transcription factor & prot-scriber: transcription factor bhlh & swissprot: Transcription factor bHLH14 & original description: type:complete len:470 gc:universal TRINITY_DN10085_c0_g1_i2:1546-137(-)	-0.228703
15.5.32	RNA biosynthesis.transcriptional regulation.bHLH-type transcription factor	trinity_dn10085_c1_g1_i1.p1	Transcript	mercator4v5.0: bHLH-type transcription factor & prot-scriber: transcription factor bhlh & swissprot: Transcription factor MYC4 & original description: type:5prime_partial len:274 gc:universal TRINITY_DN10085_c1_g1_i1:1-822(+)	-0.229932
15.5.32	RNA biosynthesis.transcriptional regulation.bHLH-type transcription factor	trinity_dn10951_c0_g1_i3.p1	Transcript	mercator4v5.0: bHLH-type transcription factor & prot-scriber: transcription factor bhlh protein & swissprot: Transcription factor bHLH63 & original description: type:5prime_partial len:448 gc:universal TRINITY_DN10951_c0_g1_i3:1636-293(-)	-0.276908
15.5.32	RNA biosynthesis.transcriptional regulation.bHLH-type transcription factor	trinity_dn11017_c0_g1_i2.p1	Transcript	mercator4v5.0: bHLH-type transcription factor & prot-scriber: transcription factor ibh protein & swissprot: Transcription factor IBH1-like 1 & original description: type:complete len:188 gc:universal TRINITY_DN11017_c0_g1_i2:203-766(+)	-0.777427
15.5.32	RNA biosynthesis.transcriptional regulation.bHLH-type transcription factor	trinity_dn11317_c0_g1_i12.p2	Transcript	mercator4v5.0: bHLH-type transcription factor & prot-scriber: bhlh transcription factor & swissprot: Transcription factor LRL2 & original description: type:complete len:163 gc:universal TRINITY_DN11317_c0_g1_i12:1594-2082(+)	-1.04363
15.5.32	RNA biosynthesis.transcriptional regulation.bHLH-type transcription factor	trinity_dn11317_c0_g1_i6.p2	Transcript	mercator4v5.0: bHLH-type transcription factor & prot-scriber: bhlh transcription factor & swissprot: Transcription factor LRL2 & original description: type:complete len:163 gc:universal TRINITY_DN11317_c0_g1_i6:689-1177(+)	-1.04363
15.5.32	RNA biosynthesis.transcriptional regulation.bHLH-type transcription factor	trinity_dn12047_c0_g1_i5.p1	Transcript	mercator4v5.0: bHLH-type transcription factor & prot-scriber: bhlh transcription factor & swissprot: Transcription factor SPATULA & original description: type:complete len:397 gc:universal TRINITY_DN12047_c0_g1_i5:190-1380(+)	-0.083187
15.5.32	RNA biosynthesis.transcriptional regulation.bHLH-type transcription factor	trinity_dn12350_c3_g1_i1.p1	Transcript	mercator4v5.0: bHLH-type transcription factor & prot-scriber: loop bhlh transcription factor & swissprot: Transcription factor MYC2 & original description: type:complete len:672 gc:universal TRINITY_DN12350_c3_g1_i1:2197-182(-)	0.354291
15.5.32	RNA biosynthesis.transcriptional regulation.bHLH-type transcription factor	trinity_dn17126_c0_g1_i16.p1	Transcript	mercator4v5.0: bHLH-type transcription factor & prot-scriber: bhlh domain containing protein & swissprot: Transcription factor AIG1 & original description: type:complete len:231 gc:universal TRINITY_DN17126_c0_g1_i16:1023-331(-)	-0.151257
15.5.34	RNA biosynthesis.transcriptional regulation.BBR/BPC-type transcription factor	trinity_dn16897_c0_g2_i10.p1	Transcript	mercator4v5.0: BBR/BPC-type transcription factor & prot-scriber: gaga binding transcriptional activator & swissprot: Protein BASIC PENTACYSTEINE4 & original description: type:complete len:264 gc:universal TRINITY_DN16897_c0_g2_i10:177-968(+)	0.36899
15.5.37	RNA biosynthesis.transcriptional regulation.phosphatase-type DBP-type transcription factor	trinity_dn3910_c0_g1_i6.p1	Transcript	mercator4v5.0: phosphatase-type DBP-type transcription factor & prot-scriber: protein serine threonine phosphatase & swissprot: Probable protein phosphatase 2C 27 & original description: type:internal len:364 gc:universal TRINITY_DN3910_c0_g1_i6:1091-3(-)	0.136851
15.5.37	RNA biosynthesis.transcriptional regulation.phosphatase-type DBP-type transcription factor	trinity_dn11522_c0_g1_i1.p1	Transcript	mercator4v5.0: phosphatase-type DBP-type transcription factor & prot-scriber: protein serine threonine phosphatase & swissprot: Probable protein phosphatase 2C 27 & original description: type:complete len:372 gc:universal TRINITY_DN11522_c0_g1_i1:109-1224(+)	0.262029
15.5.37	RNA biosynthesis.transcriptional regulation.phosphatase-type DBP-type transcription factor	trinity_dn15359_c1_g3_i7.p1	Transcript	mercator4v5.0: phosphatase-type DBP-type transcription factor & prot-scriber: protein serine threonine phosphatase & swissprot: Probable protein phosphatase 2C 22 & original description: type:complete len:377 gc:universal TRINITY_DN15359_c1_g3_i7:140-1270(+)	-1.50276
15.5.42	RNA biosynthesis.transcriptional regulation.PLATZ-type transcription factor	trinity_dn22007_c0_g5_i1.p1	Transcript	mercator4v5.0: PLATZ-type transcription factor & prot-scriber: b ox type domain containing protein & swissprot: no annotation & original description: type:5prime_partial len:114 gc:universal TRINITY_DN22007_c0_g5_i1:3-344(+)	-1.14482
15.5.44	RNA biosynthesis.transcriptional regulation.TIFY-type transcription factor	trinity_dn7989_c0_g1_i4.p1	Transcript	mercator4v5.0: TIFY-type transcription factor & prot-scriber: tify domain containing protein & swissprot: no annotation & original description: type:complete len:271 gc:universal TRINITY_DN7989_c0_g1_i4:959-147(-)	-0.209684
15.5.44	RNA biosynthesis.transcriptional regulation.TIFY-type transcription factor	trinity_dn25068_c1_g1_i8.p2	Transcript	mercator4v5.0: TIFY-type transcription factor & prot-scriber: tify domain containing protein & swissprot: no annotation & original description: type:complete len:113 gc:universal TRINITY_DN25068_c1_g1_i8:647-309(-)	-0.576649
15.5.44	RNA biosynthesis.transcriptional regulation.TIFY-type transcription factor	trinity_dn25498_c0_g2_i4.p1	Transcript	mercator4v5.0: TIFY-type transcription factor & prot-scriber: tify domain containing protein & swissprot: Protein TIFY 6B & original description: type:complete len:392 gc:universal TRINITY_DN25498_c0_g2_i4:303-1478(+)	-2.12172
15.5.45	RNA biosynthesis.transcriptional regulation.FRS/FRF-type transcription factor	trinity_dn4421_c0_g1_i2.p1	Transcript	mercator4v5.0: FRS/FRF-type transcription factor & prot-scriber: protein far sequence & swissprot: Protein FAR1-RELATED SEQUENCE 4 & original description: type:complete len:760 gc:universal TRINITY_DN4421_c0_g1_i2:2952-673(-)	0.0531004
15.5.45	RNA biosynthesis.transcriptional regulation.FRS/FRF-type transcription factor	trinity_dn6854_c2_g1_i25.p1	Transcript	mercator4v5.0: FRS/FRF-type transcription factor & prot-scriber: protein far sequence & swissprot: Protein FAR1-RELATED SEQUENCE 5 & original description: type:internal len:113 gc:universal TRINITY_DN6854_c2_g1_i25:1-336(+)	0.799243
15.5.45	RNA biosynthesis.transcriptional regulation.FRS/FRF-type transcription factor	trinity_dn26560_c0_g1_i2.p1	Transcript	mercator4v5.0: FRS/FRF-type transcription factor & prot-scriber: protein far sequence & swissprot: Protein FAR1-RELATED SEQUENCE 5 & original description: type:internal len:173 gc:universal TRINITY_DN26560_c0_g1_i2:516-1(-)	0.349749
15.5.45	RNA biosynthesis.transcriptional regulation.FRS/FRF-type transcription factor	trinity_dn34483_c1_g1_i11.p2	Transcript	mercator4v5.0: FRS/FRF-type transcription factor & prot-scriber: protein far sequence & swissprot: Protein FAR1-RELATED SEQUENCE 6 & original description: type:complete len:172 gc:universal TRINITY_DN34483_c1_g1_i11:969-1484(+)	0.832631
15.5.45	RNA biosynthesis.transcriptional regulation.FRS/FRF-type transcription factor	trinity_dn43109_c0_g1_i1.p1	Transcript	mercator4v5.0: FRS/FRF-type transcription factor & prot-scriber: protein far sequence & swissprot: Protein FAR1-RELATED SEQUENCE 9 & original description: type:internal len:355 gc:universal TRINITY_DN43109_c0_g1_i1:1063-2(-)	-0.147309
15.5.48	RNA biosynthesis.transcriptional regulation.HUA2-type transcription factor	trinity_dn5206_c1_g1_i1.p1	Transcript	mercator4v5.0: HUA2-type transcription factor & prot-scriber: hepatoma derived growth factor protein & swissprot: Protein HUA2-LIKE 2 & original description: type:internal len:1085 gc:universal TRINITY_DN5206_c1_g1_i1:1-3252(+)	0.812743
15.5.52.1	RNA biosynthesis.transcriptional regulation.GRF-GIF transcription factor complex.component *(GRF)	trinity_dn3715_c0_g2_i12.p1	Transcript	mercator4v5.0: component *(GRF) of GRF-GIF transcriptional complex & prot-scriber: arath growth regulating factor & swissprot: Growth-regulating factor 6 & original description: type:complete len:514 gc:universal TRINITY_DN3715_c0_g2_i12:1848-307(-)	0.482106
15.5.52.1	RNA biosynthesis.transcriptional regulation.GRF-GIF transcription factor complex.component *(GRF)	trinity_dn25681_c0_g2_i2.p1	Transcript	mercator4v5.0: component *(GRF) of GRF-GIF transcriptional complex & prot-scriber: arath growth regulating factor & swissprot: Growth-regulating factor 1 & original description: type:complete len:594 gc:universal TRINITY_DN25681_c0_g2_i2:141-1922(+)	0.0763285
15.5.53.3	RNA biosynthesis.transcriptional regulation.transcriptional repression.transcriptional co-repressor *(AFP/NINJA)	trinity_dn7380_c4_g1_i1.p1	Transcript	mercator4v5.0: transcriptional co-repressor *(AFP/NINJA) & prot-scriber: ninja family protein afp & swissprot: Ninja-family protein AFP3 & original description: type:5prime_partial len:306 gc:universal TRINITY_DN7380_c4_g1_i1:1316-399(-)	-0.19517
15.5.53.6.1	RNA biosynthesis.transcriptional regulation.transcriptional repression.LEUNIG-SEUSS repressor complex.component *(LUG/LUH)	trinity_dn12752_c0_g1_i5.p2	Transcript	mercator4v5.0: component *(LUG/LUH) of transcriptional co-repressor complex & prot-scriber: transcriptional corepressor leunig homolog & swissprot: Transcriptional corepressor LEUNIG & original description: type:complete len:137 gc:universal TRINITY_DN12752_c0_g1_i5:2006-2416(+)	-1.21837
15.5.54	RNA biosynthesis.transcriptional regulation.transcriptional co-activator *(BET/GTE)	trinity_dn2097_c0_g1_i2.p1	Transcript	mercator4v5.0: transcriptional co-activator *(BET/GTE) & prot-scriber: bromo domain containing protein & swissprot: Transcription factor GTE11 & original description: type:complete len:606 gc:universal TRINITY_DN2097_c0_g1_i2:2159-342(-)	-0.331208
15.5.54	RNA biosynthesis.transcriptional regulation.transcriptional co-activator *(BET/GTE)	trinity_dn7923_c0_g1_i16.p1	Transcript	mercator4v5.0: transcriptional co-activator *(BET/GTE) & prot-scriber: of transcription factor gte & swissprot: Transcription factor GTE8 & original description: type:complete len:498 gc:universal TRINITY_DN7923_c0_g1_i16:3015-1522(-)	-0.0685303
15.5.54	RNA biosynthesis.transcriptional regulation.transcriptional co-activator *(BET/GTE)	trinity_dn7923_c0_g1_i17.p1	Transcript	mercator4v5.0: transcriptional co-activator *(BET/GTE) & prot-scriber: of transcription factor gte & swissprot: Transcription factor GTE8 & original description: type:complete len:498 gc:universal TRINITY_DN7923_c0_g1_i17:3498-2005(-)	-0.0685303
15.5.54	RNA biosynthesis.transcriptional regulation.transcriptional co-activator *(BET/GTE)	trinity_dn15301_c0_g1_i2.p1	Transcript	mercator4v5.0: transcriptional co-activator *(BET/GTE) & prot-scriber: transcription factor gte isoform x1 & swissprot: Transcription factor GTE4 & original description: type:complete len:279 gc:universal TRINITY_DN15301_c0_g1_i2:1097-261(-)	0.181163
15.5.54	RNA biosynthesis.transcriptional regulation.transcriptional co-activator *(BET/GTE)	trinity_dn15301_c0_g2_i2.p1	Transcript	mercator4v5.0: transcriptional co-activator *(BET/GTE) & prot-scriber: transcription factor gte & swissprot: Transcription factor GTE4 & original description: type:5prime_partial len:321 gc:universal TRINITY_DN15301_c0_g2_i2:1-963(+)	-0.329847
15.5.55	RNA biosynthesis.transcriptional regulation.transcriptional co-regulator *(OFP)	trinity_dn74_c4_g1_i1.p1	Transcript	mercator4v5.0: transcriptional co-regulator *(OFP) & prot-scriber: transcription repressor & swissprot: Transcription repressor OFP13 & original description: type:complete len:227 gc:universal TRINITY_DN74_c4_g1_i1:94-774(+)	-0.875452
15.5.55	RNA biosynthesis.transcriptional regulation.transcriptional co-regulator *(OFP)	trinity_dn1358_c1_g2_i7.p1	Transcript	mercator4v5.0: transcriptional co-regulator *(OFP) & prot-scriber: transcription repressor & swissprot: Transcription repressor OFP4 & original description: type:complete len:379 gc:universal TRINITY_DN1358_c1_g2_i7:1336-200(-)	0.929402
15.6.1.1	RNA biosynthesis.organelle machinery.RNA polymerase activities.nuclear-encoded organellar RNA polymerase *(NEP)	trinity_dn8073_c0_g1_i17.p1	Transcript	mercator4v5.0: nuclear-encoded organellar RNA polymerase *(NEP) & prot-scriber: dna directed rna polymerase 1 & swissprot: DNA-directed RNA polymerase 3A, chloroplastic & original description: type:complete len:256 gc:universal TRINITY_DN8073_c0_g1_i17:1192-425(-)	0.478551
15.6.1.2.1.3	RNA biosynthesis.organelle machinery.RNA polymerase activities.plastid-encoded RNA polymerase (PEP) complex.core components.core component *(RpoC1)	trinity_dn329365_c0_g1_i1.p1	Transcript	mercator4v5.0: core component *(RpoC1) of plastid-encoded RNA polymerase & prot-scriber: dna directed rna polymerase subunit beta & swissprot: DNA-directed RNA polymerase subunit beta & original description: type:internal len:554 gc:universal TRINITY_DN329365_c0_g1_i1:1659-1(-)	-0.248307
15.6.1.2.2.1	RNA biosynthesis.organelle machinery.RNA polymerase activities.plastid-encoded RNA polymerase (PEP) complex.essential co-factor components.component *(PAP1/TAC3)	trinity_dn32428_c1_g2_i7.p1	Transcript	mercator4v5.0: cofactor of plastid-encoded RNA polymerase *(PAP1/TAC3) & prot-scriber: sap domain containing protein & swissprot: no annotation & original description: type:complete len:653 gc:universal TRINITY_DN32428_c1_g2_i7:428-2386(+)	0.204889
15.6.1.2.2.2	RNA biosynthesis.organelle machinery.RNA polymerase activities.plastid-encoded RNA polymerase (PEP) complex.essential co-factor components.component *(PAP2/TAC2)	trinity_dn7887_c0_g1_i2.p1	Transcript	mercator4v5.0: cofactor of plastid-encoded RNA polymerase *(PAP2/TAC2) & prot-scriber: smr domain containing protein & swissprot: Pentatricopeptide repeat-containing protein At1g74850, chloroplastic & original description: type:complete len:876 gc:universal TRINITY_DN7887_c0_g1_i2:3121-494(-)	-1.11227
15.6.1.2.2.7	RNA biosynthesis.organelle machinery.RNA polymerase activities.plastid-encoded RNA polymerase (PEP) complex.essential co-factor components.lysine N-methyltransferase component *(PAP7/TAC14)	trinity_dn18987_c0_g1_i6.p1	Transcript	mercator4v5.0: cofactor of plastid-encoded RNA polymerase *(PAP7/TAC14) & prot-scriber: set domain containing protein & swissprot: Protein PLASTID TRANSCRIPTIONALLY ACTIVE 14 & original description: type:5prime_partial len:518 gc:universal TRINITY_DN18987_c0_g1_i6:1778-225(-)	0.857465
15.6.1.2.2.13	RNA biosynthesis.organelle machinery.RNA polymerase activities.plastid-encoded RNA polymerase (PEP) complex.essential co-factor components.component *(FLN2)	trinity_dn144885_c1_g3_i1.p1	Transcript	mercator4v5.0: component *(FLN2) of plastid-encoded RNA polymerase & prot-scriber: pfkb domain containing protein & swissprot: Fructokinase-like 2, chloroplastic & original description: type:5prime_partial len:587 gc:universal TRINITY_DN144885_c1_g3_i1:2195-435(-)	-0.145863
15.6.1.2.2.13	RNA biosynthesis.organelle machinery.RNA polymerase activities.plastid-encoded RNA polymerase (PEP) complex.essential co-factor components.component *(FLN2)	trinity_dn144885_c1_g3_i3.p1	Transcript	mercator4v5.0: component *(FLN2) of plastid-encoded RNA polymerase & prot-scriber: pfkb domain containing protein & swissprot: Fructokinase-like 2, chloroplastic & original description: type:5prime_partial len:587 gc:universal TRINITY_DN144885_c1_g3_i3:2188-428(-)	-0.145863
15.6.1.2.3.1	RNA biosynthesis.organelle machinery.RNA polymerase activities.plastid-encoded RNA polymerase (PEP) complex.regulatory co-factor components.component *(TAC5)	trinity_dn6280_c0_g1_i8.p1	Transcript	mercator4v5.0: cofactor of plastid-encoded RNA polymerase *(TAC5) & prot-scriber: pg binding 1 domain containing protein & swissprot: Protein disulfide isomerase pTAC5, chloroplastic & original description: type:5prime_partial len:216 gc:universal TRINITY_DN6280_c0_g1_i8:931-284(-)	-0.0504698
15.6.1.2.3.1	RNA biosynthesis.organelle machinery.RNA polymerase activities.plastid-encoded RNA polymerase (PEP) complex.regulatory co-factor components.component *(TAC5)	trinity_dn12677_c0_g1_i6.p1	Transcript	mercator4v5.0: cofactor of plastid-encoded RNA polymerase *(TAC5) & prot-scriber: pg binding 1 domain containing protein & swissprot: Protein disulfide isomerase pTAC5, chloroplastic & original description: type:5prime_partial len:420 gc:universal TRINITY_DN12677_c0_g1_i6:1-1260(+)	0.251161
15.6.1.2.3.4	RNA biosynthesis.organelle machinery.RNA polymerase activities.plastid-encoded RNA polymerase (PEP) complex.regulatory co-factor components.component *(TAC15)	trinity_dn14742_c3_g1_i1.p1	Transcript	mercator4v5.0: cofactor of plastid-encoded RNA polymerase *(TAC15) & prot-scriber: transcription termination factor mterf chloroplastic & swissprot: Transcription termination factor MTERF8, chloroplastic & original description: type:internal len:517 gc:universal TRINITY_DN14742_c3_g1_i1:1-1548(+)	-0.184423
15.6.2.1	RNA biosynthesis.organelle machinery.transcriptional regulation.basal Sigma-type transcription factor	trinity_dn5289_c0_g1_i19.p1	Transcript	mercator4v5.0: basal Sigma-type transcription factor & prot-scriber: rna polymerase sigma factor siga & swissprot: RNA polymerase sigma factor sigE, chloroplastic/mitochondrial & original description: type:complete len:160 gc:universal TRINITY_DN5289_c0_g1_i19:762-283(-)	0.0242003
15.6.2.1	RNA biosynthesis.organelle machinery.transcriptional regulation.basal Sigma-type transcription factor	trinity_dn19043_c1_g2_i1.p1	Transcript	mercator4v5.0: basal Sigma-type transcription factor & prot-scriber: rna polymerase sigma factor siga & swissprot: RNA polymerase sigma factor sigD, chloroplastic & original description: type:5prime_partial len:337 gc:universal TRINITY_DN19043_c1_g2_i1:1-1011(+)	-0.210789
15.6.2.2	RNA biosynthesis.organelle machinery.transcriptional regulation.mTERF-type transcription factor	trinity_dn2144_c0_g1_i14.p1	Transcript	mercator4v5.0: mTERF-type transcription factor & prot-scriber: mitochondrial transcription termination factor protein & swissprot: no annotation & original description: type:complete len:337 gc:universal TRINITY_DN2144_c0_g1_i14:1492-482(-)	0.182193
15.6.2.2	RNA biosynthesis.organelle machinery.transcriptional regulation.mTERF-type transcription factor	trinity_dn14742_c3_g1_i1.p1	Transcript	mercator4v5.0: mTERF-type transcription factor & prot-scriber: transcription termination factor mterf chloroplastic & swissprot: Transcription termination factor MTERF8, chloroplastic & original description: type:internal len:517 gc:universal TRINITY_DN14742_c3_g1_i1:1-1548(+)	-0.184423
15.6.2.2	RNA biosynthesis.organelle machinery.transcriptional regulation.mTERF-type transcription factor	trinity_dn16201_c0_g1_i1.p1	Transcript	mercator4v5.0: mTERF-type transcription factor & prot-scriber: mitochodrial transcription termination factor & swissprot: no annotation & original description: type:5prime_partial len:360 gc:universal TRINITY_DN16201_c0_g1_i1:2-1081(+)	-0.43246
15.6.2.2	RNA biosynthesis.organelle machinery.transcriptional regulation.mTERF-type transcription factor	trinity_dn17706_c0_g1_i4.p1	Transcript	mercator4v5.0: mTERF-type transcription factor & prot-scriber: transcription termination factor mterf mitochondrial & swissprot: Transcription termination factor MTERF15, mitochondrial & original description: type:5prime_partial len:489 gc:universal TRINITY_DN17706_c0_g1_i4:2-1468(+)	0.0172448
16.1.1.1.1	RNA processing.pre-RNA splicing.U2-type major spliceosome.U1 snRNP complex.component *(U1-70K)	trinity_dn19013_c0_g2_i1.p1	Transcript	mercator4v5.0: component *(U1-70K) of U1 snRNP complex & prot-scriber: u1 small nuclear ribonucleoprotein kda & swissprot: U1 small nuclear ribonucleoprotein 70 kDa & original description: type:complete len:206 gc:universal TRINITY_DN19013_c0_g2_i1:2589-1972(-)	0.367583
16.1.1.1.1	RNA processing.pre-RNA splicing.U2-type major spliceosome.U1 snRNP complex.component *(U1-70K)	trinity_dn19013_c0_g2_i2.p1	Transcript	mercator4v5.0: component *(U1-70K) of U1 snRNP complex & prot-scriber: u1 small nuclear ribonucleoprotein kda & swissprot: U1 small nuclear ribonucleoprotein 70 kDa & original description: type:complete len:206 gc:universal TRINITY_DN19013_c0_g2_i2:2000-1383(-)	0.367583
16.1.1.1.1	RNA processing.pre-RNA splicing.U2-type major spliceosome.U1 snRNP complex.component *(U1-70K)	trinity_dn19013_c0_g2_i4.p1	Transcript	mercator4v5.0: component *(U1-70K) of U1 snRNP complex & prot-scriber: u1 small nuclear ribonucleoprotein kda & swissprot: U1 small nuclear ribonucleoprotein 70 kDa & original description: type:complete len:206 gc:universal TRINITY_DN19013_c0_g2_i4:1999-1382(-)	0.367583
16.1.1.1.4.3	RNA processing.pre-RNA splicing.U2-type major spliceosome.U1 snRNP complex.accessory protein activities.pre-mRNA-processing protein *(PRP39)	trinity_dn1835_c0_g1_i10.p2	Transcript	mercator4v5.0: pre-mRNA-processing protein *(PRP39) & prot-scriber: pre mrna processing factor & swissprot: no annotation & original description: type:complete len:279 gc:universal TRINITY_DN1835_c0_g1_i10:380-1216(+)	0.454488
16.1.1.1.4.3	RNA processing.pre-RNA splicing.U2-type major spliceosome.U1 snRNP complex.accessory protein activities.pre-mRNA-processing protein *(PRP39)	trinity_dn1835_c0_g1_i12.p1	Transcript	mercator4v5.0: pre-mRNA-processing protein *(PRP39) & prot-scriber: pre mrna processing factor & swissprot: no annotation & original description: type:complete len:279 gc:universal TRINITY_DN1835_c0_g1_i12:345-1181(+)	0.454488
16.1.1.1.4.3	RNA processing.pre-RNA splicing.U2-type major spliceosome.U1 snRNP complex.accessory protein activities.pre-mRNA-processing protein *(PRP39)	trinity_dn1835_c0_g1_i27.p2	Transcript	mercator4v5.0: pre-mRNA-processing protein *(PRP39) & prot-scriber: pre mrna processing factor & swissprot: no annotation & original description: type:complete len:279 gc:universal TRINITY_DN1835_c0_g1_i27:345-1181(+)	0.454488
16.1.1.1.4.3	RNA processing.pre-RNA splicing.U2-type major spliceosome.U1 snRNP complex.accessory protein activities.pre-mRNA-processing protein *(PRP39)	trinity_dn1835_c0_g1_i30.p1	Transcript	mercator4v5.0: pre-mRNA-processing protein *(PRP39) & prot-scriber: pre mrna processing factor & swissprot: no annotation & original description: type:complete len:279 gc:universal TRINITY_DN1835_c0_g1_i30:345-1181(+)	0.454488
16.1.1.1.4.4	RNA processing.pre-RNA splicing.U2-type major spliceosome.U1 snRNP complex.accessory protein activities.pre-mRNA-processing protein *(PRP40A/B)	trinity_dn11325_c0_g1_i8.p1	Transcript	mercator4v5.0: pre-mRNA-processing protein *(PRP40A/B) & prot-scriber: pre mrna processing 40a protein & swissprot: Pre-mRNA-processing protein 40A & original description: type:complete len:482 gc:universal TRINITY_DN11325_c0_g1_i8:1796-351(-)	-0.690093
16.1.1.4.2	RNA processing.pre-RNA splicing.U2-type major spliceosome.U5 snRNP complex.component *(PRPF6/PRP1/STA1)	trinity_dn4062_c0_g1_i8.p1	Transcript	mercator4v5.0: component *(PRPF6) of U5 snRNP complex & prot-scriber: pre mrna processing factor & swissprot: Protein STABILIZED1 & original description: type:5prime_partial len:521 gc:universal TRINITY_DN4062_c0_g1_i8:1865-303(-)	0.72466
16.1.1.4.2	RNA processing.pre-RNA splicing.U2-type major spliceosome.U5 snRNP complex.component *(PRPF6/PRP1/STA1)	trinity_dn20087_c0_g1_i3.p1	Transcript	mercator4v5.0: component *(PRPF6) of U5 snRNP complex & prot-scriber: pre mrna processing factor & swissprot: Protein STABILIZED1 & original description: type:complete len:1042 gc:universal TRINITY_DN20087_c0_g1_i3:157-3282(+)	0.729308
16.1.2.2.4	RNA processing.pre-RNA splicing.U12-type minor spliceosome.U11/U12 snRNP complex.component *(U11/U12-65K)	trinity_dn5867_c0_g1_i3.p1	Transcript	mercator4v5.0: component *(U11/U12-65K) of U11/U12 snRNP complex & prot-scriber: u11 u12 small nuclear ribonucleoprotein kda protein & swissprot: U11/U12 small nuclear ribonucleoprotein 65 kDa protein & original description: type:complete len:218 gc:universal TRINITY_DN5867_c0_g1_i3:162-815(+)	-1.65258
16.1.3.2.2.3.1	RNA processing.pre-RNA splicing.spliceosome assembly.snRNA transport.snRNA export complex.RNA Cap-Binding Complex (CBC) subcomplex.component CBP80	trinity_dn7142_c0_g2_i11.p2	Transcript	mercator4v5.0: component CBP80 of CBP80-CBP20 mRNA Cap-Binding complex & prot-scriber: nuclear cap binding protein subunit & swissprot: Nuclear cap-binding protein subunit 1 & original description: type:5prime_partial len:387 gc:universal TRINITY_DN7142_c0_g2_i11:2763-1603(-)	-0.538771
16.1.4.3.1	RNA processing.pre-RNA splicing.spliceosome disassembly.ILS spliceosome disassembly complex.component *(ILP1)	trinity_dn5817_c0_g1_i3.p1	Transcript	mercator4v5.0: component *(ILP1) of Intron-Lariat Spliceosome complex & prot-scriber: gcfc domain containing protein & swissprot: Transcriptional repressor ILP1 & original description: type:complete len:682 gc:universal TRINITY_DN5817_c0_g1_i3:2-2047(+)	-0.180324
16.1.4.3.2	RNA processing.pre-RNA splicing.spliceosome disassembly.ILS spliceosome disassembly complex.component *(STIPL)	trinity_dn730_c0_g2_i3.p2	Transcript	mercator4v5.0: spliceosome disassembly factor *(STIPL) & prot-scriber: g patch domain containin protein & swissprot: Septin and tuftelin-interacting protein 1 homolog 1 & original description: type:complete len:366 gc:universal TRINITY_DN730_c0_g2_i3:119-1216(+)	-0.347363
16.1.5.1.5	RNA processing.pre-RNA splicing.MAC/NTC spliceosome-associated complex.core components.component *(MAC5)	trinity_dn15551_c0_g1_i6.p1	Transcript	mercator4v5.0: component *(MAC5) of non-snRNP MOS4-associated complex & prot-scriber: pre mrna splicing factor rbm slt & swissprot: Zinc finger CCCH domain-containing protein 40 & original description: type:complete len:489 gc:universal TRINITY_DN15551_c0_g1_i6:42-1508(+)	-0.903655
16.1.5.1.6	RNA processing.pre-RNA splicing.MAC/NTC spliceosome-associated complex.core components.component *(SKIP/MAC6)	trinity_dn1376_c2_g1_i11.p2	Transcript	mercator4v5.0: component *(SKIP/MAC6) of MAC spliceosome-associated complex & prot-scriber: skip snw domain containing protein & swissprot: SNW/SKI-interacting protein & original description: type:3prime_partial len:211 gc:universal TRINITY_DN1376_c2_g1_i11:631-2(-)	0.397642
16.1.5.1.8	RNA processing.pre-RNA splicing.MAC/NTC spliceosome-associated complex.core components.component *(ISY1/MAC8)	trinity_dn6426_c0_g1_i1.p2	Transcript	mercator4v5.0: component *(ISY1/MAC8) of MAC spliceosome-associated complex & prot-scriber: pre mrna splicing factor isy & swissprot: no annotation & original description: type:complete len:301 gc:universal TRINITY_DN6426_c0_g1_i1:295-1197(+)	0.474191
16.1.5.1.8	RNA processing.pre-RNA splicing.MAC/NTC spliceosome-associated complex.core components.component *(ISY1/MAC8)	trinity_dn6426_c0_g1_i3.p2	Transcript	mercator4v5.0: component *(ISY1/MAC8) of MAC spliceosome-associated complex & prot-scriber: pre mrna splicing factor isy & swissprot: no annotation & original description: type:complete len:301 gc:universal TRINITY_DN6426_c0_g1_i3:295-1197(+)	0.474191
16.1.5.1.8	RNA processing.pre-RNA splicing.MAC/NTC spliceosome-associated complex.core components.component *(ISY1/MAC8)	trinity_dn6426_c0_g1_i4.p2	Transcript	mercator4v5.0: component *(ISY1/MAC8) of MAC spliceosome-associated complex & prot-scriber: pre mrna splicing factor isy & swissprot: no annotation & original description: type:complete len:301 gc:universal TRINITY_DN6426_c0_g1_i4:295-1197(+)	0.474191
16.1.5.1.11	RNA processing.pre-RNA splicing.MAC/NTC spliceosome-associated complex.core components.component *(CLO/SNU114/MAC11)	trinity_dn5385_c0_g1_i3.p1	Transcript	mercator4v5.0: component *(CLO/SNU114/MAC11) of MAC spliceosome-associated complex & prot-scriber: kda u5 small nuclear ribonucleoprotein component & swissprot: 110 kDa U5 small nuclear ribonucleoprotein component CLO & original description: type:complete len:989 gc:universal TRINITY_DN5385_c0_g1_i3:3393-427(-)	0.0784422
16.1.5.2.3	RNA processing.pre-RNA splicing.MAC/NTC spliceosome-associated complex.associated components.component *(Bud31)	trinity_dn9334_c0_g1_i1.p1	Transcript	mercator4v5.0: component *(Bud31) of MAC spliceosome-associated complex & prot-scriber: protein bud homolog & swissprot: Protein BUD31 homolog 1 & original description: type:complete len:202 gc:universal TRINITY_DN9334_c0_g1_i1:18-623(+)	-0.53055
16.1.5.2.8	RNA processing.pre-RNA splicing.MAC/NTC spliceosome-associated complex.associated components.component *(CWC22)	trinity_dn2334_c1_g1_i1.p1	Transcript	mercator4v5.0: component *(CWC22) of MAC spliceosome-associated complex & prot-scriber: pre mrna splicing factor cwc homolog & swissprot: no annotation & original description: type:complete len:948 gc:universal TRINITY_DN2334_c1_g1_i1:3368-525(-)	-1.20775
16.1.6.1	RNA processing.pre-RNA splicing.spliceosome-associated non-snRNP factor activities.splicing factor *(SR30/34)	trinity_dn690_c0_g3_i2.p2	Transcript	mercator4v5.0: RNA splicing factor *(SR30/34) & prot-scriber: arginine serine rich splicing factor & swissprot: Serine/arginine-rich-splicing factor SR34 & original description: type:3prime_partial len:104 gc:universal TRINITY_DN690_c0_g3_i2:85-393(+)	-0.672436
16.1.6.8	RNA processing.pre-RNA splicing.spliceosome-associated non-snRNP factor activities.splicing factor *(PTB)	trinity_dn19369_c0_g1_i37.p1	Transcript	mercator4v5.0: RNA splicing factor *(PTB) & prot-scriber: polypyrimidine tract binding protein homolog & swissprot: Polypyrimidine tract-binding protein homolog 1 & original description: type:5prime_partial len:341 gc:universal TRINITY_DN19369_c0_g1_i37:1-1023(+)	0.876267
16.1.6.13.1	RNA processing.pre-RNA splicing.spliceosome-associated non-snRNP factor activities.SMU splicing factor complex.component *(SMU1)	trinity_dn19266_c0_g2_i3.p1	Transcript	mercator4v5.0: component *(SMU1) of SMU splicing factor complex & prot-scriber: rat wd repeat containing protein smu & swissprot: Suppressor of mec-8 and unc-52 protein homolog 1 & original description: type:complete len:533 gc:universal TRINITY_DN19266_c0_g2_i3:165-1763(+)	-0.48454
16.1.6.14	RNA processing.pre-RNA splicing.spliceosome-associated non-snRNP factor activities.RNA chaperone *(RZ1)	trinity_dn4435_c0_g2_i2.p1	Transcript	mercator4v5.0: RNA chaperone *(RZ1) & prot-scriber: glycine rich rna binding protein rz1c isoform x1 & swissprot: Glycine-rich RNA-binding protein RZ1B & original description: type:5prime_partial len:293 gc:universal TRINITY_DN4435_c0_g2_i2:2276-1398(-)	0.0572082
16.1.6.18.1.2	RNA processing.pre-RNA splicing.spliceosome-associated non-snRNP factor activities.pre-tRNA splicing.tRNA-splicing endonuclease complex.chaperone component *(SEN54)	trinity_dn20864_c0_g1_i8.p1	Transcript	mercator4v5.0: chaperone component *(SEN54) & prot-scriber: trna int end n2 domain containing protein & swissprot: no annotation & original description: type:5prime_partial len:385 gc:universal TRINITY_DN20864_c0_g1_i8:1273-119(-)	0.177533
16.2.1.1.2.1	RNA processing.RNA modification.mRNA maturation.RNA 5-end processing.RNA-dependent RNase P complex.component *(POP1)	trinity_dn1073_c0_g1_i18.p2	Transcript	mercator4v5.0: component *(POP1) of RNA-dependent RNase P complex & prot-scriber: popld domain containing protein & swissprot: Ribonucleases P/MRP protein subunit POP1 & original description: type:complete len:220 gc:universal TRINITY_DN1073_c0_g1_i18:1940-2599(+)	-0.638134
16.2.1.1.2.1	RNA processing.RNA modification.mRNA maturation.RNA 5-end processing.RNA-dependent RNase P complex.component *(POP1)	trinity_dn1073_c0_g1_i5.p2	Transcript	mercator4v5.0: component *(POP1) of RNA-dependent RNase P complex & prot-scriber: popld domain containing protein & swissprot: Ribonucleases P/MRP protein subunit POP1 & original description: type:complete len:220 gc:universal TRINITY_DN1073_c0_g1_i5:2316-2975(+)	-0.638134
16.2.1.2.1	RNA processing.RNA modification.mRNA maturation.poly(A) RNA polymerase activity.poly(A) RNA polymerase	trinity_dn10941_c0_g1_i5.p1	Transcript	mercator4v5.0: poly(A) RNA polymerase & prot-scriber: nuclear poly a merse & swissprot: Nuclear poly(A) polymerase 3 & original description: type:5prime_partial len:538 gc:universal TRINITY_DN10941_c0_g1_i5:2079-466(-)	0.00749761
16.2.1.2.2	RNA processing.RNA modification.mRNA maturation.poly(A) RNA polymerase activity.regulatory protein of poly(A) RNA polymerase activity	trinity_dn3155_c0_g1_i9.p1	Transcript	mercator4v5.0: regulatory protein of poly(A) RNA polymerase activity & prot-scriber: rrm domain containing protein & swissprot: Polyadenylate-binding protein 2 & original description: type:5prime_partial len:243 gc:universal TRINITY_DN3155_c0_g1_i9:1057-329(-)	-0.255592
16.2.1.3.1	RNA processing.RNA modification.mRNA maturation.Cleavage and Polyadenylation Specificity Factor (CPSF) complex.component *(CPSF160/Yhh1)	trinity_dn9764_c0_g2_i1.p1	Transcript	mercator4v5.0: component *(CPSF160/Yhh1) of Cleavage and Polyadenylation Specificity Factor (CPSF) complex & prot-scriber: cleavage and polyadenylation specificity factor subunit & swissprot: Cleavage and polyadenylation specificity factor subunit 1 & original description: type:5prime_partial len:1484 gc:universal TRINITY_DN9764_c0_g2_i1:2-4453(+)	-0.838816
16.2.1.3.1	RNA processing.RNA modification.mRNA maturation.Cleavage and Polyadenylation Specificity Factor (CPSF) complex.component *(CPSF160/Yhh1)	trinity_dn9764_c0_g2_i6.p1	Transcript	mercator4v5.0: component *(CPSF160/Yhh1) of Cleavage and Polyadenylation Specificity Factor (CPSF) complex & prot-scriber: cleavage and polyadenylation specificity factor subunit & swissprot: Cleavage and polyadenylation specificity factor subunit 1 & original description: type:5prime_partial len:637 gc:universal TRINITY_DN9764_c0_g2_i6:2-1912(+)	0.852622
16.2.1.3.3	RNA processing.RNA modification.mRNA maturation.Cleavage and Polyadenylation Specificity Factor (CPSF) complex.nuclease component *(CPSF73-I)	trinity_dn3285_c0_g1_i11.p1	Transcript	mercator4v5.0: component *(CPSF73/Ysh1) of Cleavage and Polyadenylation Specificity Factor (CPSF) complex & prot-scriber: cleavage and polyadenylation specificity factor subunit 3 & swissprot: Cleavage and polyadenylation specificity factor subunit 3-I & original description: type:complete len:697 gc:universal TRINITY_DN3285_c0_g1_i11:2578-488(-)	-6.58963
16.2.1.3.6	RNA processing.RNA modification.mRNA maturation.Cleavage and Polyadenylation Specificity Factor (CPSF) complex.component *(Fip1)	trinity_dn55915_c0_g1_i2.p1	Transcript	mercator4v5.0: component *(Fip1) of Cleavage and Polyadenylation Specificity Factor (CPSF) complex & prot-scriber: fip domain containing protein & swissprot: FIP1[V]-like protein & original description: type:5prime_partial len:1261 gc:universal TRINITY_DN55915_c0_g1_i2:4546-764(-)	-0.445896
16.2.1.3.9	RNA processing.RNA modification.mRNA maturation.Cleavage and Polyadenylation Specificity Factor (CPSF) complex.component *(Symplekin/Pta1)	trinity_dn33024_c0_g1_i3.p1	Transcript	mercator4v5.0: component *(Symplekin/Pta1) of Cleavage and Polyadenylation Specificity Factor (CPSF) complex & prot-scriber: sympk pta1 n domain containing protein & swissprot: no annotation & original description: type:internal len:732 gc:universal TRINITY_DN33024_c0_g1_i3:2-2194(+)	-0.111336
16.2.1.4.1	RNA processing.RNA modification.mRNA maturation.Cleavage Stimulatory Factor (CstF) complex.component *(CstF77/Rna14)	trinity_dn27081_c0_g1_i8.p1	Transcript	mercator4v5.0: component *(CstF77/Rna14) of Cleavage Stimulatory Factor (CstF) complex & prot-scriber: suf domain containing protein & swissprot: Cleavage stimulation factor subunit 77 & original description: type:complete len:644 gc:universal TRINITY_DN27081_c0_g1_i8:2416-485(-)	-0.85668
16.2.1.5.2	RNA processing.RNA modification.mRNA maturation.Cleavage Factor I (CF-Im) complex.component *(CPFS6/CFIm68)	trinity_dn7593_c0_g1_i5.p1	Transcript	mercator4v5.0: component *(CPFS6/CFIm68) of Cleavage Factor I (CF-Im) complex & prot-scriber: rrm domain containing protein & swissprot: no annotation & original description: type:complete len:238 gc:universal TRINITY_DN7593_c0_g1_i5:289-1002(+)	-0.269041
16.2.1.5.2	RNA processing.RNA modification.mRNA maturation.Cleavage Factor I (CF-Im) complex.component *(CPFS6/CFIm68)	trinity_dn7593_c0_g1_i6.p1	Transcript	mercator4v5.0: component *(CPFS6/CFIm68) of Cleavage Factor I (CF-Im) complex & prot-scriber: rrm domain containing protein & swissprot: no annotation & original description: type:complete len:238 gc:universal TRINITY_DN7593_c0_g1_i6:289-1002(+)	-0.269041
16.2.1.6.2	RNA processing.RNA modification.mRNA maturation.Cleavage Factor II (CF-IIm) complex.component *(Pcf11)	trinity_dn918_c0_g1_i16.p1	Transcript	mercator4v5.0: component *(Pcf11) of Cleavage Factor II (CF-IIm) complex & prot-scriber: cid domain containing protein & swissprot: Polyadenylation and cleavage factor homolog 4 & original description: type:5prime_partial len:876 gc:universal TRINITY_DN918_c0_g1_i16:3059-432(-)	0.0368347
16.2.1.6.2	RNA processing.RNA modification.mRNA maturation.Cleavage Factor II (CF-IIm) complex.component *(Pcf11)	trinity_dn918_c0_g1_i17.p1	Transcript	mercator4v5.0: component *(Pcf11) of Cleavage Factor II (CF-IIm) complex & prot-scriber: cid domain containing protein & swissprot: Polyadenylation and cleavage factor homolog 4 & original description: type:5prime_partial len:876 gc:universal TRINITY_DN918_c0_g1_i17:2885-258(-)	0.0368347
16.2.1.6.2	RNA processing.RNA modification.mRNA maturation.Cleavage Factor II (CF-IIm) complex.component *(Pcf11)	trinity_dn918_c1_g2_i6.p1	Transcript	mercator4v5.0: component *(Pcf11) of Cleavage Factor II (CF-IIm) complex & prot-scriber: polyadenylation and cleavage factor homolog & swissprot: Polyadenylation and cleavage factor homolog 4 & original description: type:complete len:1027 gc:universal TRINITY_DN918_c1_g2_i6:286-3366(+)	-1.63848
16.2.3.1.5	RNA processing.RNA modification.snRNA maturation.DSP snRNA processing complex.nuclease component *(CPSF73-I)	trinity_dn3285_c0_g1_i11.p1	Transcript	mercator4v5.0: nuclease CPSF73-I & prot-scriber: cleavage and polyadenylation specificity factor subunit 3 & swissprot: Cleavage and polyadenylation specificity factor subunit 3-I & original description: type:complete len:697 gc:universal TRINITY_DN3285_c0_g1_i11:2578-488(-)	-6.58963
16.2.4.1.2	RNA processing.RNA modification.tRNA modification.N6-threonylcarbamoyladenosine modification.threonylcarbamoyl-AMP synthase *(SUA5)	trinity_dn982_c0_g1_i18.p2	Transcript	mercator4v5.0: threonylcarbamoyl-AMP synthase & prot-scriber: yrdc domain containing protein mitochondrial & swissprot: no annotation & original description: type:complete len:283 gc:universal TRINITY_DN982_c0_g1_i18:3380-2532(-)	-4.77223
16.2.4.1.2	RNA processing.RNA modification.tRNA modification.N6-threonylcarbamoyladenosine modification.threonylcarbamoyl-AMP synthase *(SUA5)	trinity_dn41360_c0_g1_i4.p1	Transcript	mercator4v5.0: threonylcarbamoyl-AMP synthase & prot-scriber: yrdc domain containing protein mitochondrial & swissprot: no annotation & original description: type:complete len:283 gc:universal TRINITY_DN41360_c0_g1_i4:88-936(+)	-4.77223
16.2.4.3.2	RNA processing.RNA modification.tRNA modification.uridylation.tRNA amino-3-propylcarboxyuridine synthase *(DTWD2)	trinity_dn14113_c0_g1_i10.p1	Transcript	mercator4v5.0: tRNA amino-3-propylcarboxyuridine synthase *(DTWD2) & prot-scriber: trna uridine aminocarboxypropyltransferase & swissprot: no annotation & original description: type:complete len:411 gc:universal TRINITY_DN14113_c0_g1_i10:240-1472(+)	-0.490664
16.2.4.5.1	RNA processing.RNA modification.tRNA modification.thiolation CTU1-URM1 pathway.mercaptopyruvate sulfurtransferase *(MST/RDH)	trinity_dn8386_c0_g1_i1.p1	Transcript	mercator4v5.0: CTU1-URM1 pathway mercaptopyruvate sulfurtransferase *(MST/RDH) & prot-scriber: quality protein thiosulfate 3 mercaptopyruvate sulfurtransferase 1 & swissprot: Thiosulfate/3-mercaptopyruvate sulfurtransferase 1, mitochondrial & original description: type:complete len:349 gc:universal TRINITY_DN8386_c0_g1_i1:325-1371(+)	0.579033
16.2.4.5.4.1	RNA processing.RNA modification.tRNA modification.thiolation CTU1-URM1 pathway.CTU1-CTU2 tRNA thiouridylase complex.component *(CTU1)	trinity_dn38010_c0_g2_i7.p1	Transcript	mercator4v5.0: component *(CTU1) of CTU1-CTU2 tRNA thiouridylase complex & prot-scriber: cytoplasmic trna 2 thiolation protein & swissprot: Cytoplasmic tRNA 2-thiolation protein 1 & original description: type:complete len:174 gc:universal TRINITY_DN38010_c0_g2_i7:392-913(+)	-0.437059
16.2.5.1.1.4	RNA processing.RNA modification.RNA pseudouridylation.stand-alone pseudouridine synthase activities.TruA-type tRNA pseudouridine synthase activities.tRNA pseudouridine synthase	trinity_dn43668_c0_g1_i13.p1	Transcript	mercator4v5.0: TruA-type tRNA pseudouridine synthase & prot-scriber: rosdo trna pseudouridine synthase a & swissprot: no annotation & original description: type:complete len:377 gc:universal TRINITY_DN43668_c0_g1_i13:152-1282(+)	-1.18881
16.2.5.1.1.6	RNA processing.RNA modification.RNA pseudouridylation.stand-alone pseudouridine synthase activities.TruA-type tRNA pseudouridine synthase activities.tRNA pseudouridine synthase	trinity_dn19949_c0_g1_i2.p1	Transcript	mercator4v5.0: TruA-type tRNA pseudouridine synthase & prot-scriber: trna pseudouridine synthase a & swissprot: no annotation & original description: type:3prime_partial len:294 gc:universal TRINITY_DN19949_c0_g1_i2:130-1008(+)	0.196035
16.2.5.1.5	RNA processing.RNA modification.RNA pseudouridylation.stand-alone pseudouridine synthase activities.RNA pseudouridine synthase *(PUS2)	trinity_dn26155_c0_g1_i17.p1	Transcript	mercator4v5.0: RNA pseudouridine synthase *(PUS2) & prot-scriber: ribosomal large subunit pseudouridine synthase d & swissprot: RNA pseudouridine synthase 2, chloroplastic & original description: type:5prime_partial len:468 gc:universal TRINITY_DN26155_c0_g1_i17:2030-627(-)	-0.0448404
16.2.5.1.7	RNA processing.RNA modification.RNA pseudouridylation.stand-alone pseudouridine synthase activities.RNA pseudouridine synthase *(PUS5)	trinity_dn11203_c0_g2_i1.p1	Transcript	mercator4v5.0: RNA pseudouridine synthase *(PUS5) & prot-scriber: ribosomal large subunit pseudouridine synthase d & swissprot: RNA pseudouridine synthase 5 & original description: type:complete len:391 gc:universal TRINITY_DN11203_c0_g2_i1:1555-383(-)	-0.0270146
16.2.5.1.9	RNA processing.RNA modification.RNA pseudouridylation.stand-alone pseudouridine synthase activities.RNA pseudouridine synthase *(PUS7)	trinity_dn18887_c0_g2_i5.p1	Transcript	mercator4v5.0: RNA pseudouridine synthase *(PUS7) & prot-scriber: ribosomal large subunit pseudouridine synthase c & swissprot: RNA pseudouridine synthase 7 & original description: type:complete len:386 gc:universal TRINITY_DN18887_c0_g2_i5:25-1182(+)	-0.803661
16.2.5.1.10	RNA processing.RNA modification.RNA pseudouridylation.stand-alone pseudouridine synthase activities.tRNA pseudouridine synthase *(PUS10)	trinity_dn8580_c1_g1_i14.p1	Transcript	mercator4v5.0: tRNA pseudouridine synthase *(PUS10) & prot-scriber: trna pseudouridine 55 synthase & swissprot: no annotation & original description: type:5prime_partial len:437 gc:universal TRINITY_DN8580_c1_g1_i14:3-1313(+)	0.186968
16.2.5.1.10	RNA processing.RNA modification.RNA pseudouridylation.stand-alone pseudouridine synthase activities.tRNA pseudouridine synthase *(PUS10)	trinity_dn10663_c0_g1_i4.p1	Transcript	mercator4v5.0: tRNA pseudouridine synthase *(PUS10) & prot-scriber: trna pseudouridine 55 synthase & swissprot: no annotation & original description: type:complete len:240 gc:universal TRINITY_DN10663_c0_g1_i4:985-266(-)	-1.6608
16.2.6.1.17	RNA processing.RNA modification.RNA methylation.rRNA methylation.RlmI-type rRNA methyltransferase	trinity_dn8763_c0_g1_i12.p1	Transcript	mercator4v5.0: RlmI-type rRNA methyltransferase & prot-scriber: ribosomal rna large subunit methyltransferase i & swissprot: no annotation & original description: type:complete len:330 gc:universal TRINITY_DN8763_c0_g1_i12:1541-552(-)	-0.799304
16.2.6.2.4	RNA processing.RNA modification.RNA methylation.tRNA methylation.tRNA cytidine-methyltransferase *(TRM4)	trinity_dn5175_c0_g1_i8.p2	Transcript	mercator4v5.0: tRNA cytidine-methyltransferase *(TRM4) & prot-scriber: ribosomal rna small subunit methyltransferase f & swissprot: no annotation & original description: type:complete len:336 gc:universal TRINITY_DN5175_c0_g1_i8:98-1105(+)	-0.928557
16.2.6.2.7.3	RNA processing.RNA modification.RNA methylation.tRNA methylation.TRM7-TRM732/TRM734 tRNA cytidine/guanine-methyltransferase complex.component *(TRM734)	trinity_dn17038_c0_g1_i14.p1	Transcript	mercator4v5.0: component *(TRM734) of TRM7-TRM732/TRM734 tRNA cytidine/guanosine-methyltransferase complex & prot-scriber: wd repeat containing protein & swissprot: no annotation & original description: type:5prime_partial len:402 gc:universal TRINITY_DN17038_c0_g1_i14:2222-1017(-)	-1.93552
16.2.6.2.12	RNA processing.RNA modification.RNA methylation.tRNA methylation.tRNA adenine-methyltransferase *(TRM13)	trinity_dn1473_c1_g1_i13.p1	Transcript	mercator4v5.0: tRNA adenosine-methyltransferase *(TRM13) & prot-scriber: trna m 4 x odification enzye tr & swissprot: no annotation & original description: type:complete len:235 gc:universal TRINITY_DN1473_c1_g1_i13:834-130(-)	-0.216884
16.2.6.2.12	RNA processing.RNA modification.RNA methylation.tRNA methylation.tRNA adenine-methyltransferase *(TRM13)	trinity_dn7132_c1_g1_i3.p1	Transcript	mercator4v5.0: tRNA adenosine-methyltransferase *(TRM13) & prot-scriber: trna m 4 x odification enzye tr & swissprot: tRNA:m(4)X modification enzyme TRM13 & original description: type:complete len:239 gc:universal TRINITY_DN7132_c1_g1_i3:148-864(+)	-0.314255
16.2.6.2.14	RNA processing.RNA modification.RNA methylation.tRNA methylation.tRNA adenine-N6-methyltransferase	trinity_dn5621_c1_g2_i2.p1	Transcript	mercator4v5.0: tRNA adenine-N6-methyltransferase & prot-scriber: tsaa domain containing protein & swissprot: no annotation & original description: type:5prime_partial len:432 gc:universal TRINITY_DN5621_c1_g2_i2:1556-261(-)	-0.358765
16.2.6.2.15	RNA processing.RNA modification.RNA methylation.tRNA methylation.tRNA cytidine-methyltransferase *(DNMT)	trinity_dn11448_c0_g1_i4.p1	Transcript	mercator4v5.0: tRNA cytidine-methyltransferase *(DNMT) & prot-scriber: trna cytosine 38 c 5 methyltransferase & swissprot: tRNA (cytosine(38)-C(5))-methyltransferase 2 & original description: type:complete len:391 gc:universal TRINITY_DN11448_c0_g1_i4:1527-355(-)	-0.138668
16.2.6.3.1.1.3.2	RNA processing.RNA modification.RNA methylation.mRNA methylation.adenosine N6-methylation.adenosine N6-methyltransferase complex.regulatory subcomplex.regulatory component *(FIP37)	trinity_dn31477_c0_g2_i2.p2	Transcript	mercator4v5.0: regulatory component *(FIP37) of adenosine N6-methyltransferase complex & prot-scriber: pre mrna splicing regulator wtap & swissprot: FKBP12-interacting protein of 37 kDa & original description: type:complete len:133 gc:universal TRINITY_DN31477_c0_g2_i2:547-149(-)	-0.327616
16.2.6.3.2.1	RNA processing.RNA modification.RNA methylation.mRNA methylation.N6-methyladenosine methylation reading.methylation reader *(ECT)	trinity_dn480_c1_g1_i10.p1	Transcript	mercator4v5.0: methylation reader *(ECT) & prot-scriber: yth domain containing family protein & swissprot: YTH domain-containing protein ECT2 & original description: type:5prime_partial len:748 gc:universal TRINITY_DN480_c1_g1_i10:1-2244(+)	0.392684
16.2.6.3.2.1	RNA processing.RNA modification.RNA methylation.mRNA methylation.N6-methyladenosine methylation reading.methylation reader *(ECT)	trinity_dn15538_c0_g1_i8.p1	Transcript	mercator4v5.0: methylation reader *(ECT) & prot-scriber: yth domain containing family protein & swissprot: YTH domain-containing protein ECT2 & original description: type:complete len:613 gc:universal TRINITY_DN15538_c0_g1_i8:2490-652(-)	-0.24322
16.2.6.3.4.1	RNA processing.RNA modification.RNA methylation.mRNA methylation.N6-methylated AMP degradation.N6-methylated-AMP deaminase *(MAPDA/ADAL)	trinity_dn29938_c0_g1_i3.p1	Transcript	mercator4v5.0: N6-methylated-AMP deaminase *(MAPDA/ADAL) & prot-scriber: adenosine deaminase protein a & swissprot: N6-mAMP deaminase & original description: type:complete len:277 gc:universal TRINITY_DN29938_c0_g1_i3:2679-1849(-)	-0.153263
16.3.1.1.1	RNA processing.RNA export.receptor-mediated nuclear transport.tRNA export.tRNA export karyopherin *(XPOT)	trinity_dn9779_c0_g1_i3.p1	Transcript	mercator4v5.0: tRNA export karyopherin *(XPOT) & prot-scriber: exportin t & swissprot: Exportin-T & original description: type:complete len:989 gc:universal TRINITY_DN9779_c0_g1_i3:3377-411(-)	-0.175975
16.3.1.2.2	RNA processing.RNA export.receptor-mediated nuclear transport.mRNA export.regulatory protein *(GLE1) of LOS4 helicase	trinity_dn10027_c0_g2_i6.p1	Transcript	mercator4v5.0: regulatory protein *(GLE1) of LOS4 helicase & prot-scriber: nucleoporin gle & swissprot: Protein GLE1 & original description: type:5prime_partial len:513 gc:universal TRINITY_DN10027_c0_g2_i6:2196-658(-)	-0.283967
16.3.2.4	RNA processing.RNA export.TREX/THO ribonucleoparticle (RNP) trafficking complex.regulatory protein *(MOS11) of helicase activity	trinity_dn3462_c0_g1_i2.p1	Transcript	mercator4v5.0: regulatory protein *(MOS11) of helicase activity & prot-scriber: tho1 mos11 c domain containing protein & swissprot: Protein MODIFIER OF SNC1 11 & original description: type:complete len:206 gc:universal TRINITY_DN3462_c0_g1_i2:140-757(+)	-2.04067
16.3.2.5	RNA processing.RNA export.TREX/THO ribonucleoparticle (RNP) trafficking complex.regulatory protein *(SDE5)	trinity_dn17180_c0_g1_i6.p1	Transcript	mercator4v5.0: regulatory protein *(SDE5) of mRNA export & prot-scriber: smr domain containing protein & swissprot: SMR domain-containing protein At5g58720 & original description: type:complete len:355 gc:universal TRINITY_DN17180_c0_g1_i6:526-1590(+)	0.551733
16.3.3.1	RNA processing.RNA export.TREX-2 ribonucleoparticle (RNP) trafficking complex.scaffold component *(GANP/SAC3)	trinity_dn9556_c0_g2_i10.p1	Transcript	mercator4v5.0: scaffold component *(GANP/SAC3) of TREX-2 mRNP trafficking complex & prot-scriber: pci domain containing protein & swissprot: SAC3 family protein B & original description: type:complete len:1049 gc:universal TRINITY_DN9556_c0_g2_i10:3491-345(-)	-0.296856
16.4.1.2	RNA processing.RNA homeostasis.mRNA quality control.regulatory protein *(LARP6)	trinity_dn73088_c0_g1_i1.p1	Transcript	mercator4v5.0: regulatory protein *(LARP6) of mRNA quality control & prot-scriber: hth la type rna binding domain containing protein & swissprot: La-related protein 6C & original description: type:complete len:394 gc:universal TRINITY_DN73088_c0_g1_i1:170-1351(+)	-1.03482
16.4.2.1.4	RNA processing.RNA homeostasis.Exosome complex.EXO9 core complex.component *(RRP43)	trinity_dn6905_c0_g3_i7.p1	Transcript	mercator4v5.0: component *(RRP43) of exosome EXO9 core complex & prot-scriber: ribosomal rna processing protein & swissprot: no annotation & original description: type:complete len:312 gc:universal TRINITY_DN6905_c0_g3_i7:508-1443(+)	-0.427341
16.4.2.1.5	RNA processing.RNA homeostasis.Exosome complex.EXO9 core complex.component *(RRP45)	trinity_dn2892_c0_g1_i12.p1	Transcript	mercator4v5.0: component *(RRP45) of exosome EXO9 core complex & prot-scriber: exosome complex component rrp & swissprot: Exosome complex component RRP45B & original description: type:5prime_partial len:496 gc:universal TRINITY_DN2892_c0_g1_i12:1-1488(+)	0.887774
16.4.2.1.5	RNA processing.RNA homeostasis.Exosome complex.EXO9 core complex.component *(RRP45)	trinity_dn2892_c0_g1_i24.p1	Transcript	mercator4v5.0: component *(RRP45) of exosome EXO9 core complex & prot-scriber: exosome complex component rrp & swissprot: Exosome complex component RRP45B & original description: type:5prime_partial len:496 gc:universal TRINITY_DN2892_c0_g1_i24:1-1488(+)	0.887774
16.4.2.5.2	RNA processing.RNA homeostasis.Exosome complex.SKI (SUPERKILLER) cytoplasmic regulation complex.component *(SKI3)	trinity_dn9509_c1_g1_i4.p1	Transcript	mercator4v5.0: component *(SKI3) of SUPERKILLER regulation complex & prot-scriber: tetratricopeptide repeat protein ski & swissprot: Tetratricopeptide repeat protein SKI3 & original description: type:complete len:998 gc:universal TRINITY_DN9509_c1_g1_i4:103-3096(+)	0.597581
16.4.2.5.2	RNA processing.RNA homeostasis.Exosome complex.SKI (SUPERKILLER) cytoplasmic regulation complex.component *(SKI3)	trinity_dn9509_c1_g1_i8.p1	Transcript	mercator4v5.0: component *(SKI3) of SUPERKILLER regulation complex & prot-scriber: tetratricopeptide repeat protein ski & swissprot: Tetratricopeptide repeat protein SKI3 & original description: type:5prime_partial len:1178 gc:universal TRINITY_DN9509_c1_g1_i8:3-3536(+)	-0.3788
16.4.2.5.4	RNA processing.RNA homeostasis.Exosome complex.SKI (SUPERKILLER) cytoplasmic regulation complex.associated EXO9 interaction GTPase *(SKI7)	trinity_dn3694_c1_g1_i6.p1	Transcript	mercator4v5.0: associated EXO9 interaction GTPase *(SKI7) & prot-scriber: elongation factor 1 alpha & swissprot: Elongation factor 1-alpha & original description: type:5prime_partial len:729 gc:universal TRINITY_DN3694_c1_g1_i6:3-2189(+)	-0.853605
16.4.2.5.4	RNA processing.RNA homeostasis.Exosome complex.SKI (SUPERKILLER) cytoplasmic regulation complex.associated EXO9 interaction GTPase *(SKI7)	trinity_dn12350_c2_g1_i13.p1	Transcript	mercator4v5.0: associated EXO9 interaction GTPase *(SKI7) & prot-scriber: elongation factor 1 alpha & swissprot: Elongation factor 1-alpha & original description: type:5prime_partial len:650 gc:universal TRINITY_DN12350_c2_g1_i13:2266-317(-)	-1.41098
16.4.2.6.4	RNA processing.RNA homeostasis.Exosome complex.associated co-factor activities.regulatory cofactor *(RST1)	trinity_dn3322_c0_g1_i11.p1	Transcript	mercator4v5.0: regulatory cofactor *(RST1) of exosome complex & prot-scriber: duf 3730 domain containing protein & swissprot: Protein RST1 & original description: type:5prime_partial len:1859 gc:universal TRINITY_DN3322_c0_g1_i11:2-5578(+)	-0.349155
16.4.3.1.1	RNA processing.RNA homeostasis.mRNA deadenylation-dependent decay.mRNA deadenylation.poly(A)-specific ribonuclease *(PARN)	trinity_dn18880_c0_g1_i3.p1	Transcript	mercator4v5.0: poly(A)-specific ribonuclease *(PARN) & prot-scriber: poly a specific ribonuclese prn protein & swissprot: Poly(A)-specific ribonuclease PARN & original description: type:complete len:730 gc:universal TRINITY_DN18880_c0_g1_i3:5517-3328(-)	0.649191
16.4.3.1.2.1	RNA processing.RNA homeostasis.mRNA deadenylation-dependent decay.mRNA deadenylation.CCR4-NOT complex.deadenylase component *(CCR4/NOT6)	trinity_dn19698_c1_g1_i1.p1	Transcript	mercator4v5.0: deadenylase component *(CCR4) of mRNA deadenylation CCR4-NOT complex & prot-scriber: ccr not complex 3 5 subunit & swissprot: Carbon catabolite repressor protein 4 homolog 1 & original description: type:3prime_partial len:426 gc:universal TRINITY_DN19698_c1_g1_i1:1275-1(-)	-0.0603538
16.4.3.1.2.6	RNA processing.RNA homeostasis.mRNA deadenylation-dependent decay.mRNA deadenylation.CCR4-NOT complex.E3 ubiquitin ligase component *(NOT4)	trinity_dn11294_c0_g1_i1.p1	Transcript	mercator4v5.0: component *(NOT4) of mRNA deadenylation CCR4-NOT complex & prot-scriber: ccr not transcription complex subunit isoform & swissprot: no annotation & original description: type:internal len:152 gc:universal TRINITY_DN11294_c0_g1_i1:454-2(-)	-0.400251
16.4.3.1.2.9	RNA processing.RNA homeostasis.mRNA deadenylation-dependent decay.mRNA deadenylation.CCR4-NOT complex.component *(NOT11)	trinity_dn10392_c0_g1_i2.p1	Transcript	mercator4v5.0: component *(NOT11) of mRNA deadenylation CCR4-NOT complex & prot-scriber: ccr not transcription complex subunit & swissprot: no annotation & original description: type:complete len:317 gc:universal TRINITY_DN10392_c0_g1_i2:614-1564(+)	-0.060865
16.4.4.1	RNA processing.RNA homeostasis.non-canonical RNA NAD+-cap decapping.decapping nuclease *(DXO1)	trinity_dn1788_c0_g1_i1.p1	Transcript	mercator4v5.0: decapping nuclease *(DXO1) & prot-scriber: decapping nuclease rai & swissprot: NAD-capped RNA hydrolase DXO1 & original description: type:5prime_partial len:427 gc:universal TRINITY_DN1788_c0_g1_i1:3-1283(+)	0.430757
16.4.4.2	RNA processing.RNA homeostasis.non-canonical RNA NAD+-cap decapping.exoribonuclease *(RAT1/XRN2)	trinity_dn7290_c0_g1_i1.p1	Transcript	mercator4v5.0: exoribonuclease *(RAT1/XRN2) & prot-scriber: 5 3 exoribonuclease & swissprot: 5-3 exoribonuclease 3 & original description: type:complete len:1104 gc:universal TRINITY_DN7290_c0_g1_i1:3629-318(-)	0.122625
16.4.5.1.2	RNA processing.RNA homeostasis.Exon Junction complex (EJC).core components.component *(Magoh)	trinity_dn19497_c0_g2_i1.p1	Transcript	mercator4v5.0: component *(Magoh) of RNA quality control Exon Junction complex & prot-scriber: protein mago nashi homolog & swissprot: Protein mago nashi homolog 2 & original description: type:5prime_partial len:161 gc:universal TRINITY_DN19497_c0_g2_i1:902-420(-)	0.911886
16.4.5.2.4	RNA processing.RNA homeostasis.Exon Junction complex (EJC).peripheral components.component *(ACINUS)	trinity_dn12786_c0_g1_i12.p1	Transcript	mercator4v5.0: component *(ACINUS) of RNA quality control Exon Junction complex & prot-scriber: sap domain containing protein & swissprot: no annotation & original description: type:complete len:418 gc:universal TRINITY_DN12786_c0_g1_i12:2062-809(-)	0.489555
16.4.7.1.2	RNA processing.RNA homeostasis.NGD No-Go Decay.DOM34-HBS1 aberrant mRNA detection complex.GTPase component *(HBS1/SPL33/SKI7)	trinity_dn3694_c1_g1_i6.p1	Transcript	mercator4v5.0: GTPase component *(HBS1/SPL33/SKI7) of DOM34-HBS1 aberrant mRNA detection complex & prot-scriber: elongation factor 1 alpha & swissprot: Elongation factor 1-alpha & original description: type:5prime_partial len:729 gc:universal TRINITY_DN3694_c1_g1_i6:3-2189(+)	-0.853605
16.4.7.1.2	RNA processing.RNA homeostasis.NGD No-Go Decay.DOM34-HBS1 aberrant mRNA detection complex.GTPase component *(HBS1/SPL33/SKI7)	trinity_dn12350_c2_g1_i13.p1	Transcript	mercator4v5.0: GTPase component *(HBS1/SPL33/SKI7) of DOM34-HBS1 aberrant mRNA detection complex & prot-scriber: elongation factor 1 alpha & swissprot: Elongation factor 1-alpha & original description: type:5prime_partial len:650 gc:universal TRINITY_DN12350_c2_g1_i13:2266-317(-)	-1.41098
16.4.9.1	RNA processing.RNA homeostasis.mRNA stress granule formation.mRNA endoribonuclease *(G3BP)	trinity_dn5167_c1_g2_i1.p1	Transcript	mercator4v5.0: mRNA endoribonuclease *(G3BP) & prot-scriber: nuclear transport factor & swissprot: Nuclear transport factor 2 & original description: type:5prime_partial len:374 gc:universal TRINITY_DN5167_c1_g2_i1:1356-235(-)	0.282328
16.4.9.4	RNA processing.RNA homeostasis.mRNA stress granule formation.regulatory protein *(UBA1/2) of UBP1 activity	trinity_dn5918_c3_g1_i2.p1	Transcript	mercator4v5.0: regulatory protein *(UBA1/2) of UBP1 activity & prot-scriber: heterogeneous nuclear ribonucleoprotein d & swissprot: UBP1-associated protein 2A & original description: type:internal len:268 gc:universal TRINITY_DN5918_c3_g1_i2:2-802(+)	-4.15266
16.4.9.7	RNA processing.RNA homeostasis.mRNA stress granule formation.regulatory protein *(AN)	trinity_dn979_c0_g1_i9.p1	Transcript	mercator4v5.0: regulatory protein *(AN) of mRNA stress granule formation & prot-scriber: 2 hacid dh c domain containing protein & swissprot: C-terminal binding protein AN & original description: type:complete len:620 gc:universal TRINITY_DN979_c0_g1_i9:2216-357(-)	-0.755837
16.4.10.1	RNA processing.RNA homeostasis.post-transcriptional regulation.regulatory protein	trinity_dn26954_c0_g1_i7.p1	Transcript	mercator4v5.0: regulatory protein of RNA homeostasis & prot-scriber: zinc finger ccch domain containing protein & swissprot: Zinc finger CCCH domain-containing protein 39 & original description: type:complete len:340 gc:universal TRINITY_DN26954_c0_g1_i7:1291-272(-)	-1.35087
16.4.10.8	RNA processing.RNA homeostasis.post-transcriptional regulation.regulatory protein	trinity_dn10242_c0_g2_i4.p1	Transcript	mercator4v5.0: regulatory protein of RNA homeostasis & prot-scriber: zinc finger ccch domain containing protein & swissprot: Zinc finger CCCH domain-containing protein 18 & original description: type:5prime_partial len:532 gc:universal TRINITY_DN10242_c0_g2_i4:1864-269(-)	-0.733141
16.4.10.9	RNA processing.RNA homeostasis.post-transcriptional regulation.regulatory protein	trinity_dn3153_c0_g1_i21.p1	Transcript	mercator4v5.0: regulatory protein of RNA homeostasis & prot-scriber: zinc finger ccch domain containing protein & swissprot: Zinc finger CCCH domain-containing protein 65 & original description: type:5prime_partial len:879 gc:universal TRINITY_DN3153_c0_g1_i21:3152-516(-)	-0.422808
16.4.10.11	RNA processing.RNA homeostasis.post-transcriptional regulation.CWF19-type post-transcriptionally regulatory factor	trinity_dn8089_c0_g1_i3.p1	Transcript	mercator4v5.0: CWF19-type post-transcriptionally regulatory factor & prot-scriber: cwf protein & swissprot: no annotation & original description: type:complete len:155 gc:universal TRINITY_DN8089_c0_g1_i3:714-250(-)	-0.0665152
16.5.1.1	RNA processing.mRNA silencing.transacting siRNA pathway.ssRNA polymerase *(RDR6)	trinity_dn10387_c0_g1_i19.p1	Transcript	mercator4v5.0: ssRNA polymerase *(RDR6) & prot-scriber: rna dependent polymerase & swissprot: RNA-dependent RNA polymerase 6 & original description: type:complete len:1197 gc:universal TRINITY_DN10387_c0_g1_i19:3953-363(-)	-1.37544
16.5.1.7	RNA processing.mRNA silencing.transacting siRNA pathway.stabilization factor *(SGS3)	trinity_dn2955_c0_g2_i1.p1	Transcript	mercator4v5.0: stabilization factor *(SGS3) of transacting siRNA pathway & prot-scriber: protein suppressor of gene silencing & swissprot: Protein SUPPRESSOR OF GENE SILENCING 3 & original description: type:complete len:471 gc:universal TRINITY_DN2955_c0_g2_i1:2877-1465(-)	-1.24142
16.5.1.7	RNA processing.mRNA silencing.transacting siRNA pathway.stabilization factor *(SGS3)	trinity_dn2955_c0_g2_i2.p1	Transcript	mercator4v5.0: stabilization factor *(SGS3) of transacting siRNA pathway & prot-scriber: protein suppressor of gene silencing & swissprot: Protein SUPPRESSOR OF GENE SILENCING 3 & original description: type:complete len:518 gc:universal TRINITY_DN2955_c0_g2_i2:3018-1465(-)	-0.752124
16.5.2.1.2	RNA processing.mRNA silencing.miRNA pathway.miRNA biogenesis.regulatory protein *(DRB2)	trinity_dn766_c1_g2_i3.p1	Transcript	mercator4v5.0: regulatory protein *(DRB2) of miRNA biogenesis pathway & prot-scriber: double stranded rna binding protein & swissprot: Double-stranded RNA-binding protein 2 & original description: type:5prime_partial len:404 gc:universal TRINITY_DN766_c1_g2_i3:1345-134(-)	0.445905
16.5.2.1.5	RNA processing.mRNA silencing.miRNA pathway.miRNA biogenesis.pri-miRNA-DCL1 association factor *(DAWDLE)	trinity_dn22152_c0_g1_i10.p1	Transcript	mercator4v5.0: pri-miRNA-DCL1 association factor *(DAWDLE) of miRNA biogenesis pathway & prot-scriber: fha domain containing protein & swissprot: FHA domain-containing protein DDL & original description: type:complete len:421 gc:universal TRINITY_DN22152_c0_g1_i10:170-1432(+)	-6.34398
16.5.2.1.6	RNA processing.mRNA silencing.miRNA pathway.miRNA biogenesis.HYL1-interacting scaffold factor *(CARP9)	trinity_dn13440_c0_g1_i17.p1	Transcript	mercator4v5.0: HYL1-interacting scaffold factor (CARP9) of miRNA biogenesis pathway & prot-scriber: occludin ell domain containing protein & swissprot: no annotation & original description: type:5prime_partial len:1180 gc:universal TRINITY_DN13440_c0_g1_i17:7523-3984(-)	-0.0648066
16.5.2.2.6	RNA processing.mRNA silencing.miRNA pathway.RNA-induced silencing complex (RISC) assembly and export.regulatory protein *(SUO)	trinity_dn23892_c0_g2_i1.p1	Transcript	mercator4v5.0: regulatory protein *(SUO) of miRNA biogenesis pathway & prot-scriber: bah and domain containing protein & swissprot: no annotation & original description: type:3prime_partial len:411 gc:universal TRINITY_DN23892_c0_g2_i1:459-1688(+)	-0.0177951
16.5.2.3.4	RNA processing.mRNA silencing.miRNA pathway.miRNA degradation.methylated miRNA exoribonuclease *(SDN)	trinity_dn13600_c0_g2_i2.p1	Transcript	mercator4v5.0: methylated miRNA exoribonuclease *(SDN) & prot-scriber: exonuclease domain containing protein & swissprot: Small RNA degrading nuclease 5 & original description: type:complete len:573 gc:universal TRINITY_DN13600_c0_g2_i2:179-1897(+)	-0.113069
16.6.1.1.1.4	RNA processing.organelle machinery.pre-RNA splicing.plastidial RNA splicing.CFM-type splicing factor families.splicing factor *(CFM3)	trinity_dn4238_c0_g1_i2.p1	Transcript	mercator4v5.0: plastidial RNA splicing factor *(CFM3) & prot-scriber: crm domain containing factor cfm chloroplastic mitochondrial & swissprot: CRM-domain containing factor CFM3A, chloroplastic/mitochondrial & original description: type:complete len:914 gc:universal TRINITY_DN4238_c0_g1_i2:2924-183(-)	-0.0435597
16.6.1.1.2	RNA processing.organelle machinery.pre-RNA splicing.plastidial RNA splicing.splicing factor *(OTP51)	trinity_dn10999_c0_g1_i4.p1	Transcript	mercator4v5.0: plastidial RNA splicing factor *(OTP51) & prot-scriber: laglidadg 2 domain containing protein & swissprot: Pentatricopeptide repeat-containing protein At2g15820, chloroplastic & original description: type:5prime_partial len:813 gc:universal TRINITY_DN10999_c0_g1_i4:2-2440(+)	-0.133353
16.6.1.1.6	RNA processing.organelle machinery.pre-RNA splicing.plastidial RNA splicing.trans-splicing factor *(PPR4)	trinity_dn7902_c1_g1_i1.p1	Transcript	mercator4v5.0: trans-splicing factor *(PPR4) & prot-scriber: rrm domain containing protein & swissprot: Pentatricopeptide repeat-containing protein At5g04810, chloroplastic & original description: type:5prime_partial len:847 gc:universal TRINITY_DN7902_c1_g1_i1:2996-456(-)	-0.281222
16.6.1.1.8	RNA processing.organelle machinery.pre-RNA splicing.plastidial RNA splicing.ribonuclease *(RNC1)	trinity_dn17934_c0_g1_i2.p1	Transcript	mercator4v5.0: ribonuclease *(RNC1) & prot-scriber: rnase iii domain containing protein & swissprot: Ribonuclease III domain-containing protein RNC1, chloroplastic & original description: type:complete len:550 gc:universal TRINITY_DN17934_c0_g1_i2:122-1771(+)	0.0535039
16.6.1.1.13	RNA processing.organelle machinery.pre-RNA splicing.plastidial RNA splicing.splicing factor *(cPTH ))	trinity_dn9756_c0_g2_i1.p1	Transcript	mercator4v5.0: plastidial RNA splicing factor *(cPTH)) & prot-scriber: peptidyl trna hydrolase chloroplastic & swissprot: Peptidyl-tRNA hydrolase, chloroplastic & original description: type:5prime_partial len:290 gc:universal TRINITY_DN9756_c0_g2_i1:1376-507(-)	-0.262808
16.6.1.1.23	RNA processing.organelle machinery.pre-RNA splicing.plastidial RNA splicing.splicing factor *(EMB1270)	trinity_dn12562_c0_g2_i5.p2	Transcript	mercator4v5.0: plastidial splicing factor *(EMB1270) & prot-scriber: pentatricopeptide repeat containing protein chloroplastic & swissprot: Pentatricopeptide repeat-containing protein At3g18110, chloroplastic & original description: type:complete len:570 gc:universal TRINITY_DN12562_c0_g2_i5:3015-4724(+)	-0.428078
16.6.1.2.5	RNA processing.organelle machinery.pre-RNA splicing.mitochondrial RNA splicing.group-I intron splicing RNA helicase *(ABO6)	trinity_dn4823_c0_g1_i1.p1	Transcript	mercator4v5.0: group-I intron splicing RNA helicase *(ABO6) & prot-scriber: atp dependent rna helicase dhx & swissprot: DExH-box ATP-dependent RNA helicase DExH3 & original description: type:complete len:1169 gc:universal TRINITY_DN4823_c0_g1_i1:66-3572(+)	-0.292529
16.6.1.2.11	RNA processing.organelle machinery.pre-RNA splicing.mitochondrial RNA splicing.splicing factor *(MISF26)	trinity_dn10238_c1_g1_i1.p1	Transcript	mercator4v5.0: group-II intron mitochondrial splicing factor *(MISF26) & prot-scriber: pentatricopeptide repeat containing protein mitochondrial & swissprot: Pentatricopeptide repeat-containing protein At1g66345, mitochondrial & original description: type:5prime_partial len:537 gc:universal TRINITY_DN10238_c1_g1_i1:3-1613(+)	-1.01444
16.6.1.2.14	RNA processing.organelle machinery.pre-RNA splicing.mitochondrial RNA splicing.splicing factor *(RUG3)	trinity_dn3852_c0_g1_i5.p1	Transcript	mercator4v5.0: mitochondrial RNA splicing factor *(RUG3) & prot-scriber: isoform of rcc domain containing protein rug mitochondrial & swissprot: RCC1 domain-containing protein RUG3, mitochondrial & original description: type:complete len:468 gc:universal TRINITY_DN3852_c0_g1_i5:2305-902(-)	0.0876466
16.6.1.2.22	RNA processing.organelle machinery.pre-RNA splicing.mitochondrial RNA splicing.splicing factor *(MISF)	trinity_dn8222_c1_g1_i4.p1	Transcript	mercator4v5.0: splicing factor *(MISF) & prot-scriber: pentatricopeptide repeat containing protein mitochondrial & swissprot: Pentatricopeptide repeat-containing protein At3g04130, mitochondrial & original description: type:complete len:524 gc:universal TRINITY_DN8222_c1_g1_i4:321-1892(+)	-0.00330714
16.6.1.2.22	RNA processing.organelle machinery.pre-RNA splicing.mitochondrial RNA splicing.splicing factor *(MISF)	trinity_dn8222_c1_g1_i5.p1	Transcript	mercator4v5.0: splicing factor *(MISF) & prot-scriber: pentatricopeptide repeat containing protein mitochondrial & swissprot: Pentatricopeptide repeat-containing protein At3g04130, mitochondrial & original description: type:complete len:524 gc:universal TRINITY_DN8222_c1_g1_i5:373-1944(+)	-0.00330714
16.6.2.2.1	RNA processing.organelle machinery.RNA modification.C-to-U RNA editing.RNA editing factor *(MORF)	trinity_dn13639_c0_g1_i7.p1	Transcript	mercator4v5.0: RNA editing factor *(MORF) & prot-scriber: multiple organellar rna editing factor 5 chloroplastic mitochondrial & swissprot: Multiple organellar RNA editing factor 1, mitochondrial & original description: type:5prime_partial len:334 gc:universal TRINITY_DN13639_c0_g1_i7:1335-334(-)	-1.02104
16.6.2.2.1	RNA processing.organelle machinery.RNA modification.C-to-U RNA editing.RNA editing factor *(MORF)	trinity_dn13639_c0_g1_i9.p1	Transcript	mercator4v5.0: RNA editing factor *(MORF) & prot-scriber: multiple organellar rna editing factor 5 chloroplastic mitochondrial & swissprot: Multiple organellar RNA editing factor 1, mitochondrial & original description: type:5prime_partial len:334 gc:universal TRINITY_DN13639_c0_g1_i9:1331-330(-)	-1.02104
16.6.2.2.1	RNA processing.organelle machinery.RNA modification.C-to-U RNA editing.RNA editing factor *(MORF)	trinity_dn16499_c0_g1_i3.p1	Transcript	mercator4v5.0: RNA editing factor *(MORF) & prot-scriber: multiple organellar rna editing factor 2 chloroplastic & swissprot: Multiple organellar RNA editing factor 9, chloroplastic & original description: type:5prime_partial len:172 gc:universal TRINITY_DN16499_c0_g1_i3:1-516(+)	-0.0341548
16.6.2.2.1	RNA processing.organelle machinery.RNA modification.C-to-U RNA editing.RNA editing factor *(MORF)	trinity_dn21467_c0_g2_i11.p1	Transcript	mercator4v5.0: RNA editing factor *(MORF) & prot-scriber: multiple organellar rna editing factor 5 chloroplastic mitochondrial & swissprot: Multiple organellar RNA editing factor 7, mitochondrial & original description: type:complete len:204 gc:universal TRINITY_DN21467_c0_g2_i11:329-940(+)	0.362725
16.6.2.2.1	RNA processing.organelle machinery.RNA modification.C-to-U RNA editing.RNA editing factor *(MORF)	trinity_dn21467_c0_g2_i3.p2	Transcript	mercator4v5.0: RNA editing factor *(MORF) & prot-scriber: multiple organellar rna editing factor 5 chloroplastic mitochondrial & swissprot: Multiple organellar RNA editing factor 7, mitochondrial & original description: type:complete len:204 gc:universal TRINITY_DN21467_c0_g2_i3:888-1499(+)	0.362725
16.6.2.2.2	RNA processing.organelle machinery.RNA modification.C-to-U RNA editing.RNA editing factor *(ORRM1)	trinity_dn13368_c0_g1_i3.p1	Transcript	mercator4v5.0: RNA editing factor *(ORRM1) & prot-scriber: organelle rrm domain containing protein 1 chloroplastic & swissprot: Organelle RRM domain-containing protein 1, chloroplastic & original description: type:complete len:409 gc:universal TRINITY_DN13368_c0_g1_i3:1608-382(-)	0.107688
16.6.2.2.5.7	RNA processing.organelle machinery.RNA modification.C-to-U RNA editing.PPR-type RNA editing factor activities.RNA editing factor *(MEF9)	trinity_dn33508_c0_g1_i2.p1	Transcript	mercator4v5.0: RNA editing factor *(MEF9) & prot-scriber: pentatricopeptide repeat containing protein mitochondrial & swissprot: Pentatricopeptide repeat-containing protein At1g62260, mitochondrial & original description: type:complete len:667 gc:universal TRINITY_DN33508_c0_g1_i2:2614-614(-)	0.212068
16.6.2.2.5.7	RNA processing.organelle machinery.RNA modification.C-to-U RNA editing.PPR-type RNA editing factor activities.RNA editing factor *(MEF9)	trinity_dn33508_c0_g1_i3.p1	Transcript	mercator4v5.0: RNA editing factor *(MEF9) & prot-scriber: pentatricopeptide repeat containing protein mitochondrial & swissprot: Pentatricopeptide repeat-containing protein At1g62260, mitochondrial & original description: type:complete len:667 gc:universal TRINITY_DN33508_c0_g1_i3:116-2116(+)	0.212068
16.6.2.2.5.38	RNA processing.organelle machinery.RNA modification.C-to-U RNA editing.PPR-type RNA editing factor activities.RNA editing factor *(SLO4)	trinity_dn47327_c0_g2_i10.p1	Transcript	mercator4v5.0: RNA editing factor *(SLO4) & prot-scriber: pentatricopeptide repeat containing protein & swissprot: Pentatricopeptide repeat-containing protein At4g38010 & original description: type:complete len:597 gc:universal TRINITY_DN47327_c0_g2_i10:132-1922(+)	-0.413974
16.6.2.2.5.42	RNA processing.organelle machinery.RNA modification.C-to-U RNA editing.PPR-type RNA editing factor activities.RNA editing factor *(ECB2/VAC1)	trinity_dn30794_c0_g1_i15.p1	Transcript	mercator4v5.0: RNA editing factor *(ECB2/VAC1) & prot-scriber: pentatricopeptide repeat containing protein & swissprot: Pentatricopeptide repeat-containing protein At1g15510, chloroplastic & original description: type:5prime_partial len:866 gc:universal TRINITY_DN30794_c0_g1_i15:2958-361(-)	-0.8485
16.6.2.2.5.44	RNA processing.organelle machinery.RNA modification.C-to-U RNA editing.PPR-type RNA editing factor activities.RNA editing factor *(CRR21)	trinity_dn16504_c1_g1_i1.p1	Transcript	mercator4v5.0: RNA editing factor *(CRR21) & prot-scriber: pentatricopeptide repeat containing protein chloroplastic & swissprot: Pentatricopeptide repeat-containing protein At5g55740, chloroplastic & original description: type:complete len:700 gc:universal TRINITY_DN16504_c1_g1_i1:2314-215(-)	0.584384
16.6.2.2.5.60	RNA processing.organelle machinery.RNA modification.C-to-U RNA editing.PPR-type RNA editing factor activities.RNA editing factor *(PDM2)	trinity_dn16843_c0_g1_i3.p3	Transcript	mercator4v5.0: RNA editing factor *(PDM2) & prot-scriber: pentatricopeptide repeat containing protein & swissprot: Pentatricopeptide repeat-containing protein At1g10910, chloroplastic & original description: type:complete len:319 gc:universal TRINITY_DN16843_c0_g1_i3:3004-2048(-)	0.709985
16.6.2.2.5.60	RNA processing.organelle machinery.RNA modification.C-to-U RNA editing.PPR-type RNA editing factor activities.RNA editing factor *(PDM2)	trinity_dn16843_c0_g1_i5.p3	Transcript	mercator4v5.0: RNA editing factor *(PDM2) & prot-scriber: pentatricopeptide repeat containing protein & swissprot: Pentatricopeptide repeat-containing protein At1g10910, chloroplastic & original description: type:complete len:319 gc:universal TRINITY_DN16843_c0_g1_i5:2979-2023(-)	0.709985
16.6.2.2.7	RNA processing.organelle machinery.RNA modification.C-to-U RNA editing.RNA editing factor *(OZ)	trinity_dn8593_c0_g1_i2.p1	Transcript	mercator4v5.0: RNA editing factor *(OZ) & prot-scriber: zinc finger protein var chloroplastic & swissprot: Zinc finger protein VAR3, chloroplastic & original description: type:complete len:464 gc:universal TRINITY_DN8593_c0_g1_i2:147-1538(+)	0.0362932
16.6.2.3.1	RNA processing.organelle machinery.RNA modification.A-to-I RNA editing.chloroplast-tRNA adenosine deaminase	trinity_dn3982_c0_g1_i6.p1	Transcript	mercator4v5.0: chloroplast-tRNA adenosine deaminase & prot-scriber: trna specific adenosine deaminase & swissprot: tRNA(adenine(34)) deaminase, chloroplastic & original description: type:5prime_partial len:1249 gc:universal TRINITY_DN3982_c0_g1_i6:3988-242(-)	-0.213637
16.6.3.1.3	RNA processing.organelle machinery.RNA homeostasis.ribonuclease activities.endoribonuclease *(CSP41)	trinity_dn10507_c1_g1_i3.p1	Transcript	mercator4v5.0: endoribonuclease *(CSP41) & prot-scriber: chloroplast stem loop binding protein of kda ic & swissprot: Chloroplast stem-loop binding protein of 41 kDa a, chloroplastic & original description: type:complete len:401 gc:universal TRINITY_DN10507_c1_g1_i3:1516-314(-)	0.034781
16.6.3.3.7	RNA processing.organelle machinery.RNA homeostasis.plastidial mRNA stabilisation.stability factor *(PPR10)	trinity_dn11990_c1_g2_i1.p1	Transcript	mercator4v5.0: stability factor *(PPR10) & prot-scriber: pentatricopeptide repeat containing protein 10 & swissprot: Pentatricopeptide repeat-containing protein At5g02860 & original description: type:complete len:815 gc:universal TRINITY_DN11990_c1_g2_i1:3383-939(-)	0.809272
16.6.3.3.7	RNA processing.organelle machinery.RNA homeostasis.plastidial mRNA stabilisation.stability factor *(PPR10)	trinity_dn11990_c1_g2_i3.p1	Transcript	mercator4v5.0: stability factor *(PPR10) & prot-scriber: pentatricopeptide repeat containing protein 10 & swissprot: Pentatricopeptide repeat-containing protein At5g02860 & original description: type:complete len:815 gc:universal TRINITY_DN11990_c1_g2_i3:2825-381(-)	0.809272
16.6.3.3.7	RNA processing.organelle machinery.RNA homeostasis.plastidial mRNA stabilisation.stability factor *(PPR10)	trinity_dn11990_c1_g2_i4.p1	Transcript	mercator4v5.0: stability factor *(PPR10) & prot-scriber: pentatricopeptide repeat containing protein 10 & swissprot: Pentatricopeptide repeat-containing protein At5g02860 & original description: type:complete len:815 gc:universal TRINITY_DN11990_c1_g2_i4:2732-288(-)	0.809272
17.1.1.2	Protein biosynthesis.ribosome biogenesis.rRNA maturation.rRNA processing factor *(APUM23)	trinity_dn15045_c1_g1_i10.p1	Transcript	mercator4v5.0: rRNA biogenesis auxiliary factor *(APUM23) & prot-scriber: pumilio homolog & swissprot: Pumilio homolog 23 & original description: type:complete len:752 gc:universal TRINITY_DN15045_c1_g1_i10:171-2426(+)	0.196376
17.1.1.2	Protein biosynthesis.ribosome biogenesis.rRNA maturation.rRNA processing factor *(APUM23)	trinity_dn15045_c1_g1_i9.p1	Transcript	mercator4v5.0: rRNA biogenesis auxiliary factor *(APUM23) & prot-scriber: pumilio homolog & swissprot: Pumilio homolog 23 & original description: type:complete len:752 gc:universal TRINITY_DN15045_c1_g1_i9:171-2426(+)	0.196376
17.1.1.3	Protein biosynthesis.ribosome biogenesis.rRNA maturation.rRNA processing factor *(IRP1)	trinity_dn759_c1_g1_i5.p1	Transcript	mercator4v5.0: rRNA processing factor *(IRP1) & prot-scriber: motif sam domain containing protein & swissprot: no annotation & original description: type:complete len:411 gc:universal TRINITY_DN759_c1_g1_i5:171-1403(+)	-1.04439
17.1.2.1.14	Protein biosynthesis.ribosome biogenesis.large ribosomal subunit (LSU).LSU proteome.component *(uL14)	trinity_dn8127_c0_g4_i1.p1	Transcript	mercator4v5.0: component *(uL14) of large ribosomal-subunit (LSU) proteome & prot-scriber: 60s ribosomal l23 protein & swissprot: 60S ribosomal protein L23 & original description: type:internal len:141 gc:universal TRINITY_DN8127_c0_g4_i1:1-420(+)	-0.253047
17.1.2.1.20	Protein biosynthesis.ribosome biogenesis.large ribosomal subunit (LSU).LSU proteome.component *(eL19)	trinity_dn21291_c0_g1_i1.p1	Transcript	mercator4v5.0: component *(eL19) of large ribosomal-subunit (LSU) proteome & prot-scriber: 60s ribosomal protein l19 1 & swissprot: 60S ribosomal protein L19-2 & original description: type:5prime_partial len:179 gc:universal TRINITY_DN21291_c0_g1_i1:1-537(+)	0.504116
17.1.2.2.1.10.1	Protein biosynthesis.ribosome biogenesis.large ribosomal subunit (LSU).LSU processome.pre-60S ribosomal subunit nuclear assembly.PES-BOP1-WDR12 (PeBoW) complex.component *(PES)	trinity_dn17149_c0_g1_i15.p1	Transcript	mercator4v5.0: component *(PES) of ribosome PES-BOP1-WDR12 (PeBoW) complex & prot-scriber: pescadillo homolog & swissprot: Pescadillo homolog & original description: type:complete len:431 gc:universal TRINITY_DN17149_c0_g1_i15:106-1398(+)	-0.0961085
17.1.2.2.1.10.1	Protein biosynthesis.ribosome biogenesis.large ribosomal subunit (LSU).LSU processome.pre-60S ribosomal subunit nuclear assembly.PES-BOP1-WDR12 (PeBoW) complex.component *(PES)	trinity_dn17149_c0_g1_i22.p1	Transcript	mercator4v5.0: component *(PES) of ribosome PES-BOP1-WDR12 (PeBoW) complex & prot-scriber: pescadillo homolog & swissprot: Pescadillo homolog & original description: type:complete len:431 gc:universal TRINITY_DN17149_c0_g1_i22:106-1398(+)	-0.0961085
17.1.2.2.2.1.1	Protein biosynthesis.ribosome biogenesis.large ribosomal subunit (LSU).LSU processome.pre-60S ribosomal subunit nuclear export.NOC export complexes.component *(NOC1/SWA2)	trinity_dn3836_c0_g4_i1.p1	Transcript	mercator4v5.0: component *(NOC1) of ribosomal-subunit proteome nuclear export complex & prot-scriber: cbf domain containing protein & swissprot: no annotation & original description: type:internal len:351 gc:universal TRINITY_DN3836_c0_g4_i1:1051-2(-)	-0.176761
17.1.2.2.2.1.2	Protein biosynthesis.ribosome biogenesis.large ribosomal subunit (LSU).LSU processome.pre-60S ribosomal subunit nuclear export.NOC export complexes.component *(NOC2)	trinity_dn24329_c0_g1_i3.p1	Transcript	mercator4v5.0: component *(NOC2) of ribosomal-subunit proteome nuclear export complexes & prot-scriber: nucleolar complex protein homolog & swissprot: Nucleolar complex protein 2 homolog & original description: type:complete len:527 gc:universal TRINITY_DN24329_c0_g1_i3:3-1583(+)	-0.389032
17.1.2.2.2.1.2	Protein biosynthesis.ribosome biogenesis.large ribosomal subunit (LSU).LSU processome.pre-60S ribosomal subunit nuclear export.NOC export complexes.component *(NOC2)	trinity_dn24329_c0_g1_i4.p1	Transcript	mercator4v5.0: component *(NOC2) of ribosomal-subunit proteome nuclear export complexes & prot-scriber: nucleolar complex protein homolog & swissprot: Nucleolar complex protein 2 homolog & original description: type:complete len:527 gc:universal TRINITY_DN24329_c0_g1_i4:3-1583(+)	-0.389032
17.1.2.2.2.1.3	Protein biosynthesis.ribosome biogenesis.large ribosomal subunit (LSU).LSU processome.pre-60S ribosomal subunit nuclear export.NOC export complexes.component *(NOC3)	trinity_dn9798_c1_g1_i1.p1	Transcript	mercator4v5.0: component *(NOC3) of ribosomal-subunit proteome nuclear export complex & prot-scriber: quality protein nucleolar complex homolog & swissprot: no annotation & original description: type:complete len:843 gc:universal TRINITY_DN9798_c1_g1_i1:3087-559(-)	-0.00268652
17.1.2.2.2.5	Protein biosynthesis.ribosome biogenesis.large ribosomal subunit (LSU).LSU processome.pre-60S ribosomal subunit nuclear export.export factor *(NMD3)	trinity_dn1021_c0_g2_i7.p1	Transcript	mercator4v5.0: pre-60S ribosomal-subunit proteome nuclear export factor *(NMD3) & prot-scriber: 60s ribosomal export protein nmd & swissprot: no annotation & original description: type:5prime_partial len:469 gc:universal TRINITY_DN1021_c0_g2_i7:1784-378(-)	-0.221468
17.1.3.2.1.2.2	Protein biosynthesis.ribosome biogenesis.small ribosomal subunit (SSU).SSU processome.pre-40S ribosomal subunit nuclear assembly.UtpA module.assembly factor *(UTP10)	trinity_dn19409_c0_g1_i10.p1	Transcript	mercator4v5.0: SSU processome assembly factor *(UTP10) & prot-scriber: u3 small nucleolar rna associated protein & swissprot: Uncharacterized protein At3g06530 & original description: type:5prime_partial len:2195 gc:universal TRINITY_DN19409_c0_g1_i10:1-6585(+)	-0.323029
17.1.3.2.1.3.3	Protein biosynthesis.ribosome biogenesis.small ribosomal subunit (SSU).SSU processome.pre-40S ribosomal subunit nuclear assembly.UtpB module.assembly factor *(UTP12)	trinity_dn16419_c0_g2_i4.p1	Transcript	mercator4v5.0: SSU processome assembly factor *(UTP12) & prot-scriber: wd repeat containing domain protein & swissprot: Katanin p80 WD40 repeat-containing subunit B1 homolog KTN80.3 & original description: type:5prime_partial len:939 gc:universal TRINITY_DN16419_c0_g2_i4:3188-372(-)	-0.358251
17.1.3.2.1.6	Protein biosynthesis.ribosome biogenesis.small ribosomal subunit (SSU).SSU processome.pre-40S ribosomal subunit nuclear assembly.assembly factor *(UTP2/NOP14)	trinity_dn12474_c0_g1_i10.p1	Transcript	mercator4v5.0: SSU processome assembly factor *(UTP2/NOP14) & prot-scriber: nucleolar protein & swissprot: no annotation & original description: type:5prime_partial len:965 gc:universal TRINITY_DN12474_c0_g1_i10:3-2897(+)	0.534451
17.1.3.2.1.6	Protein biosynthesis.ribosome biogenesis.small ribosomal subunit (SSU).SSU processome.pre-40S ribosomal subunit nuclear assembly.assembly factor *(UTP2/NOP14)	trinity_dn12474_c0_g1_i14.p1	Transcript	mercator4v5.0: SSU processome assembly factor *(UTP2/NOP14) & prot-scriber: nucleolar protein & swissprot: no annotation & original description: type:5prime_partial len:965 gc:universal TRINITY_DN12474_c0_g1_i14:3-2897(+)	0.534451
17.1.3.2.1.9	Protein biosynthesis.ribosome biogenesis.small ribosomal subunit (SSU).SSU processome.pre-40S ribosomal subunit nuclear assembly.assembly factor *(RRP5)	trinity_dn8480_c0_g1_i1.p2	Transcript	mercator4v5.0: SSU processome assembly factor *(RRP5) & prot-scriber: 30s ribosomal protein s1 & swissprot: rRNA biogenesis protein RRP5 & original description: type:complete len:847 gc:universal TRINITY_DN8480_c0_g1_i1:2769-229(-)	0.725991
17.1.3.2.1.11	Protein biosynthesis.ribosome biogenesis.small ribosomal subunit (SSU).SSU processome.pre-40S ribosomal subunit nuclear assembly.assembly factor *(UTP14)	trinity_dn33047_c0_g1_i11.p2	Transcript	mercator4v5.0: SSU processome assembly factor *(UTP14) & prot-scriber: mouse u3 small nucleolar rna associated protein homolog a & swissprot: no annotation & original description: type:complete len:411 gc:universal TRINITY_DN33047_c0_g1_i11:3485-2253(-)	-1.16255
17.2.1	Protein biosynthesis.aminoacyl-tRNA synthetase activities.alanine-tRNA ligase	trinity_dn18710_c0_g1_i9.p1	Transcript	mercator4v5.0: alanine-tRNA ligase & prot-scriber: alanine trna ligase & swissprot: Alanine--tRNA ligase, chloroplastic/mitochondrial & original description: type:complete len:1039 gc:universal TRINITY_DN18710_c0_g1_i9:131-3247(+)	0.0461243
17.2.2	Protein biosynthesis.aminoacyl-tRNA synthetase activities.arginine-tRNA ligase	trinity_dn8417_c0_g2_i6.p1	Transcript	mercator4v5.0: arginine-tRNA ligase & prot-scriber: arginine trna ligase & swissprot: Arginine--tRNA ligase, chloroplastic/mitochondrial & original description: type:complete len:564 gc:universal TRINITY_DN8417_c0_g2_i6:126-1817(+)	-0.295183
17.2.3	Protein biosynthesis.aminoacyl-tRNA synthetase activities.asparagine-tRNA ligase	trinity_dn13262_c0_g1_i7.p1	Transcript	mercator4v5.0: asparagine-tRNA ligase & prot-scriber: asparagine trna ligase & swissprot: Asparagine--tRNA ligase, cytoplasmic 1 & original description: type:complete len:551 gc:universal TRINITY_DN13262_c0_g1_i7:2138-486(-)	0.545738
17.2.3	Protein biosynthesis.aminoacyl-tRNA synthetase activities.asparagine-tRNA ligase	trinity_dn13262_c0_g1_i8.p1	Transcript	mercator4v5.0: asparagine-tRNA ligase & prot-scriber: asparagine trna ligase & swissprot: Asparagine--tRNA ligase, cytoplasmic 1 & original description: type:complete len:568 gc:universal TRINITY_DN13262_c0_g1_i8:2189-486(-)	-0.340009
17.2.4	Protein biosynthesis.aminoacyl-tRNA synthetase activities.aspartate-tRNA ligase	trinity_dn4444_c1_g1_i23.p1	Transcript	mercator4v5.0: aspartate-tRNA ligase & prot-scriber: aspartate trna asp asn ligase & swissprot: Aspartate--tRNA ligase, chloroplastic/mitochondrial & original description: type:complete len:514 gc:universal TRINITY_DN4444_c1_g1_i23:2357-816(-)	-0.708723
17.2.5	Protein biosynthesis.aminoacyl-tRNA synthetase activities.cysteine-tRNA ligase	trinity_dn4806_c1_g1_i7.p1	Transcript	mercator4v5.0: cysteine-tRNA ligase & prot-scriber: cysteine trna ligase 1 & swissprot: Cysteine--tRNA ligase, chloroplastic/mitochondrial & original description: type:internal len:219 gc:universal TRINITY_DN4806_c1_g1_i7:1-654(+)	-1.08851
17.2.5	Protein biosynthesis.aminoacyl-tRNA synthetase activities.cysteine-tRNA ligase	trinity_dn36169_c0_g2_i14.p1	Transcript	mercator4v5.0: cysteine-tRNA ligase & prot-scriber: cysteine trna ligase 1 & swissprot: Cysteine--tRNA ligase, chloroplastic/mitochondrial & original description: type:complete len:423 gc:universal TRINITY_DN36169_c0_g2_i14:1570-302(-)	-1.00702
17.2.6	Protein biosynthesis.aminoacyl-tRNA synthetase activities.glutamine-tRNA ligase	trinity_dn18701_c1_g2_i3.p1	Transcript	mercator4v5.0: glutamine-tRNA ligase & prot-scriber: quality protein glutamine trna ligase & swissprot: Glutamine--tRNA ligase & original description: type:complete len:794 gc:universal TRINITY_DN18701_c1_g2_i3:2757-376(-)	-0.291634
17.2.8.1	Protein biosynthesis.aminoacyl-tRNA synthetase activities.glutamyl-tRNA-dependent amidotransferase complex.component *(GatA)	trinity_dn29301_c0_g1_i13.p1	Transcript	mercator4v5.0: component *(GatA) of glutamyl-tRNA-dependent amidotransferase complex & prot-scriber: glutamyl trna gln amidotransferase subunit a chloroplstic mitochondril & swissprot: Glutamyl-tRNA(Gln) amidotransferase subunit A, chloroplastic/mitochondrial & original description: type:5prime_partial len:436 gc:universal TRINITY_DN29301_c0_g1_i13:2-1309(+)	-0.653899
17.2.8.2	Protein biosynthesis.aminoacyl-tRNA synthetase activities.glutamyl-tRNA-dependent amidotransferase complex.component *(GatB)	trinity_dn1877_c0_g1_i2.p1	Transcript	mercator4v5.0: component *(GatB) of glutamyl-tRNA-dependent amidotransferase complex & prot-scriber: aspartyl glutamyl trna asn gln amidotransferase subunit b & swissprot: Glutamyl-tRNA(Gln) amidotransferase subunit B, chloroplastic/mitochondrial & original description: type:complete len:549 gc:universal TRINITY_DN1877_c0_g1_i2:1698-52(-)	0.118192
17.2.8.2	Protein biosynthesis.aminoacyl-tRNA synthetase activities.glutamyl-tRNA-dependent amidotransferase complex.component *(GatB)	trinity_dn1877_c0_g1_i7.p1	Transcript	mercator4v5.0: component *(GatB) of glutamyl-tRNA-dependent amidotransferase complex & prot-scriber: aspartyl glutamyl trna asn gln amidotransferase subunit b & swissprot: Glutamyl-tRNA(Gln) amidotransferase subunit B, chloroplastic/mitochondrial & original description: type:complete len:549 gc:universal TRINITY_DN1877_c0_g1_i7:1698-52(-)	0.118192
17.2.12	Protein biosynthesis.aminoacyl-tRNA synthetase activities.leucine-tRNA ligase	trinity_dn2637_c0_g1_i3.p1	Transcript	mercator4v5.0: leucine-tRNA ligase & prot-scriber: leucine trna & swissprot: Leucine--tRNA ligase, cytoplasmic & original description: type:5prime_partial len:1120 gc:universal TRINITY_DN2637_c0_g1_i3:4212-853(-)	-0.630561
17.2.12	Protein biosynthesis.aminoacyl-tRNA synthetase activities.leucine-tRNA ligase	trinity_dn11803_c0_g1_i16.p1	Transcript	mercator4v5.0: leucine-tRNA ligase & prot-scriber: leucine trna ligase & swissprot: Leucine--tRNA ligase, chloroplastic/mitochondrial & original description: type:5prime_partial len:931 gc:universal TRINITY_DN11803_c0_g1_i16:1-2793(+)	-0.159309
17.2.14	Protein biosynthesis.aminoacyl-tRNA synthetase activities.methionine-tRNA ligase	trinity_dn19161_c2_g1_i11.p1	Transcript	mercator4v5.0: methionine-tRNA ligase & prot-scriber: methionine trna ligase cytoplasmic & swissprot: Probable methionine--tRNA ligase & original description: type:complete len:346 gc:universal TRINITY_DN19161_c2_g1_i11:599-1636(+)	0.179965
17.2.14	Protein biosynthesis.aminoacyl-tRNA synthetase activities.methionine-tRNA ligase	trinity_dn20228_c1_g1_i2.p1	Transcript	mercator4v5.0: methionine-tRNA ligase & prot-scriber: methionine trna ligase & swissprot: Methionine--tRNA ligase, chloroplastic/mitochondrial & original description: type:complete len:374 gc:universal TRINITY_DN20228_c1_g1_i2:1952-831(-)	0.316703
17.2.17	Protein biosynthesis.aminoacyl-tRNA synthetase activities.proline-tRNA ligase	trinity_dn5225_c0_g1_i13.p1	Transcript	mercator4v5.0: proline-tRNA ligase & prot-scriber: quality protein proline trna ligase & swissprot: Proline--tRNA ligase, chloroplastic/mitochondrial & original description: type:complete len:480 gc:universal TRINITY_DN5225_c0_g1_i13:2519-1080(-)	0.130335
17.2.18	Protein biosynthesis.aminoacyl-tRNA synthetase activities.serine-tRNA ligase	trinity_dn2031_c0_g1_i15.p1	Transcript	mercator4v5.0: serine-tRNA ligase & prot-scriber: serine trna ligase & swissprot: Serine--tRNA ligase & original description: type:5prime_partial len:416 gc:universal TRINITY_DN2031_c0_g1_i15:1587-340(-)	-0.321778
17.2.19	Protein biosynthesis.aminoacyl-tRNA synthetase activities.threonine-tRNA ligase	trinity_dn19866_c0_g2_i2.p1	Transcript	mercator4v5.0: threonine-tRNA ligase & prot-scriber: sulsy threonine trna ligase & swissprot: Threonine--tRNA ligase, chloroplastic/mitochondrial 2 & original description: type:complete len:666 gc:universal TRINITY_DN19866_c0_g2_i2:137-2134(+)	-1.09341
17.2.20	Protein biosynthesis.aminoacyl-tRNA synthetase activities.tryptophan-tRNA ligase	trinity_dn2573_c1_g1_i6.p1	Transcript	mercator4v5.0: tryptophan-tRNA ligase & prot-scriber: tryptophan trna ligase cytoplasmic & swissprot: Tryptophan--tRNA ligase, cytoplasmic & original description: type:3prime_partial len:408 gc:universal TRINITY_DN2573_c1_g1_i6:54-1274(+)	0.0712604
17.2.24	Protein biosynthesis.aminoacyl-tRNA synthetase activities.valine-tRNA ligase	trinity_dn21185_c1_g3_i5.p1	Transcript	mercator4v5.0: valine-tRNA ligase & prot-scriber: dehm1 valine trna ligase & swissprot: Valine--tRNA ligase, chloroplastic/mitochondrial 2 & original description: type:complete len:966 gc:universal TRINITY_DN21185_c1_g3_i5:3429-532(-)	-0.502752
17.3.1.2.4.1	Protein biosynthesis.translation initiation.Pre-Initiation Complex (PIC) module.eIF2 Met-tRNA binding factor activity.eIF2B GDP recycling complex.component *(eIF2B-alpha)	trinity_dn346_c0_g1_i8.p1	Transcript	mercator4v5.0: component *(eIF2B-alpha) of eIF2B eIF2-GDP recycling complex & prot-scriber: eif 2b factor subunit alpha & swissprot: no annotation & original description: type:complete len:398 gc:universal TRINITY_DN346_c0_g1_i8:147-1340(+)	0.166946
17.3.1.2.4.3	Protein biosynthesis.translation initiation.Pre-Initiation Complex (PIC) module.eIF2 Met-tRNA binding factor activity.eIF2B GDP recycling complex.component *(eIF2B-gamma)	trinity_dn47538_c0_g1_i6.p1	Transcript	mercator4v5.0: component *(eIF2B-gamma) of eIF2B eIF2-GDP recycling complex & prot-scriber: ntp transferase domain containing protein & swissprot: no annotation & original description: type:complete len:489 gc:universal TRINITY_DN47538_c0_g1_i6:70-1536(+)	-6.36146
17.3.1.3.1	Protein biosynthesis.translation initiation.Pre-Initiation Complex (PIC) module.eIF3 mRNA-to-PIC binding complex.component *(eIF3a)	trinity_dn371_c1_g1_i9.p1	Transcript	mercator4v5.0: component *(eIF3a) of eIF3 mRNA-to-PIC binding complex & prot-scriber: chagb eukaryotic translation initiation factor subunit a & swissprot: Eukaryotic translation initiation factor 3 subunit A & original description: type:3prime_partial len:575 gc:universal TRINITY_DN371_c1_g1_i9:183-1904(+)	0.487455
17.3.1.3.3	Protein biosynthesis.translation initiation.Pre-Initiation Complex (PIC) module.eIF3 mRNA-to-PIC binding complex.component *(eIF3c)	trinity_dn1393_c0_g1_i2.p1	Transcript	mercator4v5.0: component *(eIF3c) of eIF3 mRNA-to-PIC binding complex & prot-scriber: eukaryotic translation initiation factor subunit c protein & swissprot: Eukaryotic translation initiation factor 3 subunit C & original description: type:complete len:912 gc:universal TRINITY_DN1393_c0_g1_i2:4330-1595(-)	0.147036
17.3.1.3.13	Protein biosynthesis.translation initiation.Pre-Initiation Complex (PIC) module.eIF3 mRNA-to-PIC binding complex.component *(eIF3m)	trinity_dn3470_c0_g2_i1.p1	Transcript	mercator4v5.0: component *(eIF3m) of eIF3 mRNA-to-PIC binding complex & prot-scriber: eukaryotic translation initiation factor subunit m & swissprot: no annotation & original description: type:complete len:183 gc:universal TRINITY_DN3470_c0_g2_i1:2-550(+)	0.331657
17.3.1.3.13	Protein biosynthesis.translation initiation.Pre-Initiation Complex (PIC) module.eIF3 mRNA-to-PIC binding complex.component *(eIF3m)	trinity_dn15936_c0_g1_i6.p1	Transcript	mercator4v5.0: component *(eIF3m) of eIF3 mRNA-to-PIC binding complex & prot-scriber: droya eukaryotic translation initiation factor subunit m & swissprot: no annotation & original description: type:complete len:337 gc:universal TRINITY_DN15936_c0_g1_i6:1784-774(-)	-0.021828
17.4.1.1	Protein biosynthesis.translation elongation.eEF1 aminoacyl-tRNA binding factor activity.aminoacyl-tRNA binding factor *(eEF1A))	trinity_dn1812_c0_g3_i4.p1	Transcript	mercator4v5.0: aminoacyl-tRNA binding factor *(eEF1A)) & prot-scriber: elongation factor 1 alpha & swissprot: Elongation factor 1-alpha & original description: type:complete len:448 gc:universal TRINITY_DN1812_c0_g3_i4:1958-615(-)	-0.386449
17.4.1.1	Protein biosynthesis.translation elongation.eEF1 aminoacyl-tRNA binding factor activity.aminoacyl-tRNA binding factor *(eEF1A))	trinity_dn2013_c0_g2_i3.p1	Transcript	mercator4v5.0: aminoacyl-tRNA binding factor *(eEF1A)) & prot-scriber: elongation factor 1 alpha & swissprot: Elongation factor 1-alpha & original description: type:internal len:309 gc:universal TRINITY_DN2013_c0_g2_i3:2-925(+)	-1.84102
17.4.1.2.2	Protein biosynthesis.translation elongation.eEF1 aminoacyl-tRNA binding factor activity.eEF1B eEF1A-GDP-recycling complex.component *(eEF1B-gamma)	trinity_dn3027_c0_g1_i7.p1	Transcript	mercator4v5.0: component *(eEF1B-gamma) of eEF1B eEF1A-GDP-recycling complex & prot-scriber: elongation factor 1 gamma & swissprot: Elongation factor 1-gamma 2 & original description: type:3prime_partial len:373 gc:universal TRINITY_DN3027_c0_g1_i7:1116-1(-)	0.853011
17.4.2.1	Protein biosynthesis.translation elongation.eEF2 mRNA-translocation factor activity.mRNA-translocation factor *(eEF2))	trinity_dn315_c0_g1_i3.p1	Transcript	mercator4v5.0: mRNA-translocation factor *(eEF2)) & prot-scriber: canal elongation factor & swissprot: Elongation factor 2 & original description: type:5prime_partial len:804 gc:universal TRINITY_DN315_c0_g1_i3:3012-601(-)	0.458419
17.4.2.2.1	Protein biosynthesis.translation elongation.eEF2 mRNA-translocation factor activity.regulatory eEF2 diphthamide-modification.diphthamide biosynthesis protein *(DPH1)	trinity_dn15_c1_g1_i1.p1	Transcript	mercator4v5.0: diphthamide biosynthesis protein *(DPH1) & prot-scriber: 2 3 amino carboxypropyl histidine synthase subunit & swissprot: no annotation & original description: type:5prime_partial len:516 gc:universal TRINITY_DN15_c1_g1_i1:1-1548(+)	-0.04888
17.4.2.2.3	Protein biosynthesis.translation elongation.eEF2 mRNA-translocation factor activity.regulatory eEF2 diphthamide-modification.diphthamide biosynthesis chaperone *(DPH3)	trinity_dn28815_c0_g2_i1.p1	Transcript	mercator4v5.0: diphthamide biosynthesis chaperone *(DPH3) & prot-scriber: binding domain containing protein & swissprot: no annotation & original description: type:5prime_partial len:211 gc:universal TRINITY_DN28815_c0_g2_i1:1009-377(-)	0.481453
17.4.2.2.6	Protein biosynthesis.translation elongation.eEF2 mRNA-translocation factor activity.regulatory eEF2 diphthamide-modification.diphthamide synthetase *(DPH6)	trinity_dn22093_c0_g2_i3.p2	Transcript	mercator4v5.0: diphthamide synthetase *(DPH6) & prot-scriber: quality protein diphthine ammonia ligase & swissprot: no annotation & original description: type:complete len:192 gc:universal TRINITY_DN22093_c0_g2_i3:3680-3105(-)	-0.903455
[truncated: 3,472 more rows]
