# Supplementary material for: Differential gene expression in leaves and roots of Hydrangea serrata treated with aluminium chloride
Source: Front Plant Sci. 2024 Sep 3;15:1412189. doi: 10.3389/fpls.2024.1412189 (PMC11405211; doi:10.3389/fpls.2024.1412189)
Supplement: Supplementary file 4 [file DataSheet1.zip]

Archive with 8 entries (8 files):
- FiguresSupplementRevised.pdf/FiguresSupplementFigure1.pdf
- FiguresSupplementRevised.pdf/FiguresSupplementRevisedFigure2.pdf
- FiguresSupplementRevised.pdf/FiguresSupplementRevisedFigure3.pdf
- FiguresSupplementRevised.pdf/FiguresSupplementRevisedFigure4.pdf
- FiguresSupplementRevised.pdf/FiguresSupplementRevisedFigure5.pdf
- FiguresSupplementRevised.pdf/FiguresSupplementRevisedFigure6.pdf
- FiguresSupplementRevised.pdf/FiguresSupplementRevisedFigure7.pdf
- FiguresSupplementRevised.pdf/FiguresSupplementRevisedTable1.pdf
